# Supplementary material for: A genome-wide association study of Chinese and English language phenotypes in Hong Kong Chinese children
Source: NPJ Sci Learn. 2024 Mar 27;9:26. doi: 10.1038/s41539-024-00229-7 (PMC10973362; doi:10.1038/s41539-024-00229-7)
Supplement: Supplementary file 5 — Supplementary Data 5 [file 41539_2024_229_MOESM5_ESM.xlsx]

## Sheet: T1.S-Multixcan_Significant
Supplementary Data 5.1 Significant S-Multixcan results after correction for multiple testing (FDR<0.2).
Phenotype	gene	gene_name	pvalue	n	n_indep	p_i_best	t_i_best	p_i_worst	t_i_worst	eigen_max	eigen_min	eigen_min_kept	z_min	z_max	z_mean	z_sd	tmi	FDR.adjust P
EVA_Total	ENSG00000099377.9	HSD3B7	6.64094e-24	2	2	0.00171397	Brain_Cortex	0.00173915	Brain_Caudate_basal_ganglia	1.816	0.183997	0.183997	-3.1315	3.13578	0.00214034	4.43164	2	9.55499e-20
ELD_Total	ENSG00000237075.4	RP11-497H16.2	3.16421e-18	10	6	9.72004e-06	Brain_Hypothalamus	0.891205	Brain_Putamen_basal_ganglia	4.04102	0.000408228	0.210553	-4.42331	0.269556	-1.45643	1.37948	6	4.55203e-14
EVK_Total	ENSG00000099377.9	HSD3B7	2.55487e-17	2	2	0.00511995	Brain_Caudate_basal_ganglia	0.0123313	Brain_Cortex	1.816	0.183997	0.183997	-2.79939	2.50252	-0.148435	3.74901	2	3.67594e-13
CVB_Total	ENSG00000143434.11	SEMA6C	1.9281e-16	3	3	0.000377449	Brain_Cerebellar_Hemisphere	0.382697	Brain_Caudate_basal_ganglia	2.58846	0.119516	0.119516	-0.872937	3.55537	1.81211	2.3596	3	2.77415e-12
CDICT_Total	ENSG00000258701.1	LINC00638	4.71668e-16	5	5	0.00447212	Brain_Caudate_basal_ganglia	0.701543	Brain_Cerebellar_Hemisphere	2.32365	0.193469	0.193469	-2.84279	2.75806	-0.34813	2.00338	5	6.78636e-12
CVA_Total	ENSG00000140451.8	PIF1	4.80476e-16	10	10	0.00875511	Brain_Nucleus_accumbens_basal_ganglia	0.948205	Brain_Substantia_nigra	2.54667	0.119332	0.119332	-2.35878	2.62147	-0.231447	1.53049	10	6.91309e-12
EVB_Total	ENSG00000099377.9	HSD3B7	1.17611e-15	2	2	0.0116434	Brain_Cortex	0.0121688	Brain_Caudate_basal_ganglia	1.816	0.183997	0.183997	-2.50721	2.52277	0.00778064	3.55674	2	1.69219e-11
CWR_Norm	ENSG00000237075.4	RP11-497H16.2	6.81042e-15	10	6	0.000413902	Brain_Hypothalamus	0.996931	Brain_Substantia_nigra	4.04102	0.000408228	0.210553	-3.53106	2.11101	-0.264957	1.836	6	9.79884e-11
CWR_Total	ENSG00000237075.4	RP11-497H16.2	1.15487e-13	10	6	0.000900529	Brain_Hypothalamus	0.950862	Brain_Nucleus_accumbens_basal_ganglia	4.04102	0.000408228	0.210553	-3.31989	2.37566	-0.0790005	1.87667	6	1.66163e-09
CCR_Total	ENSG00000237075.4	RP11-497H16.2	2.05527e-13	10	6	3.53257e-05	Brain_Hypothalamus	0.848242	Brain_Substantia_nigra	4.04102	0.000408228	0.210553	-4.1361	1.15756	-0.840329	1.5101	6	2.95671e-09
EVD_Total	ENSG00000099377.9	HSD3B7	5.226e-13	2	2	0.00806766	Brain_Caudate_basal_ganglia	0.0565389	Brain_Cortex	1.816	0.183997	0.183997	-2.64922	1.90686	-0.371183	3.22164	2	7.51916e-09
EWR_Total	ENSG00000099377.9	HSD3B7	1.19166e-12	2	2	0.0140343	Brain_Cortex	0.0416642	Brain_Caudate_basal_ganglia	1.816	0.183997	0.183997	-2.03686	2.45638	0.209763	3.1772	2	1.71456e-08
ELRAN_Mean	ENSG00000237075.4	RP11-497H16.2	2.29168e-12	10	6	0.000192793	Brain_Hypothalamus	0.694204	Brain_Substantia_nigra	4.04102	0.000408228	0.210553	-3.72828	1.52959	-0.611636	1.64749	6	3.29682e-08
ELRAN_Mean	ENSG00000175730.7	BAK1P1	6.03978e-12	4	2	0.00391324	Brain_Nucleus_accumbens_basal_ganglia	0.0939502	Brain_Cerebellum	3.54397	0.0340121	0.318942	-2.88507	2.41533	-1.06535	2.37371	2	4.34441e-08
EDRAN_Mean	ENSG00000196357.7	ZNF565	3.70278e-12	4	4	0.0200011	Brain_Nucleus_accumbens_basal_ganglia	0.587607	Brain_Cortex	2.99751	0.149268	0.149268	-1.87661	2.32633	0.530687	1.7682	4	5.32756e-08
EDRAN_Mean	ENSG00000099377.9	HSD3B7	3.2542e-11	2	2	0.0201275	Brain_Cortex	0.0588148	Brain_Caudate_basal_ganglia	1.816	0.183997	0.183997	-1.88958	2.32396	0.217194	2.97942	2	2.34107e-07
EDICT_Total	ENSG00000196586.9	MYO6	2.61722e-11	6	6	0.000335289	Brain_Anterior_cingulate_cortex_BA24	0.928958	Brain_Cerebellar_Hemisphere	2.3463	0.200767	0.200767	-3.58639	2.13767	0.490053	2.13584	6	3.76565e-07
COM_Score	ENSG00000131795.8	RBM8A	3.04962e-11	2	2	0.0838261	Brain_Cerebellum	0.212698	Brain_Caudate_basal_ganglia	1.9085	0.0915021	0.0915021	-1.72891	1.24618	-0.241361	2.1037	2	4.38779e-07
CLD_Total	ENSG00000237624.1	OXCT2P1	4.56233e-11	9	8	0.000386619	Brain_Caudate_basal_ganglia	0.803097	Brain_Cerebellum	5.36542	0.111944	0.20514	-3.54905	2.43456	0.261181	1.90172	8	6.56337e-07
ELRAN_Mean	ENSG00000130649.5	CYP2E1	1.39783e-10	5	4	0.00751107	Brain_Nucleus_accumbens_basal_ganglia	0.183202	Brain_Anterior_cingulate_cortex_BA24	3.76312	0.0450928	0.287432	-1.77076	2.67329	0.815164	2.1749	4	6.70306e-07
CLD_Total	ENSG00000168071.17	CCDC88B	9.58842e-11	7	3	0.0386021	Brain_Anterior_cingulate_cortex_BA24	0.536705	Brain_Nucleus_accumbens_basal_ganglia	6.15745	0.00211385	0.205821	-2.0684	2.01094	1.02103	1.45089	3	6.89695e-07
CDC_Total	ENSG00000196357.7	ZNF565	4.49134e-10	4	4	0.0366933	Brain_Nucleus_accumbens_basal_ganglia	0.356833	Brain_Cortex	2.99751	0.149268	0.149268	-1.62321	2.08916	0.604144	1.57562	4	6.46079e-06
EVB_Total	ENSG00000197580.7	BCO2	1.11834e-09	11	3	0.000483307	Brain_Anterior_cingulate_cortex_BA24	0.731697	Brain_Frontal_Cortex_BA9	9.46932	0.00675194	0.355662	-2.71508	3.48984	2.09889	1.83807	3	8.04535e-06
EIS_Total	ENSG00000077348.4	EXOSC5	6.33982e-10	2	2	0.00660383	Brain_Cerebellum	0.816778	Brain_Cerebellar_Hemisphere	1.92303	0.0769695	0.0769695	0.231691	2.71619	1.47394	1.7568	2	9.11983e-06
EVA_Total	ENSG00000260911.1	RP11-196G11.2	1.36251e-09	9	3	0.00238486	Brain_Hippocampus	0.973285	Brain_Spinal_cord_cervical_c-1	7.84302	0.000168709	0.343272	-3.03758	2.74753	-1.68698	1.96453	3	9.79125e-06
EVA_Total	ENSG00000176349.7	AC110781.3	2.04154e-09	3	3	0.0507184	Brain_Caudate_basal_ganglia	0.619893	Brain_Frontal_Cortex_BA9	2.36204	0.102872	0.102872	-1.95385	0.841103	-0.205583	1.52385	3	9.79125e-06
ELRAN_Mean	ENSG00000196357.7	ZNF565	2.77141e-09	4	4	0.022352	Brain_Nucleus_accumbens_basal_ganglia	0.298548	Brain_Putamen_basal_ganglia	2.99751	0.149268	0.149268	-1.28275	2.28433	0.781789	1.49209	4	9.96738e-06
EDICT_Total	ENSG00000099377.9	HSD3B7	2.09095e-09	2	2	0.0465754	Brain_Cortex	0.065061	Brain_Caudate_basal_ganglia	1.816	0.183997	0.183997	-1.84484	1.99014	0.0726513	2.71174	2	1.50423e-05
EDRAN_Mean	ENSG00000008018.8	PSMB1	3.36476e-09	6	4	0.0078357	Brain_Cortex	0.546561	Brain_Anterior_cingulate_cortex_BA24	4.65235	0.0815682	0.256312	-2.65907	2.46321	0.130213	1.9765	4	1.61374e-05
EWR_Total	ENSG00000196586.9	MYO6	2.25085e-09	6	6	0.000968326	Brain_Anterior_cingulate_cortex_BA24	0.838231	Brain_Cerebellar_Hemisphere	2.3463	0.200767	0.200767	-3.29957	1.72732	0.275019	1.88122	6	1.61926e-05
COM_Norm	ENSG00000131795.8	RBM8A	1.68032e-09	2	2	0.15027	Brain_Cerebellum	0.200346	Brain_Caudate_basal_ganglia	1.9085	0.0915021	0.0915021	-1.43858	1.28057	-0.0790058	1.92272	2	2.41764e-05
EVK_Total	ENSG00000176349.7	AC110781.3	4.87762e-09	3	3	0.0697912	Brain_Caudate_basal_ganglia	0.525612	Brain_Frontal_Cortex_BA9	2.36204	0.102872	0.102872	-1.81326	0.851549	-0.108999	1.47991	3	2.9025e-05
EVK_Total	ENSG00000260911.1	RP11-196G11.2	6.05191e-09	9	3	0.00292804	Brain_Substantia_nigra	0.957331	Brain_Spinal_cord_cervical_c-1	7.84302	0.000168709	0.343272	-2.97519	2.78674	-1.51589	1.89493	3	2.9025e-05
EDC_Total	ENSG00000273329.1	RP11-448A19.1	2.23282e-09	3	3	0.00218518	Brain_Hippocampus	0.302274	Brain_Cerebellum	2.20352	0.204886	0.204886	-2.12311	3.06384	0.657432	2.61363	3	3.21191e-05
CWR_Total	ENSG00000131795.8	RBM8A	9.50914e-09	2	2	0.0765449	Brain_Cerebellum	0.411835	Brain_Caudate_basal_ganglia	1.9085	0.0915021	0.0915021	-1.7711	0.820668	-0.475213	1.83265	2	6.84088e-05
EWR_Total	ENSG00000228638.1	FCF1P2	1.72966e-08	4	2	0.0123064	Brain_Cortex	0.309589	Brain_Cerebellum	3.64394	0.0211995	0.239507	-1.89615	2.50324	0.6877	1.85057	2	8.29544e-05
ELRAN_Mean	ENSG00000171772.11	SYCE1	4.08798e-08	3	3	0.0885042	Brain_Caudate_basal_ganglia	0.146141	Brain_Cortex	2.39842	0.17737	0.17737	-1.58605	1.70334	-0.445336	1.86199	3	0.000117619
BDS_Total	ENSG00000161328.10	LRRC56	9.0619e-09	10	8	0.00231556	Brain_Spinal_cord_cervical_c-1	0.480868	Brain_Hippocampus	4.91505	0.0469394	0.201889	-2.82024	3.04646	-0.144141	2.06301	8	0.000130383
EDICT_Total	ENSG00000167535.3	CACNB3	2.84759e-08	6	5	0.00183271	Brain_Cortex	0.801884	Brain_Caudate_basal_ganglia	2.49955	0.0283297	0.364593	-2.25219	3.11608	0.0674222	2.01881	5	0.00013657
EMA_Total	ENSG00000226913.1	BSN-AS2	1.03715e-08	5	5	0.0707064	Brain_Caudate_basal_ganglia	0.989407	Brain_Nucleus_accumbens_basal_ganglia	2.08365	0.100484	0.100484	0.0132768	1.80736	0.930315	0.804305	5	0.000138781
BDS_Total	ENSG00000143387.8	CTSK	2.13552e-08	4	2	0.00559506	Brain_Substantia_nigra	0.405112	Brain_Cerebellum	3.70042	0.0072722	0.262303	-2.77061	1.07171	-0.434984	1.78178	2	0.000153629
EVK_Total	ENSG00000196586.9	MYO6	4.3501e-08	6	6	0.00119107	Brain_Anterior_cingulate_cortex_BA24	0.877601	Brain_Cerebellar_Hemisphere	2.3463	0.200767	0.200767	-3.24101	1.47725	0.165388	1.80005	6	0.000156473
CVA_Total	ENSG00000177697.13	CD151	2.48387e-08	10	2	0.0210858	Brain_Cerebellar_Hemisphere	0.526139	Brain_Substantia_nigra	9.07693	0.00114541	0.332081	-2.30645	1.42548	-1.01118	1.19946	2	0.000178689
CVA_Total	ENSG00000065665.16	SEC61A2	4.4212e-08	4	3	0.034717	Brain_Cerebellum	0.258193	Brain_Caudate_basal_ganglia	3.48957	0.0688466	0.178009	-1.39399	2.11164	0.768933	1.508	3	0.000212041
DS_Total	ENSG00000167535.3	CACNB3	1.5485e-08	6	5	0.00196882	Brain_Cerebellar_Hemisphere	0.762847	Brain_Nucleus_accumbens_basal_ganglia	2.49955	0.0283297	0.364593	-3.0949	2.35504	0.113262	2.16798	5	0.000222798
CVA_Total	ENSG00000145020.10	AMT	9.33001e-08	10	6	0.00198585	Brain_Caudate_basal_ganglia	0.791801	Brain_Nucleus_accumbens_basal_ganglia	4.13117	0.0121671	0.315288	-3.09234	1.67736	0.0168899	1.71909	6	0.0003356
CVB_Total	ENSG00000177697.13	CD151	5.07362e-08	10	2	0.0462613	Brain_Caudate_basal_ganglia	0.49974	Brain_Substantia_nigra	9.07693	0.00114541	0.332081	-1.993	1.42667	-1.0096	1.19145	2	0.000364996
CDRAN_Mean	ENSG00000196357.7	ZNF565	6.07135e-08	4	4	0.0311541	Brain_Nucleus_accumbens_basal_ganglia	0.447339	Brain_Putamen_basal_ganglia	2.99751	0.149268	0.149268	-1.2013	2.1551	0.647253	1.3851	4	0.000443412
CDRAN_Mean	ENSG00000231822.1	AC019097.7	6.16364e-08	2	2	0.0190982	Brain_Cerebellar_Hemisphere	0.894673	Brain_Cerebellum	1.92266	0.0773412	0.0773412	-2.34361	-0.132394	-1.238	1.56356	2	0.000443412
EVB_Total	ENSG00000260911.1	RP11-196G11.2	1.13667e-07	9	3	0.00551692	Brain_Hypothalamus	0.974862	Brain_Spinal_cord_cervical_c-1	7.84302	0.000168709	0.343272	-2.75242	2.77519	-1.33597	1.78951	3	0.000545145
EMA_Total	ENSG00000196586.9	MYO6	8.78114e-08	6	6	0.00679009	Brain_Frontal_Cortex_BA9	0.781766	Brain_Spinal_cord_cervical_c-1	2.3463	0.200767	0.200767	-2.17048	2.70697	0.695828	1.68823	6	0.000587502
ELRAN_Mean	ENSG00000273329.1	RP11-448A19.1	2.81563e-07	3	3	0.0170078	Brain_Spinal_cord_cervical_c-1	0.943868	Brain_Cerebellum	2.20352	0.204886	0.204886	-2.38654	1.99241	-0.107908	2.19491	3	0.000675095
CLD_Total	ENSG00000172671.15	ZFAND4	1.48224e-07	3	3	0.058721	Brain_Cerebellum	0.560125	Brain_Amygdala	2.57259	0.168683	0.168683	-1.66981	1.89028	0.267708	1.80082	3	0.000710785
EVB_Total	ENSG00000196586.9	MYO6	2.2227e-07	6	6	0.00743442	Brain_Anterior_cingulate_cortex_BA24	0.861303	Brain_Cerebellar_Hemisphere	2.3463	0.200767	0.200767	-2.67673	2.1531	0.541557	1.72255	6	0.000799504
PairC_Total	ENSG00000230026.2	RP11-382D8.5	5.71217e-08	3	3	0.0273865	Brain_Cerebellum	0.0694994	Brain_Cerebellar_Hemisphere	2.0296	0.238562	0.238562	-1.81516	2.20596	0.84936	2.30767	3	0.000821752
DS_Total	ENSG00000125409.8	TEKT3	1.27553e-07	7	5	0.0316519	Brain_Hippocampus	0.99902	Brain_Putamen_basal_ganglia	5.00322	0.0280386	0.168892	-2.14878	1.76948	0.121263	1.42241	5	0.000917619
CDC_Total	ENSG00000035403.12	VCL	1.44003e-07	2	2	0.000739646	Brain_Cortex	0.287177	Brain_Frontal_Cortex_BA9	1.67063	0.329371	0.329371	-3.37445	1.06433	-1.15506	3.13869	2	0.00103574
EDICT_Total	ENSG00000176349.7	AC110781.3	2.98929e-07	3	3	0.113019	Brain_Caudate_basal_ganglia	0.523493	Brain_Frontal_Cortex_BA9	2.36204	0.102872	0.102872	-1.58477	0.747519	-0.0664255	1.31606	3	0.00107525
PureC_Total	ENSG00000213672.3	NCKIPSD	1.21697e-07	11	9	0.00144049	Brain_Cerebellar_Hemisphere	0.970997	Brain_Anterior_cingulate_cortex_BA24	3.16997	0.00178054	0.140119	-1.51203	3.18641	0.589297	1.40012	9	0.00109046
PureC_Total	ENSG00000228638.1	FCF1P2	1.51611e-07	4	2	0.0167756	Brain_Cerebellar_Hemisphere	0.305158	Brain_Cerebellum	3.64394	0.0211995	0.239507	-2.39159	1.67426	0.421072	1.89376	2	0.00109046
EIS_Total	ENSG00000198890.6	PRMT6	2.21504e-07	8	5	0.017866	Brain_Cerebellum	0.773395	Brain_Anterior_cingulate_cortex_BA24	6.31318	0.00032294	0.21585	-2.36838	1.86337	-0.359078	1.71252	5	0.0011895
EIS_Total	ENSG00000108587.10	GOSR1	2.4807e-07	11	4	0.0205667	Brain_Anterior_cingulate_cortex_BA24	0.574037	Brain_Cerebellum	8.96876	0.000945312	0.32778	-1.40185	2.31585	1.01949	1.23293	4	0.0011895
WO_Total	ENSG00000176054.6	RPL23P2	8.93938e-08	3	3	0.0149953	Brain_Cortex	0.4339	Brain_Amygdala	2.05687	0.26251	0.26251	-1.84126	2.43249	-0.0637682	2.22569	3	0.00128602
CVA_Total	ENSG00000023902.9	PLEKHO1	5.29307e-07	2	2	0.202922	Brain_Cerebellar_Hemisphere	0.44808	Brain_Cerebellum	1.92841	0.0715906	0.0715906	-0.758621	1.27327	0.257326	1.43677	2	0.00137421
CVA_Total	ENSG00000183291.11	2023-09-15	6.36261e-07	7	5	0.0107275	Brain_Anterior_cingulate_cortex_BA24	0.624738	Brain_Putamen_basal_ganglia	5.29048	0.0164627	0.179739	-2.55145	0.796911	-0.336896	1.29417	5	0.00137421
CVA_Total	ENSG00000125409.8	TEKT3	6.68575e-07	7	5	0.0152016	Brain_Hippocampus	0.720245	Brain_Putamen_basal_ganglia	5.00322	0.0280386	0.168892	-2.42754	1.10173	-0.14689	1.27701	5	0.00137421
CWR_Norm	ENSG00000131795.8	RBM8A	1.93108e-07	2	2	0.152919	Brain_Cerebellum	0.343578	Brain_Caudate_basal_ganglia	1.9085	0.0915021	0.0915021	-1.4293	0.94712	-0.241088	1.68038	2	0.00138922
RC_OE	ENSG00000198890.6	PRMT6	1.04241e-07	8	5	0.0212778	Brain_Cerebellum	0.560359	Brain_Anterior_cingulate_cortex_BA24	6.24468	0.00041606	0.216886	-2.30302	2.23327	-0.167116	1.73121	5	0.00149982
ELRAN_Mean	ENSG00000251655.2	PRB1	8.56806e-07	4	3	0.000511639	Brain_Caudate_basal_ganglia	0.145158	Brain_Frontal_Cortex_BA9	3.25957	0.0363789	0.202507	-3.47459	1.45685	-1.82562	2.23093	3	0.00166913
ELRAN_Mean	ENSG00000213809.4	KLRK1	9.28195e-07	6	6	0.000829544	Brain_Cerebellum	0.986183	Brain_Anterior_cingulate_cortex_BA24	3.18527	0.114654	0.114654	-1.37946	3.34274	0.280734	1.61406	6	0.00166913
EVD_Total	ENSG00000260911.1	RP11-196G11.2	2.32974e-07	9	3	0.00445104	Brain_Substantia_nigra	0.954853	Brain_Spinal_cord_cervical_c-1	7.84302	0.000168709	0.343272	-2.84429	2.17518	-1.44127	1.64081	3	0.00167601
EDRAN_Mean	ENSG00000142233.7	NTN5	4.68167e-07	5	4	0.00494565	Brain_Cerebellum	0.985205	Brain_Caudate_basal_ganglia	3.58692	0.0430442	0.142398	-2.81055	1.84139	-0.468318	2.04155	4	0.001684
ELRAN_Mean	ENSG00000137494.9	ANKRD42	1.08539e-06	5	3	0.026795	Brain_Cerebellar_Hemisphere	0.752583	Brain_Caudate_basal_ganglia	4.26939	0.0597585	0.213817	-1.9441	2.21449	-0.122408	1.54775	3	0.00173493
CVA_Total	ENSG00000080345.13	RIF1	1.06182e-06	6	4	0.00488133	Brain_Caudate_basal_ganglia	0.0365901	Brain_Anterior_cingulate_cortex_BA24	4.31684	0.063507	0.234586	-2.63015	2.81476	0.829462	2.55915	4	0.00190969
EDICT_Total	ENSG00000273329.1	RP11-448A19.1	7.07596e-07	3	3	0.0228131	Brain_Spinal_cord_cervical_c-1	0.388551	Brain_Cerebellum	2.20352	0.204886	0.204886	-2.27655	2.2596	0.281765	2.32312	3	0.00203618
ELRAN_Mean	ENSG00000159199.9	ATP5G1	1.61438e-06	3	3	0.000734701	Brain_Cortex	0.875877	Brain_Cerebellum	2.62577	0.114556	0.114556	-3.37629	0.156198	-1.50245	1.77605	3	0.00232245
EVD_Total	ENSG00000176349.7	AC110781.3	5.34077e-07	3	3	0.104464	Brain_Caudate_basal_ganglia	0.545526	Brain_Nucleus_accumbens_basal_ganglia	2.36204	0.102872	0.102872	-1.62359	0.6323	-0.128937	1.29448	3	0.00251619
EVD_Total	ENSG00000167535.3	CACNB3	6.99524e-07	6	5	0.00909812	Brain_Cortex	0.934031	Brain_Caudate_basal_ganglia	2.49955	0.0283297	0.364593	-2.00455	2.60835	-0.347348	1.74622	5	0.00251619
CDICT_Total	ENSG00000027847.9	B4GALT7	3.52104e-07	4	4	0.00116869	Brain_Cerebellum	0.448011	Brain_Anterior_cingulate_cortex_BA24	2.9147	0.128153	0.128153	-3.24641	1.84854	-0.178085	2.34457	4	0.00253304
CCR_Total	ENSG00000184293.3	CLECL1	4.75146e-07	4	2	0.00366046	Brain_Spinal_cord_cervical_c-1	0.699504	Brain_Hypothalamus	3.726	0.0276053	0.140332	0.38599	2.90603	2.00303	1.15722	2	0.00266535
CCR_Total	ENSG00000149582.11	TMEM25	5.55821e-07	2	2	0.069524	Brain_Cerebellar_Hemisphere	0.876767	Brain_Cerebellum	1.93092	0.0690792	0.0690792	-0.155069	1.815	0.829965	1.39305	2	0.00266535
BDS_Total	ENSG00000174915.7	PTDSS2	5.6072e-07	6	6	0.000503138	Brain_Anterior_cingulate_cortex_BA24	0.675942	Brain_Spinal_cord_cervical_c-1	2.52385	0.270566	0.270566	-3.47908	3.05216	0.295244	2.30988	6	0.00268921
EWR_Total	ENSG00000263503.1	RP11-707O23.5	7.55867e-07	13	12	0.0149107	Brain_Spinal_cord_cervical_c-1	0.979526	Brain_Cerebellum	4.48439	0.0527115	0.226269	-2.43454	1.74946	-0.0781784	1.31269	12	0.00271886
EVA_Total	ENSG00000259502.1	RP11-643G16.3	7.58159e-07	2	2	0.0626554	Brain_Cerebellum	0.06873	Brain_Hippocampus	1.75951	0.240485	0.240485	-1.86163	1.82019	-0.020719	2.60344	2	0.0027271
CVA_Total	ENSG00000248487.4	ABHD14A	1.99596e-06	1	1	1.99596e-06	Brain_Frontal_Cortex_BA9	1.99596e-06	Brain_Frontal_Cortex_BA9	1	1	1	4.75383	4.75383	4.75383		1	0.00319088
RC_OE	ENSG00000023902.9	PLEKHO1	4.78903e-07	2	2	0.0609937	Brain_Cerebellar_Hemisphere	0.888424	Brain_Cerebellum	1.92841	0.0715906	0.0715906	-0.140299	1.87354	0.866621	1.424	2	0.00344523
CVD_Total	ENSG00000005020.8	SKAP2	2.60095e-07	4	4	0.0649066	Brain_Cerebellum	0.742329	Brain_Cerebellar_Hemisphere	2.50439	0.0864856	0.0864856	-1.10221	1.8459	-0.0213017	1.28823	4	0.00374224
CCR_Total	ENSG00000039068.14	CDH1	1.24257e-06	5	5	0.0154278	Brain_Caudate_basal_ganglia	0.614169	Brain_Putamen_basal_ganglia	2.2519	0.12794	0.12794	-2.42218	1.26086	-0.119313	1.44154	5	0.003755
CCR_Total	ENSG00000023902.9	PLEKHO1	1.30509e-06	2	2	0.0247258	Brain_Cerebellar_Hemisphere	0.733909	Brain_Cerebellum	1.92841	0.0715906	0.0715906	0.33993	2.24566	1.2928	1.34755	2	0.003755
EVA_Total	ENSG00000134744.9	ZCCHC11	1.31187e-06	9	6	0.0145188	Brain_Cortex	0.971768	Brain_Cerebellum	5.38778	1.07786e-16	0.254293	-2.44416	0.775709	-0.960683	1.31535	6	0.00377505
CVA_Total	ENSG00000196357.7	ZNF565	2.91988e-06	4	4	0.116556	Brain_Nucleus_accumbens_basal_ganglia	0.804518	Brain_Cortex	2.99751	0.149268	0.149268	-1.48812	1.56939	0.258252	1.28685	4	0.00420112
CDC_Total	ENSG00000177868.7	CCDC23	1.09485e-06	12	12	0.000531783	Brain_Hippocampus	0.997811	Brain_Nucleus_accumbens_basal_ganglia	2.593	0.128434	0.128434	-1.54752	3.46421	0.446371	1.45242	12	0.0042519
CDC_Total	ENSG00000175356.8	SCUBE2	1.25463e-06	6	5	0.000995609	Brain_Caudate_basal_ganglia	0.596648	Brain_Spinal_cord_cervical_c-1	3.45226	0.0893868	0.163922	-0.772905	3.29176	1.48948	1.55267	5	0.0042519
CDC_Total	ENSG00000095917.9	TPSD1	1.47789e-06	10	6	0.000245146	Brain_Hypothalamus	0.916204	Brain_Caudate_basal_ganglia	6.49137	0.0212706	0.241189	-1.14229	3.66728	0.702924	1.31505	6	0.0042519
ELD_Total	ENSG00000014123.9	UFL1	6.48827e-07	2	2	0.0189274	Brain_Cerebellar_Hemisphere	0.573115	Brain_Cerebellum	1.84674	0.153258	0.153258	-2.34696	0.56347	-0.891743	2.05798	2	0.00466701
PureC_Total	ENSG00000068615.12	REEP1	1.0452e-06	4	4	0.110836	Brain_Frontal_Cortex_BA9	0.987356	Brain_Cerebellar_Hemisphere	3.26213	0.114082	0.114082	-1.20188	1.59445	0.0673303	1.153	4	0.00501175
DS_Total	ENSG00000131795.8	RBM8A	1.05386e-06	2	2	0.122749	Brain_Cerebellum	0.488093	Brain_Caudate_basal_ganglia	1.9085	0.0915021	0.0915021	-1.54334	0.693345	-0.424997	1.58157	2	0.0050543
ELD_Total	ENSG00000184293.3	CLECL1	1.07438e-06	4	2	0.0296317	Brain_Spinal_cord_cervical_c-1	0.726027	Brain_Hypothalamus	3.726	0.0276053	0.140332	-0.350415	2.17498	1.25366	1.17491	2	0.00515201
ELRAN_Mean	ENSG00000022840.11	RNF10	4.00021e-06	2	2	0.000482903	Brain_Caudate_basal_ganglia	0.00605374	Brain_Amygdala	1.2108	0.789196	0.789196	-3.49006	2.74486	-0.372604	4.40875	2	0.00523155
CDC_Total	ENSG00000099377.9	HSD3B7	2.27221e-06	2	2	0.0370156	Brain_Cortex	0.323569	Brain_Caudate_basal_ganglia	1.816	0.183997	0.183997	-0.987151	2.08559	0.54922	2.17276	2	0.00544762
CVA_Total	ENSG00000162623.11	TYW3	4.24132e-06	8	5	0.00734927	Brain_Frontal_Cortex_BA9	0.245537	Brain_Hippocampus	6.06811	0.0040553	0.286616	-1.65467	2.68059	1.68732	1.42894	5	0.00554764
EMA_Total	ENSG00000178187.3	ZNF454	1.29226e-06	8	4	0.00622494	Brain_Cerebellum	0.625702	Brain_Cortex	5.84182	0.0188521	0.295422	-2.42604	2.73569	1.09461	1.68841	4	0.00576389
DS_Total	ENSG00000261584.1	RP11-457M11.5	1.63033e-06	13	2	0.000386696	Brain_Cerebellum	0.858791	Brain_Spinal_cord_cervical_c-1	11.5817	0.00757673	0.456834	0.177914	3.549	2.31379	1.09902	2	0.00586429
PureC_Total	ENSG00000149582.11	TMEM25	1.89586e-06	2	2	0.0510858	Brain_Cerebellar_Hemisphere	0.934784	Brain_Cerebellum	1.93092	0.0690792	0.0690792	0.0818272	1.95076	1.01629	1.32153	2	0.00586902
PureC_Total	ENSG00000130649.5	CYP2E1	2.03998e-06	5	4	0.0698166	Brain_Anterior_cingulate_cortex_BA24	0.175658	Brain_Cortex	3.76312	0.0450928	0.287432	-1.8131	1.72972	0.360516	1.78314	4	0.00586902
EDC_Total	ENSG00000145020.10	AMT	1.06491e-06	10	6	0.00666042	Brain_Hypothalamus	0.812161	Brain_Cortex	4.13117	0.0121671	0.315288	-2.06674	2.71336	0.335182	1.68937	6	0.00603218
EDC_Total	ENSG00000221838.5	AP4M1	1.25801e-06	5	5	0.00653184	Brain_Cerebellum	0.525741	Brain_Amygdala	2.93038	0.225019	0.225019	-1.3284	2.71982	-0.140699	1.62267	5	0.00603218
CVA_Total	ENSG00000163864.10	NMNAT3	5.14179e-06	7	7	0.000808281	Brain_Cerebellum	0.509064	Brain_Anterior_cingulate_cortex_BA24	3.06569	0.102295	0.102295	-0.882411	3.34994	1.3427	1.29328	7	0.00616501
PairC_Total	ENSG00000122359.13	ANXA11	1.44498e-06	8	5	0.00282258	Brain_Cortex	0.963507	Brain_Frontal_Cortex_BA9	5.80187	0.00767195	0.334597	-1.47461	2.98643	0.82209	1.79492	5	0.00642729
PairC_Total	ENSG00000179598.5	PLD6	1.46717e-06	6	5	0.00118004	Brain_Nucleus_accumbens_basal_ganglia	0.701811	Brain_Putamen_basal_ganglia	3.00334	0.0562023	0.424215	-3.24366	1.72921	-1.19443	1.72149	5	0.00642729
PairC_Total	ENSG00000261402.1	RP11-378I6.1	1.7871e-06	8	4	0.0199917	Brain_Anterior_cingulate_cortex_BA24	0.721901	Brain_Cortex	6.33315	0.0490924	0.33708	-2.08585	2.3265	-0.117494	1.54173	4	0.00642729
EIS_Total	ENSG00000170852.6	KBTBD2	1.85486e-06	3	3	0.0124898	Brain_Cerebellum	0.515193	Brain_Hippocampus	2.24126	0.220214	0.220214	-2.49799	1.07467	-0.691364	1.78668	3	0.00667052
PureC_Total	ENSG00000239704.6	CDRT4	3.01673e-06	10	7	0.0182908	Brain_Spinal_cord_cervical_c-1	0.946572	Brain_Frontal_Cortex_BA9	6.75182	0.0674988	0.270744	-2.35968	1.9105	-0.486941	1.37498	7	0.00668465
PureC_Total	ENSG00000196586.9	MYO6	3.25287e-06	6	6	0.00841643	Brain_Anterior_cingulate_cortex_BA24	0.687919	Brain_Cerebellum	2.34554	0.19911	0.19911	-2.63489	1.34864	0.00806024	1.51134	6	0.00668465
EDICT_Total	ENSG00000228638.1	FCF1P2	2.81337e-06	4	2	0.050827	Brain_Cortex	0.487352	Brain_Cerebellum	3.64394	0.0211995	0.239507	-1.81539	1.95294	0.44288	1.60104	2	0.00674647
CDC_Total	ENSG00000122218.10	COPA	3.42497e-06	12	3	0.00314094	Brain_Putamen_basal_ganglia	0.407534	Brain_Amygdala	9.72526	0.0191055	0.44427	-2.9536	1.27869	-1.84119	1.22739	3	0.00703832
EIS_Total	ENSG00000105341.14	ATP5SL	2.92076e-06	3	2	0.00315618	Brain_Frontal_Cortex_BA9	0.310847	Brain_Cerebellum	2.56316	0.0529616	0.383882	-2.9521	1.01345	-1.51784	2.19864	2	0.00706301
EIS_Total	ENSG00000136630.11	HLX	2.94599e-06	3	3	0.0290027	Brain_Frontal_Cortex_BA9	0.180317	Brain_Cerebellum	2.25435	0.153173	0.153173	-2.18345	1.68271	-0.613507	2.03283	3	0.00706301
CVA_Total	ENSG00000119820.6	YIPF4	6.78358e-06	1	1	6.78358e-06	Brain_Cerebellar_Hemisphere	6.78358e-06	Brain_Cerebellar_Hemisphere	1	1	1	-4.50037	-4.50037	-4.50037		1	0.00750786
EVA_Total	ENSG00000188163.6	FAM166A	3.14328e-06	6	6	0.000470922	Brain_Hippocampus	0.973875	Brain_Caudate_basal_ganglia	2.61551	0.252459	0.252459	-1.98144	3.49677	0.9078	1.85482	6	0.00753758
EIS_Total	ENSG00000039068.14	CDH1	3.67901e-06	5	5	0.0413007	Brain_Nucleus_accumbens_basal_ganglia	0.780064	Brain_Putamen_basal_ganglia	2.2519	0.12794	0.12794	-1.58061	2.0405	0.449152	1.40349	5	0.00756037
CLD_Total	ENSG00000176194.13	CIDEA	2.11029e-06	3	3	0.037387	Brain_Cortex	0.289803	Brain_Caudate_basal_ganglia	2.12451	0.222798	0.222798	-2.08151	1.49679	-0.54776	1.84302	3	0.00758967
ELRAN_Mean	ENSG00000077348.4	EXOSC5	6.7491e-06	2	2	0.0311728	Brain_Cerebellum	0.760682	Brain_Cerebellar_Hemisphere	1.92303	0.0769695	0.0769695	0.304585	2.15486	1.22972	1.30834	2	0.00809104
COM_Norm	ENSG00000149582.11	TMEM25	1.12497e-06	2	2	0.14133	Brain_Cerebellar_Hemisphere	0.641708	Brain_Cerebellum	1.93092	0.0690792	0.0690792	-0.465312	1.47086	0.502772	1.36908	2	0.00809305
CVK_Total	ENSG00000005020.8	SKAP2	1.04086e-06	4	4	0.0751762	Brain_Cerebellum	0.759804	Brain_Cerebellar_Hemisphere	2.50439	0.0864856	0.0864856	-1.0503	1.77939	-0.0180839	1.23925	4	0.00849035
CVK_Total	ENSG00000125409.8	TEKT3	1.23982e-06	7	5	0.0457327	Brain_Hippocampus	0.82377	Brain_Substantia_nigra	5.00322	0.0280386	0.168892	-1.99785	1.48292	0.00993901	1.29934	5	0.00849035
CVK_Total	ENSG00000161328.10	LRRC56	1.7703e-06	10	8	0.00258367	Brain_Nucleus_accumbens_basal_ganglia	0.849319	Brain_Anterior_cingulate_cortex_BA24	4.91505	0.0469394	0.201889	-3.01337	2.82987	-0.0304543	2.00279	8	0.00849035
CDC_Total	ENSG00000125818.13	PSMF1	4.84417e-06	9	7	0.013849	Brain_Substantia_nigra	0.957713	Brain_Caudate_basal_ganglia	5.76691	0.0495778	0.21404	-1.09202	2.46116	0.674576	1.1674	7	0.00871042
CVK_Total	ENSG00000167535.3	CACNB3	2.51467e-06	6	5	0.000428912	Brain_Cerebellar_Hemisphere	0.781881	Brain_Putamen_basal_ganglia	2.49955	0.0283297	0.364593	-3.52162	1.80177	-0.270255	1.9592	5	0.00904526
RC_MC	ENSG00000163016.5	ALMS1P	6.7367e-07	6	6	0.019571	Brain_Cerebellum	0.671459	Brain_Caudate_basal_ganglia	3.12186	0.133454	0.133454	-2.09213	2.33447	0.60626	1.50494	6	0.00969277
EWR_Total	ENSG00000144214.5	LYG1	3.40732e-06	3	3	0.00125473	Brain_Cerebellum	0.97211	Brain_Cerebellar_Hemisphere	2.36133	0.221701	0.221701	-3.22614	0.0349622	-1.2452	1.73983	3	0.00980491
CVD_Total	ENSG00000167535.3	CACNB3	1.36466e-06	6	5	0.000853627	Brain_Cerebellar_Hemisphere	0.797988	Brain_Caudate_basal_ganglia	2.49955	0.0283297	0.364593	-3.33479	1.95774	-0.468749	1.88566	5	0.00981739
PairC_Total	ENSG00000085719.7	CPNE3	3.63e-06	6	4	0.00242946	Brain_Putamen_basal_ganglia	0.96715	Brain_Caudate_basal_ganglia	3.61354	0.0743642	0.279681	-3.03199	2.06285	0.252844	1.93191	4	0.0104442
EVA_Total	ENSG00000196586.9	MYO6	5.99747e-06	6	6	0.00884013	Brain_Anterior_cingulate_cortex_BA24	0.91923	Brain_Cerebellar_Hemisphere	2.3463	0.200767	0.200767	-2.61818	1.60749	0.258845	1.56577	6	0.0109172
EVA_Total	ENSG00000266489.1	RP11-178F10.3	6.33903e-06	8	2	4.60509e-05	Brain_Hypothalamus	0.111755	Brain_Frontal_Cortex_BA9	7.27262	0.00633791	0.397488	-4.07482	-1.59035	-3.18511	1.04919	2	0.0109172
EVA_Total	ENSG00000014824.9	SLC30A9	6.82894e-06	6	4	0.017931	Brain_Anterior_cingulate_cortex_BA24	0.787518	Brain_Caudate_basal_ganglia	4.30772	0.0634224	0.293007	-2.04311	2.36704	0.115666	1.51925	4	0.0109172
RC_Total	ENSG00000161328.10	LRRC56	7.63847e-07	10	8	0.00113206	Brain_Cerebellar_Hemisphere	0.504287	Brain_Cortex	4.91505	0.0469394	0.201889	-2.96759	3.25547	-0.0755553	2.07228	8	0.0109902
EVA_Total	ENSG00000168071.17	CCDC88B	8.54654e-06	7	3	0.0625327	Brain_Anterior_cingulate_cortex_BA24	0.633462	Brain_Cortex	6.15745	0.00211385	0.205821	-1.8625	1.29346	0.58077	1.11942	3	0.0113316
EVA_Total	ENSG00000176046.7	NUPR1	8.66331e-06	2	2	0.017775	Brain_Anterior_cingulate_cortex_BA24	0.0217935	Brain_Cerebellar_Hemisphere	1.53337	0.466625	0.466625	-2.29395	2.37027	0.0381624	3.2981	2	0.0113316
EVA_Total	ENSG00000263503.1	RP11-707O23.5	1.01273e-05	13	12	0.00439715	Brain_Putamen_basal_ganglia	0.942588	Brain_Cerebellum	4.48439	0.0527115	0.226269	-2.84817	2.18839	-0.00583523	1.33562	12	0.0121427
PureC_Total	ENSG00000163016.5	ALMS1P	6.85167e-06	6	6	0.0182484	Brain_Frontal_Cortex_BA9	0.587936	Brain_Caudate_basal_ganglia	3.12186	0.133454	0.133454	-1.34107	2.36054	0.951689	1.55397	6	0.0123202
CVK_Total	ENSG00000179698.9	KIAA1875	4.33056e-06	13	13	0.0010601	Brain_Hippocampus	0.93885	Brain_Cerebellar_Hemisphere	2.76468	0.243324	0.243324	-2.23225	3.27407	0.270561	1.32917	13	0.0124616
EMA_Total	ENSG00000175220.7	ARHGAP1	4.0453e-06	2	2	0.094539	Brain_Caudate_basal_ganglia	0.22977	Brain_Cortex	1.83344	0.166565	0.166565	-1.20095	1.67193	0.235488	2.03143	2	0.0135325
EMA_Total	ENSG00000232653.4	GOLGA8N	5.08336e-06	13	5	0.00725443	Brain_Cerebellum	0.707383	Brain_Nucleus_accumbens_basal_ganglia	9.93083	0.0028863	0.339194	-1.81085	2.68493	0.943329	1.47776	5	0.0136041
EMA_Total	ENSG00000228638.1	FCF1P2	6.26059e-06	4	2	0.0462934	Brain_Cerebellar_Hemisphere	0.449505	Brain_Cerebellum	3.64394	0.0211995	0.239507	-1.99271	1.61644	0.364536	1.61106	2	0.0139622
CLD_Total	ENSG00000012779.6	ALOX5	5.53398e-06	4	4	0.00854285	Brain_Anterior_cingulate_cortex_BA24	0.434231	Brain_Cerebellar_Hemisphere	1.91323	0.0895156	0.0895156	-2.0948	2.62983	0.568603	1.96121	4	0.0139666
CLD_Total	ENSG00000223508.5	RPL23AP53	5.82508e-06	3	3	0.160864	Brain_Cerebellar_Hemisphere	0.608828	Brain_Hypothalamus	2.59265	0.116749	0.116749	-1.40217	1.09028	-0.274546	1.26304	3	0.0139666
CDC_Total	ENSG00000196586.9	MYO6	9.00159e-06	6	6	0.0235052	Brain_Anterior_cingulate_cortex_BA24	0.955168	Brain_Cerebellum	2.34554	0.19911	0.19911	-2.26512	1.06009	-0.29619	1.3096	6	0.0143875
EWR_Total	ENSG00000167535.3	CACNB3	7.10352e-06	6	5	0.0171521	Brain_Cortex	0.922681	Brain_Caudate_basal_ganglia	2.49955	0.0283297	0.364593	-1.86684	2.38343	-0.125128	1.69436	5	0.0146056
EWR_Total	ENSG00000176349.7	AC110781.3	7.10588e-06	3	3	0.153963	Brain_Caudate_basal_ganglia	0.646996	Brain_Frontal_Cortex_BA9	2.36204	0.102872	0.102872	-1.42567	0.774311	-0.0644742	1.1894	3	0.0146056
ELD_Total	ENSG00000180767.5	CHST13	5.09698e-06	4	3	0.0039279	Brain_Caudate_basal_ganglia	0.881418	Brain_Substantia_nigra	3.30876	0.0384444	0.271858	-0.912377	2.88389	0.371211	1.70629	3	0.0150101
ELD_Total	ENSG00000231822.1	AC019097.7	5.21693e-06	2	2	0.0425064	Brain_Cerebellum	0.890258	Brain_Cerebellar_Hemisphere	1.92266	0.0773412	0.0773412	-2.02853	-0.137978	-1.08325	1.33682	2	0.0150101
PairC_Total	ENSG00000182141.5	ZNF708	6.56425e-06	2	2	0.317286	Brain_Cerebellum	0.370796	Brain_Cerebellar_Hemisphere	1.92476	0.0752394	0.0752394	-0.894984	1.00005	0.0525338	1.33999	2	0.0157389
EWR_Total	ENSG00000260911.1	RP11-196G11.2	8.94663e-06	9	3	0.0131878	Brain_Substantia_nigra	0.830954	Brain_Spinal_cord_cervical_c-1	7.84302	0.000168709	0.343272	-2.47866	2.11636	-1.05808	1.44692	3	0.0160905
CVA_Total	ENSG00000189143.8	CLDN4	1.60605e-05	8	3	0.000416805	Brain_Cerebellum	0.0402641	Brain_Cortex	6.61986	0.00722031	0.343277	-2.36018	3.52921	2.18236	1.89808	3	0.0165056
COM_Norm	ENSG00000161328.10	LRRC56	3.44916e-06	10	8	0.0127673	Brain_Spinal_cord_cervical_c-1	0.698867	Brain_Hippocampus	4.91505	0.0469394	0.201889	-1.92615	2.4902	-0.067611	1.62075	8	0.0165422
PairC_Total	ENSG00000139190.12	VAMP1	8.16219e-06	7	4	0.0658738	Brain_Frontal_Cortex_BA9	0.574859	Brain_Caudate_basal_ganglia	5.57308	0.0229554	0.220775	-1.83928	1.71158	0.101867	1.39121	4	0.0167745
EVB_Total	ENSG00000176349.7	AC110781.3	6.02802e-06	3	3	0.131452	Brain_Caudate_basal_ganglia	0.611105	Brain_Nucleus_accumbens_basal_ganglia	2.36204	0.102872	0.102872	-1.5084	0.59391	-0.135332	1.18988	3	0.0173462
EMA_Total	ENSG00000204709.4	C6orf100	9.20375e-06	3	3	0.0940396	Brain_Nucleus_accumbens_basal_ganglia	0.782405	Brain_Hippocampus	1.93282	0.079311	0.079311	-1.67446	0.332871	-0.53926	1.0292	3	0.0175936
CVA_Total	ENSG00000271761.1	XXbac-BPGBPG55C20.3	1.87344e-05	3	3	0.167304	Brain_Cerebellum	0.731795	Brain_Nucleus_accumbens_basal_ganglia	2.65427	0.127322	0.127322	-1.35027	1.38092	-0.10403	1.38115	3	0.0179701
EDC_Total	ENSG00000108587.10	GOSR1	6.74232e-06	11	4	0.0332584	Brain_Anterior_cingulate_cortex_BA24	0.876711	Brain_Cerebellum	8.96876	0.000945312	0.32778	-0.89375	2.12895	1.05579	1.1589	4	0.0183198
EDC_Total	ENSG00000237075.4	RP11-497H16.2	6.77103e-06	10	6	0.015702	Brain_Hypothalamus	0.922811	Brain_Caudate_basal_ganglia	4.04102	0.000408228	0.210553	-2.41577	0.124696	-0.998004	0.925445	6	0.0183198
EDC_Total	ENSG00000149582.11	TMEM25	7.6412e-06	2	2	0.0333033	Brain_Cerebellar_Hemisphere	0.698014	Brain_Cerebellum	1.93092	0.0690792	0.0690792	0.388002	2.12841	1.25821	1.23065	2	0.0183198
EVB_Total	ENSG00000142233.7	NTN5	7.90533e-06	5	4	0.00960887	Brain_Cerebellum	0.888968	Brain_Caudate_basal_ganglia	3.58692	0.0430442	0.142398	-2.5896	2.09112	-0.286536	1.94913	4	0.018957
EVB_Total	ENSG00000163291.10	PAQR3	9.82737e-06	5	4	0.0794613	Brain_Cerebellar_Hemisphere	0.181306	Brain_Caudate_basal_ganglia	3.80464	0.0917179	0.235629	-1.33674	1.75382	1.07747	1.35065	4	0.0192492
EVB_Total	ENSG00000133739.11	LRRCC1	1.07029e-05	8	5	0.00988876	Brain_Hippocampus	0.701053	Brain_Frontal_Cortex_BA9	5.8609	0.0240701	0.218308	-1.50699	2.5797	0.139946	1.2629	5	0.0192492
EDICT_Total	ENSG00000138615.4	CILP	9.39078e-06	2	2	0.00227456	Brain_Cortex	0.152453	Brain_Cerebellum	1.54952	0.450484	0.450484	-1.43092	3.05182	0.810452	3.16978	2	0.0193021
EVK_Total	ENSG00000197580.7	BCO2	6.76938e-06	11	3	0.00315017	Brain_Anterior_cingulate_cortex_BA24	0.99239	Brain_Frontal_Cortex_BA9	9.46932	0.00675194	0.355662	-1.90267	2.95269	1.7014	1.44001	3	0.0194796
EMA_Total	ENSG00000176349.7	AC110781.3	1.17009e-05	3	3	0.158123	Brain_Caudate_basal_ganglia	0.607265	Brain_Nucleus_accumbens_basal_ganglia	2.36204	0.102872	0.102872	-1.41141	0.659604	-0.0792755	1.15596	3	0.0195713
WO_Total	ENSG00000124641.10	MED20	2.73362e-06	2	2	0.00387443	Brain_Hypothalamus	0.0334656	Brain_Cerebellum	1.50551	0.494489	0.494489	-2.88821	2.12645	-0.380878	3.5459	2	0.0196629
RC_MC	ENSG00000184293.3	CLECL1	2.75987e-06	4	2	0.0292025	Brain_Spinal_cord_cervical_c-1	0.755806	Brain_Hypothalamus	3.726	0.0276053	0.140332	-0.310993	2.18074	1.31304	1.12855	2	0.0198545
EVB_Total	ENSG00000144214.5	LYG1	1.32996e-05	3	3	0.00779969	Brain_Cerebellum	0.600356	Brain_Cortex	2.36133	0.221701	0.221701	-2.66062	0.636004	-0.849502	1.67226	3	0.0203353
EVB_Total	ENSG00000259502.1	RP11-643G16.3	1.49459e-05	2	2	0.101535	Brain_Hippocampus	0.102716	Brain_Cerebellum	1.75951	0.240485	0.240485	-1.63183	1.63746	0.0028149	2.31173	2	0.0203353
EVB_Total	ENSG00000153495.6	TEX29	1.55469e-05	6	6	0.00129262	Brain_Frontal_Cortex_BA9	0.643632	Brain_Putamen_basal_ganglia	3.1493	0.327411	0.327411	-3.21761	1.2134	-0.373602	1.62909	6	0.0203353
RC_MC	ENSG00000205822.6	TPTE2P6	4.26275e-06	10	5	0.00784021	Brain_Frontal_Cortex_BA9	0.879085	Brain_Cerebellum	7.14687	0.0454023	0.29453	-2.65887	2.41196	0.492534	1.77302	5	0.0204441
CWR_Norm	ENSG00000197580.7	BCO2	4.33958e-06	11	3	0.00225617	Brain_Anterior_cingulate_cortex_BA24	0.441287	Brain_Frontal_Cortex_BA9	9.46932	0.00675194	0.355662	-1.8642	3.05426	1.94065	1.43973	3	0.0208126
RC_OE	ENSG00000161328.10	LRRC56	4.75989e-06	10	8	0.00635843	Brain_Spinal_cord_cervical_c-1	0.539211	Brain_Hippocampus	4.91505	0.0469394	0.201889	-2.24124	2.7287	0.0107803	1.72299	8	0.0209784
RC_OE	ENSG00000068615.12	REEP1	6.89937e-06	4	4	0.112944	Brain_Frontal_Cortex_BA9	0.454261	Brain_Hippocampus	3.26147	0.113895	0.113895	-0.871677	1.5851	0.192631	1.20176	4	0.0209784
RC_OE	ENSG00000225190.4	PLEKHM1	7.29023e-06	6	6	0.041448	Brain_Cerebellum	0.89262	Brain_Anterior_cingulate_cortex_BA24	3.24571	0.132781	0.132781	-2.03902	0.381683	-0.97174	1.00114	6	0.0209784
CCR_Total	ENSG00000261575.2	RP11-259G18.1	8.81793e-06	9	8	0.000356663	Brain_Caudate_basal_ganglia	0.942293	Brain_Amygdala	4.11548	0.0782238	0.16546	-1.77647	3.57023	0.565472	1.66362	8	0.0211425
RC_OE	ENSG00000103671.5	TRIP4	8.94065e-06	8	5	0.00451763	Brain_Nucleus_accumbens_basal_ganglia	0.664546	Brain_Hypothalamus	5.34115	0.00786893	0.214565	-2.20394	2.83956	0.956653	1.81786	5	0.0214397
EIS_Total	ENSG00000273329.1	RP11-448A19.1	1.19636e-05	3	3	0.00418956	Brain_Hippocampus	0.294038	Brain_Spinal_cord_cervical_c-1	2.20352	0.204886	0.204886	-1.0493	2.86352	0.987821	1.9614	3	0.0215121
RC_Total	ENSG00000230006.3	ANKRD36BP2	3.00631e-06	3	3	7.29512e-05	Brain_Hypothalamus	0.38041	Brain_Substantia_nigra	1.2597	0.780438	0.780438	-2.62679	3.96645	0.738934	3.29879	3	0.0216274
EMA_Total	ENSG00000245680.5	ZNF585B	1.58726e-05	6	5	5.15121e-06	Brain_Frontal_Cortex_BA9	0.633207	Brain_Cortex	4.13664	0.107378	0.172783	-4.55853	0.477218	-1.4987	1.7069	5	0.0223541
EMA_Total	ENSG00000165646.7	SLC18A2	1.67058e-05	8	2	0.000596368	Brain_Anterior_cingulate_cortex_BA24	0.309849	Brain_Nucleus_accumbens_basal_ganglia	6.84321	0.00510697	0.639839	-3.43326	1.01554	-2.30583	1.48165	2	0.0223541
CVB_Total	ENSG00000163141.14	BNIPL	4.70013e-06	1	1	4.70013e-06	Brain_Cerebellum	4.70013e-06	Brain_Cerebellum	1	1	1	4.57775	4.57775	4.57775		1	0.0225418
RC_OE	ENSG00000230006.3	ANKRD36BP2	1.10736e-05	3	3	0.000146841	Brain_Hypothalamus	0.337576	Brain_Substantia_nigra	1.2597	0.780438	0.780438	-2.42063	3.79635	0.778231	3.11243	3	0.0227609
EWR_Total	ENSG00000229759.1	MRPS18AP1	1.4289e-05	8	3	0.0217658	Brain_Cerebellar_Hemisphere	0.180863	Brain_Anterior_cingulate_cortex_BA24	7.04407	0.0015596	0.28183	-2.29443	1.3381	-1.34009	1.12951	3	0.0228434
CDC_Total	ENSG00000249937.1	RP11-454P21.1	1.61049e-05	5	4	0.048478	Brain_Cortex	0.949571	Brain_Cerebellar_Hemisphere	4.04715	0.0642814	0.162124	-1.14958	1.97315	0.100131	1.15067	4	0.0231669
PairC_Total	ENSG00000154803.8	FLCN	1.30603e-05	7	2	0.000612377	Brain_Putamen_basal_ganglia	0.488556	Brain_Hypothalamus	6.49568	0.0122724	0.24653	-3.42607	-0.692608	-2.7244	0.960018	2	0.0234857
EVB_Total	ENSG00000264880.1	RP11-805F19.1	2.04739e-05	8	4	3.77195e-05	Brain_Frontal_Cortex_BA9	0.993806	Brain_Hypothalamus	4.8239	0.00179811	0.600565	-0.718763	4.12102	0.779508	1.49938	4	0.0245482
RC_MC	ENSG00000143322.15	ABL2	7.60785e-06	10	4	0.0039812	Brain_Cerebellum	0.747527	Brain_Frontal_Cortex_BA9	8.21555	0.00943486	0.365444	-2.87965	1.1457	-1.35132	1.33186	4	0.0273654
EMA_Total	ENSG00000131795.8	RBM8A	2.25557e-05	2	2	0.151812	Brain_Cerebellum	0.59197	Brain_Caudate_basal_ganglia	1.9085	0.0915021	0.0915021	-1.43316	0.535983	-0.448589	1.39239	2	0.027438
WO_Total	ENSG00000236834.1	LINC00421	5.75076e-06	3	3	0.0127514	Brain_Frontal_Cortex_BA9	0.502766	Brain_Anterior_cingulate_cortex_BA24	2.43815	0.186947	0.186947	-2.49064	0.809916	-0.33686	1.86654	3	0.0275768
EDICT_Total	ENSG00000136630.11	HLX	1.53635e-05	3	3	0.0689603	Brain_Frontal_Cortex_BA9	0.291441	Brain_Cerebellum	2.25435	0.153173	0.153173	-1.81868	1.79271	-0.360312	1.90327	3	0.0276312
EVD_Total	ENSG00000164972.8	C9orf24	9.84427e-06	6	6	0.00554081	Brain_Cortex	0.955586	Brain_Cerebellum	3.72564	0.144181	0.144181	-2.246	2.77379	0.142261	1.78822	6	0.0283279
PairC_Total	ENSG00000177697.13	CD151	1.83844e-05	10	2	0.0551619	Brain_Cerebellar_Hemisphere	0.818344	Brain_Amygdala	9.07693	0.00114541	0.332081	-1.9176	0.888636	-1.0067	0.958351	2	0.0284351
PairC_Total	ENSG00000089685.10	BIRC5	1.97658e-05	3	3	0.0097617	Brain_Cerebellar_Hemisphere	0.0792348	Brain_Hippocampus	2.21361	0.26313	0.26313	-1.75514	2.58416	0.888592	2.31984	3	0.0284351
EVB_Total	ENSG00000269978.1	RP11-338N10.3	2.61573e-05	4	3	0.00598321	Brain_Putamen_basal_ganglia	0.212439	Brain_Nucleus_accumbens_basal_ganglia	2.95998	0.0578549	0.241021	-1.99152	2.7487	0.0989036	2.28212	3	0.02895
CLD_Total	ENSG00000167535.3	CACNB3	1.48087e-05	6	5	0.0248939	Brain_Cortex	0.727877	Brain_Nucleus_accumbens_basal_ganglia	2.49955	0.0283297	0.364593	-2.14981	2.24304	-0.0505912	1.49277	5	0.030434
CDRAN_Mean	ENSG00000130649.5	CYP2E1	7.19359e-06	5	4	0.00219889	Brain_Nucleus_accumbens_basal_ganglia	0.541274	Brain_Anterior_cingulate_cortex_BA24	3.76312	0.0450928	0.287432	-0.887377	3.06196	0.892715	1.64001	4	0.0304578
CDRAN_Mean	ENSG00000013306.11	SLC25A39	1.04165e-05	12	11	0.0181358	Brain_Cerebellar_Hemisphere	0.832544	Brain_Hippocampus	4.08387	0.0709064	0.186656	-2.36283	2.31023	0.0622406	1.44714	11	0.0304578
CDRAN_Mean	ENSG00000159210.5	SNF8	1.26131e-05	7	4	0.0268738	Brain_Hypothalamus	0.987741	Brain_Substantia_nigra	5.49708	0.011397	0.186361	-0.991812	2.21335	0.825015	1.30784	4	0.0304578
CDRAN_Mean	ENSG00000170955.9	PRKCDBP	1.27013e-05	2	2	0.0277707	Brain_Cerebellum	0.606284	Brain_Cerebellar_Hemisphere	1.9312	0.068797	0.068797	0.515385	2.20051	1.35795	1.19156	2	0.0304578
EIS_Total	ENSG00000110063.4	DCPS	2.07513e-05	2	2	0.00118869	Brain_Nucleus_accumbens_basal_ganglia	0.155125	Brain_Cerebellum	1.468	0.532002	0.532002	-1.42166	3.24158	0.909961	3.29741	2	0.0305102
EIS_Total	ENSG00000263603.1	CTD-2349P21.5	2.29608e-05	3	2	0.0341137	Brain_Cerebellum	0.108928	Brain_Hypothalamus	2.55332	0.0294476	0.417234	-2.11873	1.60303	-0.858519	2.13197	2	0.0305102
EIS_Total	ENSG00000224924.2	LINC00320	2.33307e-05	6	4	0.00106514	Brain_Cerebellum	0.947263	Brain_Cortex	4.58748	0.0451177	0.216835	-3.27273	-0.0661445	-1.67044	1.06608	4	0.0305102
RC_MC	ENSG00000153495.6	TEX29	1.07076e-05	6	6	0.0140504	Brain_Cerebellum	0.750052	Brain_Cortex	3.1493	0.327411	0.327411	-2.45597	2.24267	0.114988	1.8508	6	0.0308121
BDS_Total	ENSG00000131378.9	RFTN1	9.03491e-06	2	2	0.000575929	Brain_Cerebellar_Hemisphere	0.373157	Brain_Cerebellum	1.81977	0.18023	0.18023	-3.4427	-0.890575	-2.16664	1.80463	2	0.0324986
EIS_Total	ENSG00000035499.8	DEPDC1B	2.71575e-05	3	3	0.0430907	Brain_Spinal_cord_cervical_c-1	0.886502	Brain_Cerebellar_Hemisphere	2.17267	0.218074	0.218074	-2.02283	-0.142732	-1.14081	0.945407	3	0.032555
EMA_Total	ENSG00000173762.3	CD7	2.97655e-05	1	1	2.97655e-05	Brain_Cerebellum	2.97655e-05	Brain_Cerebellum	1	1	1	4.17525	4.17525	4.17525		1	0.0331911
PureC_Total	ENSG00000171772.11	SYCE1	2.08678e-05	3	3	0.029834	Brain_Anterior_cingulate_cortex_BA24	0.316436	Brain_Caudate_basal_ganglia	2.39842	0.17737	0.17737	-2.17229	1.00181	-0.747009	1.61159	3	0.0333538
EVD_Total	ENSG00000196586.9	MYO6	1.42052e-05	6	6	0.00278817	Brain_Anterior_cingulate_cortex_BA24	0.986124	Brain_Cortex	2.3463	0.200767	0.200767	-2.99018	1.33738	0.0134933	1.59654	6	0.0340642
PureC_Total	ENSG00000135617.3	PRADC1	2.73503e-05	1	1	2.73503e-05	Brain_Spinal_cord_cervical_c-1	2.73503e-05	Brain_Spinal_cord_cervical_c-1	1	1	1	-4.19448	-4.19448	-4.19448		1	0.034719
PureC_Total	ENSG00000164053.13	ATRIP	2.78957e-05	3	3	0.056168	Brain_Caudate_basal_ganglia	0.315433	Brain_Putamen_basal_ganglia	2.26845	0.172882	0.172882	-1.16667	1.90973	-0.0869417	1.73108	3	0.034719
PureC_Total	ENSG00000251655.2	PRB1	2.89627e-05	4	3	0.00801105	Brain_Caudate_basal_ganglia	0.0831974	Brain_Putamen_basal_ganglia	3.25957	0.0363789	0.202507	-2.6516	1.84287	-1.0824	1.99505	3	0.034719
CDRAN_Mean	ENSG00000014123.9	UFL1	2.01803e-05	2	2	0.0954829	Brain_Cerebellar_Hemisphere	0.369372	Brain_Cerebellum	1.84674	0.153258	0.153258	-1.66716	0.89765	-0.384755	1.81359	2	0.0373013
CDRAN_Mean	ENSG00000153574.8	RPIA	2.07403e-05	6	5	0.0372573	Brain_Frontal_Cortex_BA9	0.909234	Brain_Cerebellum	4.00793	0.0869404	0.246069	-1.8856	2.08293	0.373372	1.66973	5	0.0373013
CVA_Total	ENSG00000205363.4	C15orf59	4.28316e-05	2	2	0.00170541	Brain_Spinal_cord_cervical_c-1	0.333661	Brain_Cortex	1.54708	0.452915	0.452915	-3.13725	0.966767	-1.08524	2.90198	2	0.0385163
CVA_Total	ENSG00000167535.3	CACNB3	4.58523e-05	6	5	0.00896552	Brain_Cortex	0.710307	Brain_Putamen_basal_ganglia	2.49955	0.0283297	0.364593	-2.21136	2.61337	0.247914	1.66888	5	0.0388072
EVA_Total	ENSG00000205822.6	TPTE2P6	3.50981e-05	10	5	0.00101391	Brain_Cortex	0.915654	Brain_Anterior_cingulate_cortex_BA24	7.14687	0.0454023	0.29453	-3.28664	1.64526	-0.115505	1.62859	5	0.0388455
BDS_Total	ENSG00000172890.7	NADSYN1	1.36917e-05	6	5	0.0133927	Brain_Caudate_basal_ganglia	0.951752	Brain_Frontal_Cortex_BA9	4.13961	0.08546	0.177624	-0.776336	2.47315	0.46758	1.30151	5	0.0393993
CVK_Total	ENSG00000233327.6	USP32P2	1.65957e-05	13	13	0.0068431	Brain_Anterior_cingulate_cortex_BA24	0.935455	Brain_Cerebellar_Hemisphere	3.29292	0.237394	0.237394	-2.70438	1.43725	-0.552432	1.27389	13	0.0397964
EVA_Total	ENSG00000235314.1	LINC00957	3.90682e-05	6	4	0.0871475	Brain_Cerebellar_Hemisphere	0.98061	Brain_Cerebellum	4.99474	0.0526007	0.195266	-1.71064	1.63951	0.115773	1.10988	4	0.040151
PairC_Total	ENSG00000133983.10	COX16	3.09837e-05	6	6	0.00410672	Brain_Nucleus_accumbens_basal_ganglia	0.960589	Brain_Cortex	3.28795	0.212722	0.212722	-1.1839	2.86985	-0.122528	1.5132	6	0.0405211
ELRAN_Mean	ENSG00000159210.5	SNF8	3.70206e-05	7	4	0.0193911	Brain_Hypothalamus	0.985363	Brain_Substantia_nigra	5.49708	0.011397	0.186361	-0.956024	2.33793	0.766566	1.34715	4	0.0409675
ELRAN_Mean	ENSG00000171595.9	DNAI2	4.00943e-05	4	4	0.000652808	Brain_Nucleus_accumbens_basal_ganglia	0.727006	Brain_Caudate_basal_ganglia	1.93017	0.429106	0.429106	-2.60042	3.40867	-0.0209467	2.50307	4	0.0411998
EIS_Total	ENSG00000263503.1	RP11-707O23.5	3.81947e-05	13	12	0.00632765	Brain_Hippocampus	0.99511	Brain_Substantia_nigra	4.48439	0.0527115	0.226269	-1.56108	2.7303	0.0979839	1.09909	12	0.0422639
BDS_Total	ENSG00000131795.8	RBM8A	1.7877e-05	2	2	0.105096	Brain_Cerebellum	0.71844	Brain_Caudate_basal_ganglia	1.9085	0.0915021	0.0915021	-1.62064	0.360544	-0.630046	1.40091	2	0.0428691
CVB_Total	ENSG00000161328.10	LRRC56	1.21116e-05	10	8	0.00444945	Brain_Nucleus_accumbens_basal_ganglia	0.553059	Brain_Hippocampus	4.91505	0.0469394	0.201889	-2.8444	2.20995	-0.198702	1.85735	8	0.0435656
EIS_Total	ENSG00000037637.6	FBXO42	4.24251e-05	7	2	0.00782043	Brain_Spinal_cord_cervical_c-1	0.488638	Brain_Cortex	5.90886	0.012179	0.760292	-1.46466	2.65973	1.10162	1.64318	2	0.0435918
CDC_Total	ENSG00000165060.7	FXN	3.37109e-05	3	3	0.00986749	Brain_Putamen_basal_ganglia	0.467192	Brain_Spinal_cord_cervical_c-1	1.62634	0.372867	0.372867	-1.47538	2.58044	0.610704	2.03041	3	0.0440846
EVA_Total	ENSG00000005020.8	SKAP2	4.60519e-05	4	4	0.129756	Brain_Cerebellum	0.829827	Brain_Cerebellar_Hemisphere	2.50439	0.0864856	0.0864856	-0.713757	1.51506	0.356881	1.00815	4	0.044173
EVB_Total	ENSG00000266489.1	RP11-178F10.3	4.40177e-05	8	2	0.000205621	Brain_Hypothalamus	0.252855	Brain_Frontal_Cortex_BA9	7.27262	0.00633791	0.397488	-3.71201	-1.14344	-2.8293	0.994829	2	0.0452377
RC_MC	ENSG00000198105.7	ZNF248	1.99669e-05	5	5	0.0800972	Brain_Spinal_cord_cervical_c-1	0.799828	Brain_Nucleus_accumbens_basal_ganglia	2.48036	0.212172	0.212172	-1.08796	1.75012	0.429962	1.22461	5	0.0459987
RC_MC	ENSG00000161328.10	LRRC56	2.29986e-05	10	8	0.00115523	Brain_Cerebellar_Hemisphere	0.869786	Brain_Anterior_cingulate_cortex_BA24	4.91505	0.0469394	0.201889	-2.94126	3.24971	-0.103841	1.94202	8	0.0459987
RC_MC	ENSG00000149582.11	TMEM25	2.57694e-05	2	2	0.146594	Brain_Cerebellar_Hemisphere	0.809064	Brain_Cerebellum	1.93092	0.0690792	0.0690792	-0.241634	1.45167	0.605017	1.19735	2	0.0459987
RC_MC	ENSG00000005020.8	SKAP2	2.87732e-05	4	4	0.0806454	Brain_Cerebellum	0.899113	Brain_Cerebellar_Hemisphere	2.50439	0.0864856	0.0864856	-0.715225	1.74695	0.125531	1.10735	4	0.0459987
CVD_Total	ENSG00000179698.9	KIAA1875	1.07489e-05	13	13	0.00278141	Brain_Hippocampus	0.954745	Brain_Cerebellar_Hemisphere	2.76468	0.243324	0.243324	-1.91431	2.99092	0.264665	1.25773	13	0.046762
CVD_Total	ENSG00000204709.4	C6orf100	1.47248e-05	3	3	0.0404893	Brain_Nucleus_accumbens_basal_ganglia	0.904833	Brain_Caudate_basal_ganglia	1.93282	0.079311	0.079311	-2.04872	-0.119558	-0.879859	1.02743	3	0.046762
CVD_Total	ENSG00000261159.1	RP11-723O4.9	1.62503e-05	12	3	0.000626456	Brain_Putamen_basal_ganglia	0.91477	Brain_Anterior_cingulate_cortex_BA24	10.094	0.000340925	0.472512	-3.41989	0.338892	-1.4482	1.16497	3	0.046762
COM_Score	ENSG00000149582.11	TMEM25	6.52325e-06	2	2	0.201723	Brain_Cerebellar_Hemisphere	0.593139	Brain_Cerebellum	1.93092	0.0690792	0.0690792	-0.534293	1.27666	0.371183	1.28054	2	0.0469283
EVA_Total	ENSG00000231822.1	AC019097.7	5.22365e-05	2	2	0.0649345	Brain_Cerebellum	0.884329	Brain_Cerebellar_Hemisphere	1.92266	0.0773412	0.0773412	-1.84571	-0.145484	-0.995596	1.20224	2	0.0469446
EVA_Total	ENSG00000120088.10	CRHR1	5.54669e-05	4	4	0.0167394	Brain_Cortex	0.516312	Brain_Nucleus_accumbens_basal_ganglia	2.01079	0.183699	0.183699	-1.22899	2.39238	0.512941	1.72881	4	0.0469446
RC_MC	ENSG00000175395.11	ZNF25	3.33424e-05	9	8	0.00985392	Brain_Hypothalamus	0.917109	Brain_Cerebellum	4.24968	0.0872597	0.174162	-1.90701	2.58091	-0.108391	1.45902	8	0.047973
CDC_Total	ENSG00000273487.1	RP4-621B10.8	4.26568e-05	4	4	0.00464404	Brain_Putamen_basal_ganglia	0.686964	Brain_Amygdala	2.04565	0.377098	0.377098	-2.83074	2.15306	0.332537	2.23192	4	0.0484831
CDC_Total	ENSG00000215861.4	WI2-1896O14.1	4.38151e-05	11	6	0.0181768	Brain_Putamen_basal_ganglia	0.854727	Brain_Anterior_cingulate_cortex_BA24	5.44855	0.00139236	0.248452	-1.55858	2.362	0.639839	1.15878	6	0.0484831
RC_OE	ENSG00000164088.13	PPM1M	2.71368e-05	12	6	0.0155778	Brain_Nucleus_accumbens_basal_ganglia	0.955519	Brain_Substantia_nigra	8.42891	0.0236575	0.282403	-2.41866	1.83914	-0.0429471	1.35494	6	0.0488055
CVK_Total	ENSG00000140832.5	MARVELD3	2.45929e-05	2	2	0.0500083	Brain_Cerebellar_Hemisphere	0.867503	Brain_Cerebellum	1.91982	0.0801838	0.0801838	-1.95989	-0.166831	-1.06336	1.26789	2	0.0505489
EVA_Total	ENSG00000099365.5	STX1B	6.48072e-05	1	1	6.48072e-05	Brain_Cerebellum	6.48072e-05	Brain_Cerebellum	1	1	1	3.99459	3.99459	3.99459		1	0.0505608
EVA_Total	ENSG00000136630.11	HLX	6.67679e-05	3	3	0.0459523	Brain_Cerebellar_Hemisphere	0.497484	Brain_Cerebellum	2.25435	0.153173	0.153173	-1.32869	1.99583	-0.00377113	1.76196	3	0.0505608
CVA_Total	ENSG00000226913.1	BSN-AS2	6.33167e-05	5	5	0.0696768	Brain_Putamen_basal_ganglia	0.915255	Brain_Nucleus_accumbens_basal_ganglia	2.08365	0.100484	0.100484	-1.2031	1.81401	0.352208	1.09171	5	0.0506112
EVK_Total	ENSG00000153495.6	TEX29	2.13551e-05	6	6	0.00145195	Brain_Frontal_Cortex_BA9	0.58697	Brain_Putamen_basal_ganglia	3.1493	0.327411	0.327411	-3.18412	0.979795	-0.429948	1.5969	6	0.0512094
CVD_Total	ENSG00000161328.10	LRRC56	2.15905e-05	10	8	0.00454579	Brain_Spinal_cord_cervical_c-1	0.844623	Brain_Anterior_cingulate_cortex_BA24	4.91505	0.0469394	0.201889	-2.5032	2.83757	0.0735023	1.77728	8	0.0517741
EDRAN_Mean	ENSG00000273329.1	RP11-448A19.1	2.13275e-05	3	3	0.0308736	Brain_Spinal_cord_cervical_c-1	0.57271	Brain_Cerebellum	2.20352	0.204886	0.204886	-2.1587	1.80553	0.0702976	2.02771	3	0.0527232
EDRAN_Mean	ENSG00000124641.10	MED20	2.20764e-05	2	2	0.00218912	Brain_Hypothalamus	0.147727	Brain_Cerebellum	1.50551	0.494489	0.494489	-3.0633	1.44761	-0.807845	3.18969	2	0.0527232
EDRAN_Mean	ENSG00000251417.1	RP11-1348G14.4	2.56507e-05	9	6	0.0412885	Brain_Cerebellar_Hemisphere	0.989954	Brain_Hypothalamus	6.24279	0.0605512	0.216114	-1.97664	2.04062	0.490217	1.25535	6	0.0527232
EIS_Total	ENSG00000160226.11	C21orf2	5.50277e-05	5	5	0.000876082	Brain_Frontal_Cortex_BA9	0.980397	Brain_Cerebellar_Hemisphere	2.10951	0.380614	0.380614	-3.32757	2.46813	-0.449048	2.08237	5	0.0527716
EMA_Total	ENSG00000167535.3	CACNB3	5.20545e-05	6	5	0.00977006	Brain_Cerebellar_Hemisphere	0.884415	Brain_Nucleus_accumbens_basal_ganglia	2.49955	0.0283297	0.364593	-2.58386	1.82774	-0.651549	1.55349	5	0.0535801
CVK_Total	ENSG00000184293.3	CLECL1	3.00321e-05	4	2	0.0473497	Brain_Hippocampus	0.882338	Brain_Hypothalamus	3.726	0.0276053	0.140332	-0.148006	1.98316	1.23109	1.00076	2	0.0540128
CCR_Total	ENSG00000143434.11	SEMA6C	2.70029e-05	3	3	0.118058	Brain_Cerebellar_Hemisphere	0.346146	Brain_Caudate_basal_ganglia	2.58846	0.119516	0.119516	-0.942091	1.56298	0.586395	1.34063	3	0.0554948
CVB_Total	ENSG00000035687.9	ADSS	1.93131e-05	5	5	0.0274782	Brain_Substantia_nigra	0.71089	Brain_Caudate_basal_ganglia	2.72256	0.200995	0.200995	-2.20466	1.95453	-0.133835	1.60379	5	0.0555755
EDICT_Total	ENSG00000171943.7	SRGAP2C	3.53975e-05	5	5	0.168839	Brain_Nucleus_accumbens_basal_ganglia	0.496966	Brain_Cortex	2.13222	0.0809315	0.0809315	-0.729405	1.37595	0.425486	1.04468	5	0.0565887
CVD_Total	ENSG00000233327.6	USP32P2	2.87771e-05	13	13	0.00854539	Brain_Anterior_cingulate_cortex_BA24	0.951016	Brain_Cerebellar_Hemisphere	3.29292	0.237394	0.237394	-2.62973	1.53282	-0.549811	1.23198	13	0.0591492
EVA_Total	ENSG00000006607.9	FARP2	8.27738e-05	7	4	0.0189439	Brain_Cerebellar_Hemisphere	0.821017	Brain_Frontal_Cortex_BA9	4.63528	0.0185225	0.264165	-2.34663	1.33947	-0.300532	1.09331	4	0.0595475
EMA_Total	ENSG00000228793.1	RP1-223B1.1	6.34516e-05	9	6	0.0194471	Brain_Frontal_Cortex_BA9	0.852879	Brain_Hippocampus	6.17103	0.0634485	0.222939	-2.33685	0.518148	-0.945148	1.02746	6	0.0606461
ELD_Total	ENSG00000145002.8	FAM86B2	2.89831e-05	5	5	1.23686e-05	Brain_Cerebellum	0.800526	Brain_Hypothalamus	2.15342	0.365344	0.365344	-4.37099	0.905423	-0.793619	2.20629	5	0.0609871
ELD_Total	ENSG00000035687.9	ADSS	2.96754e-05	5	5	0.0221847	Brain_Substantia_nigra	0.997761	Brain_Caudate_basal_ganglia	2.72256	0.200995	0.200995	-2.28719	1.69893	-0.600182	1.52648	5	0.0609871
CLD_Total	ENSG00000164924.13	YWHAZ	3.40365e-05	5	5	0.000791539	Brain_Cerebellar_Hemisphere	0.932593	Brain_Cerebellum	3.73251	0.144143	0.144143	0.0845833	3.35574	1.57939	1.27605	5	0.0612062
COM_Norm	ENSG00000147457.9	CHMP7	1.70905e-05	5	5	0.0257669	Brain_Nucleus_accumbens_basal_ganglia	0.461255	Brain_Substantia_nigra	2.30079	0.168514	0.168514	-2.22971	1.66411	-0.459994	1.62507	5	0.0614747
COM_Score	ENSG00000161328.10	LRRC56	1.3723e-05	10	8	0.0208114	Brain_Spinal_cord_cervical_c-1	0.760383	Brain_Hippocampus	4.91505	0.0469394	0.201889	-2.09415	2.31139	-0.122204	1.59133	8	0.0658155
EVK_Total	ENSG00000144214.5	LYG1	3.20404e-05	3	3	0.0113543	Brain_Cerebellum	0.571314	Brain_Cortex	2.36133	0.221701	0.221701	-2.5316	0.670527	-0.809064	1.61483	3	0.0658568
EIS_Total	ENSG00000167535.3	CACNB3	7.52613e-05	6	5	0.0150823	Brain_Cortex	0.818169	Brain_Caudate_basal_ganglia	2.49955	0.0283297	0.364593	-1.64235	2.4304	0.106169	1.46358	5	0.0676646
CDC_Total	ENSG00000130529.11	TRPM4	6.91231e-05	5	5	0.00340526	Brain_Nucleus_accumbens_basal_ganglia	0.391895	Brain_Cortex	3.19039	0.174383	0.174383	-0.896295	2.92857	1.15121	1.38189	5	0.068547
CDC_Total	ENSG00000129055.8	ANAPC13	7.14776e-05	6	4	0.0295554	Brain_Hypothalamus	0.961962	Brain_Cerebellar_Hemisphere	4.80401	0.040796	0.173217	-2.176	1.84463	-0.169236	1.33352	4	0.068547
COM_Score	ENSG00000147457.9	CHMP7	1.90886e-05	5	5	0.0248432	Brain_Nucleus_accumbens_basal_ganglia	0.473485	Brain_Substantia_nigra	2.30079	0.168514	0.168514	-2.24383	1.63646	-0.474097	1.61643	5	0.0686616
ELD_Total	ENSG00000164053.13	ATRIP	3.90944e-05	3	3	0.0674781	Brain_Caudate_basal_ganglia	0.495	Brain_Putamen_basal_ganglia	2.26845	0.172882	0.172882	-0.936306	1.82848	0.52485	1.38911	3	0.0703015
BDS_Total	ENSG00000182263.9	FIGN	3.4326e-05	5	5	0.0301864	Brain_Cerebellar_Hemisphere	0.9033	Brain_Frontal_Cortex_BA9	2.38859	0.219417	0.219417	-2.16764	1.29328	-0.62207	1.37778	5	0.0703778
BDS_Total	ENSG00000163291.10	PAQR3	3.91314e-05	5	4	0.03784	Brain_Nucleus_accumbens_basal_ganglia	0.896567	Brain_Spinal_cord_cervical_c-1	3.80464	0.0917179	0.235629	-0.784967	2.07658	0.967932	1.32755	4	0.0703778
EVA_Total	ENSG00000159873.5	CCDC117	0.000110606	1	1	0.000110606	Brain_Cerebellum	0.000110606	Brain_Cerebellum	1	1	1	-3.86606	-3.86606	-3.86606		1	0.0724285
EVA_Total	ENSG00000154258.12	ABCA9	0.000110747	2	2	0.071612	Brain_Spinal_cord_cervical_c-1	0.841812	Brain_Nucleus_accumbens_basal_ganglia	1.88582	0.114182	0.114182	-1.80158	0.199576	-0.801	1.41503	2	0.0724285
EVK_Total	ENSG00000182628.8	SKA2	4.18305e-05	9	9	0.00496495	Brain_Amygdala	0.646781	Brain_Hippocampus	3.50207	0.175343	0.175343	-2.8093	1.46693	-0.332688	1.52731	9	0.0725995
EVK_Total	ENSG00000113318.9	MSH3	4.54125e-05	6	5	0.0742193	Brain_Anterior_cingulate_cortex_BA24	0.422361	Brain_Hypothalamus	3.68676	0.0597206	0.163965	-1.78526	1.64931	-0.0405188	1.41877	5	0.0725995
PairC_Total	ENSG00000014123.9	UFL1	6.12546e-05	2	2	0.117327	Brain_Cerebellar_Hemisphere	0.387536	Brain_Cerebellum	1.84674	0.153258	0.153258	-1.56609	0.864094	-0.351	1.7184	2	0.0734341
ELD_Total	ENSG00000167723.10	TRPV3	4.66301e-05	6	5	0.0254818	Brain_Putamen_basal_ganglia	0.89056	Brain_Anterior_cingulate_cortex_BA24	4.29915	0.055352	0.1527	-1.8444	2.23402	0.83188	1.48341	5	0.0745357
CDC_Total	ENSG00000213839.4	RP11-3J10.4	8.5826e-05	2	2	0.00139326	Brain_Cerebellum	0.608973	Brain_Anterior_cingulate_cortex_BA24	1.58216	0.417845	0.417845	-3.19604	0.51154	-1.34225	2.62166	2	0.0771629
CCR_Total	ENSG00000253817.1	RP11-1134I14.6	4.71516e-05	3	3	0.0731043	Brain_Hippocampus	0.890088	Brain_Caudate_basal_ganglia	2.3747	0.170799	0.170799	-1.79218	1.55396	-0.0333435	1.67965	3	0.0783428
CCR_Total	ENSG00000237624.1	OXCT2P1	4.90119e-05	9	8	0.0206502	Brain_Frontal_Cortex_BA9	0.99798	Brain_Hippocampus	5.36542	0.111944	0.20514	-0.894665	2.31432	0.622088	1.05948	8	0.0783428
EDICT_Total	ENSG00000165966.10	PDZRN4	5.48055e-05	2	2	0.0427779	Brain_Cortex	0.202702	Brain_Frontal_Cortex_BA9	1.72022	0.279778	0.279778	-2.02587	1.27389	-0.375991	2.33328	2	0.0788541
CDICT_Total	ENSG00000204709.4	C6orf100	2.26431e-05	3	3	0.180416	Brain_Nucleus_accumbens_basal_ganglia	0.671382	Brain_Hippocampus	1.93282	0.079311	0.079311	-1.33948	0.596687	-0.389014	0.968562	3	0.0800496
CDICT_Total	ENSG00000110063.4	DCPS	2.41553e-05	2	2	8.19784e-05	Brain_Nucleus_accumbens_basal_ganglia	0.782654	Brain_Cerebellum	1.468	0.532002	0.532002	-0.275862	3.93854	1.83134	2.98003	2	0.0800496
CDICT_Total	ENSG00000222011.4	FAM185A	3.7321e-05	1	1	3.7321e-05	Brain_Cerebellar_Hemisphere	3.7321e-05	Brain_Cerebellar_Hemisphere	1	1	1	-4.12347	-4.12347	-4.12347		1	0.0800496
CDICT_Total	ENSG00000099377.9	HSD3B7	3.86004e-05	2	2	0.100168	Brain_Cortex	0.277923	Brain_Caudate_basal_ganglia	1.816	0.183997	0.183997	-1.085	1.64404	0.27952	1.92972	2	0.0800496
CDICT_Total	ENSG00000115423.14	DNAH6	4.35396e-05	3	3	1.7251e-05	Brain_Amygdala	0.243356	Brain_Cerebellum	2.20458	0.197785	0.197785	1.16664	4.29779	2.49459	1.61877	3	0.0800496
CDICT_Total	ENSG00000171503.7	ETFDH	4.45091e-05	12	4	0.00179295	Brain_Putamen_basal_ganglia	0.975519	Brain_Amygdala	9.00799	0.00857894	0.388936	-1.2598	3.12254	1.22125	1.59345	4	0.0800496
CVB_Total	ENSG00000184293.3	CLECL1	3.37308e-05	4	2	0.0861133	Brain_Hippocampus	0.591957	Brain_Hypothalamus	3.726	0.0276053	0.140332	-0.536002	1.71627	0.830602	0.97824	2	0.0808865
EMA_Total	ENSG00000213672.3	NCKIPSD	9.10158e-05	11	9	0.0837214	Brain_Nucleus_accumbens_basal_ganglia	0.963315	Brain_Frontal_Cortex_BA9	3.16997	0.00178054	0.140119	-1.72949	1.72357	0.117034	1.15461	9	0.0811921
EVB_Total	ENSG00000205822.6	TPTE2P6	8.56727e-05	10	5	0.00549056	Brain_Cortex	0.817291	Brain_Cerebellum	7.14687	0.0454023	0.29453	-2.77675	2.03576	0.276998	1.57794	5	0.081336
EVB_Total	ENSG00000099365.5	STX1B	9.04487e-05	1	1	9.04487e-05	Brain_Cerebellum	9.04487e-05	Brain_Cerebellum	1	1	1	3.91488	3.91488	3.91488		1	0.081336
CCR_Total	ENSG00000137166.10	FOXP4	6.10409e-05	2	2	0.000171228	Brain_Anterior_cingulate_cortex_BA24	0.317805	Brain_Spinal_cord_cervical_c-1	1.3148	0.685205	0.685205	-0.998978	3.75807	1.37955	3.36374	2	0.0816482
CCR_Total	ENSG00000236834.1	LINC00421	6.24309e-05	3	3	0.044977	Brain_Frontal_Cortex_BA9	0.562543	Brain_Anterior_cingulate_cortex_BA24	2.43815	0.186947	0.186947	-2.00487	1.02846	-0.132446	1.63706	3	0.0816482
EVB_Total	ENSG00000182628.8	SKA2	9.82886e-05	9	9	0.0026952	Brain_Amygdala	0.625093	Brain_Hippocampus	3.50207	0.175343	0.175343	-3.00052	1.34982	-0.40337	1.50143	9	0.0831869
EDICT_Total	ENSG00000263503.1	RP11-707O23.5	6.49107e-05	13	12	0.0791179	Brain_Spinal_cord_cervical_c-1	0.965067	Brain_Cerebellum	4.48439	0.0527115	0.226269	-1.75583	1.75435	0.109736	1.1865	12	0.0849032
CLD_Total	ENSG00000137601.11	NEK1	5.38699e-05	4	3	0.0200531	Brain_Putamen_basal_ganglia	0.626918	Brain_Cortex	3.28645	0.0966118	0.27024	-0.696103	2.32535	0.760612	1.57281	3	0.0861081
EVK_Total	ENSG00000235314.1	LINC00957	6.03681e-05	6	4	0.0748592	Brain_Caudate_basal_ganglia	0.93358	Brain_Cortex	4.99474	0.0526007	0.195266	-1.62194	1.78133	0.279789	1.10455	4	0.0868576
WO_Total	ENSG00000159871.10	LYPD5	3.57323e-05	7	6	0.00944478	Brain_Cerebellum	0.620028	Brain_Frontal_Cortex_BA9	3.91878	0.0147703	0.150859	-0.802191	2.59552	1.15663	1.31657	6	0.0880366
WO_Total	ENSG00000140451.8	PIF1	3.91215e-05	10	10	0.0207801	Brain_Frontal_Cortex_BA9	0.870617	Brain_Substantia_nigra	2.54667	0.119332	0.119332	-2.31196	1.34616	-0.236334	1.247	10	0.0880366
WO_Total	ENSG00000181754.6	AMIGO1	4.0553e-05	8	5	0.0541813	Brain_Spinal_cord_cervical_c-1	0.520213	Brain_Caudate_basal_ganglia	5.19909	0.00819149	0.421821	-1.92538	1.34824	-0.786926	1.28908	5	0.0880366
WO_Total	ENSG00000163357.6	DCST1	4.28372e-05	2	2	0.000163227	Brain_Cerebellum	0.759872	Brain_Cerebellar_Hemisphere	1.48317	0.516833	0.516833	-0.305649	3.77003	1.73219	2.88194	2	0.0880366
EVK_Total	ENSG00000266489.1	RP11-178F10.3	7.07273e-05	8	2	0.000137814	Brain_Caudate_basal_ganglia	0.169272	Brain_Frontal_Cortex_BA9	7.27262	0.00633791	0.397488	-3.81206	-1.37455	-2.93649	0.945614	2	0.0880761
EVK_Total	ENSG00000133739.11	LRRCC1	7.47108e-05	8	5	0.0212957	Brain_Hippocampus	0.6036	Brain_Frontal_Cortex_BA9	5.8609	0.0240701	0.218308	-1.05617	2.3027	0.255269	1.10865	5	0.0880761
EVK_Total	ENSG00000165646.7	SLC18A2	8.18522e-05	8	2	0.000750886	Brain_Cortex	0.337374	Brain_Nucleus_accumbens_basal_ganglia	6.84321	0.00510697	0.639839	-3.37029	0.959366	-2.12227	1.39361	2	0.0880761
EVK_Total	ENSG00000167535.3	CACNB3	8.5701e-05	6	5	0.0344108	Brain_Cerebellar_Hemisphere	0.92848	Brain_Caudate_basal_ganglia	2.49955	0.0283297	0.364593	-2.11522	1.96995	-0.450159	1.49202	5	0.0880761
EDRAN_Mean	ENSG00000215861.4	WI2-1896O14.1	4.91775e-05	11	6	0.000202947	Brain_Putamen_basal_ganglia	0.720182	Brain_Hypothalamus	5.44855	0.00139236	0.248452	-1.74011	3.71532	1.05603	1.53229	6	0.0884458
CDC_Total	ENSG00000115419.8	GLS	0.000104989	1	1	0.000104989	Brain_Hippocampus	0.000104989	Brain_Hippocampus	1	1	1	-3.87876	-3.87876	-3.87876		1	0.0888393
MS_Total	ENSG00000106976.14	DNM1	8.946e-06	3	2	0.0712827	Brain_Frontal_Cortex_BA9	0.34039	Brain_Anterior_cingulate_cortex_BA24	2.64861	0.0839398	0.267447	-1.80367	1.49105	0.213591	1.76756	2	0.0906624
MS_Total	ENSG00000233327.6	USP32P2	1.26034e-05	13	13	0.0104736	Brain_Substantia_nigra	0.855925	Brain_Cerebellar_Hemisphere	3.29292	0.237394	0.237394	-2.55979	1.56268	-0.668052	1.30722	13	0.0906624
COM_Score	ENSG00000106976.14	DNM1	3.16233e-05	3	2	0.0431099	Brain_Anterior_cingulate_cortex_BA24	0.329757	Brain_Frontal_Cortex_BA9	2.64861	0.0839398	0.267447	-0.974604	2.02264	0.969986	1.68598	2	0.0909992
CCR_Total	ENSG00000172461.6	FUT9	7.86938e-05	4	4	0.00917314	Brain_Hippocampus	0.827418	Brain_Cerebellar_Hemisphere	1.84008	0.36478	0.36478	-2.60553	2.50798	0.350128	2.18132	4	0.0930047
CCR_Total	ENSG00000176054.6	RPL23P2	8.40443e-05	3	3	0.0592952	Brain_Cortex	0.886851	Brain_Amygdala	2.05687	0.26251	0.26251	-1.46707	1.886	0.187071	1.67698	3	0.0930047
PairC_Total	ENSG00000226913.1	BSN-AS2	8.69533e-05	5	5	0.114591	Brain_Putamen_basal_ganglia	0.872412	Brain_Nucleus_accumbens_basal_ganglia	2.08365	0.100484	0.100484	-1.28013	1.57789	0.428615	1.09317	5	0.0935621
PairC_Total	ENSG00000153495.6	TEX29	9.10516e-05	6	6	0.0483914	Brain_Cerebellum	0.549027	Brain_Putamen_basal_ganglia	3.1493	0.327411	0.327411	-1.97392	1.85343	-0.167929	1.58392	6	0.0935621
CDC_Total	ENSG00000137494.9	ANKRD42	0.000117274	5	3	0.0406651	Brain_Anterior_cingulate_cortex_BA24	0.711434	Brain_Caudate_basal_ganglia	4.26939	0.0597585	0.213817	-2.04693	0.946731	-0.904514	1.24612	3	0.0937213
EDICT_Total	ENSG00000104731.9	KLHDC4	8.03048e-05	8	6	0.014641	Brain_Nucleus_accumbens_basal_ganglia	0.923947	Brain_Caudate_basal_ganglia	5.26311	0.135437	0.188689	-1.59003	2.44114	0.241982	1.48711	6	0.0962854
PureC_Total	ENSG00000106976.14	DNM1	8.76197e-05	3	2	0.0596987	Brain_Cortex	0.782233	Brain_Anterior_cingulate_cortex_BA24	2.64861	0.0839398	0.267447	-1.46922	1.88301	0.230068	1.6766	2	0.0969546
EWR_Total	ENSG00000188610.8	FAM72B	6.78045e-05	4	3	0.000337106	Brain_Frontal_Cortex_BA9	0.878608	Brain_Putamen_basal_ganglia	2.654	0.0276926	0.408525	-3.58498	1.08083	-1.47513	2.29933	3	0.0975572
CDRAN_Mean	ENSG00000273329.1	RP11-448A19.1	6.30176e-05	3	3	0.0156477	Brain_Spinal_cord_cervical_c-1	0.468845	Brain_Cerebellum	2.20352	0.204886	0.204886	-2.41703	1.4633	-0.0764564	2.06039	3	0.0992633
CDRAN_Mean	ENSG00000226913.1	BSN-AS2	7.2302e-05	5	5	0.119479	Brain_Putamen_basal_ganglia	0.876792	Brain_Nucleus_accumbens_basal_ganglia	2.08365	0.100484	0.100484	-0.85039	1.55697	0.399265	0.930963	5	0.0992633
CDRAN_Mean	ENSG00000159199.9	ATP5G1	7.58893e-05	3	3	0.00599109	Brain_Cortex	0.654322	Brain_Cerebellum	2.62577	0.114556	0.114556	-2.74827	0.447766	-1.27987	1.61371	3	0.0992633
EDC_Total	ENSG00000234465.6	PINLYP	5.22736e-05	7	6	0.00357477	Brain_Amygdala	0.871772	Brain_Cerebellar_Hemisphere	2.85083	0.0557365	0.147617	0.161408	2.91343	1.10207	1.06622	6	0.100501
EDC_Total	ENSG00000148308.13	GTF3C5	5.58924e-05	2	2	1.02703e-05	Brain_Cerebellum	0.000209534	Brain_Cerebellar_Hemisphere	1.87847	0.121531	0.121531	3.70724	4.4114	4.05932	0.497921	2	0.100501
PairC_Total	ENSG00000145020.10	AMT	0.000105762	10	6	0.019003	Brain_Hypothalamus	0.800413	Brain_Cortex	4.13117	0.0121671	0.315288	-2.32289	2.34547	-0.0175716	1.68854	6	0.10123
PairC_Total	ENSG00000230945.1	RP11-394O9.1	0.000112587	1	1	0.000112587	Brain_Caudate_basal_ganglia	0.000112587	Brain_Caudate_basal_ganglia	1	1	1	-3.86173	-3.86173	-3.86173		1	0.10123
PairC_Total	ENSG00000139192.7	TAPBPL	0.000122461	12	2	0.0357699	Brain_Cerebellum	0.98215	Brain_Spinal_cord_cervical_c-1	10.5115	0.0113089	0.449416	-2.09953	1.62457	-0.755756	1.1164	2	0.103631
EVD_Total	ENSG00000182628.8	SKA2	5.04958e-05	9	9	0.001016	Brain_Amygdala	0.634346	Brain_Hippocampus	3.50207	0.175343	0.175343	-3.28606	1.33936	-0.368088	1.54114	9	0.10379
CDRAN_Mean	ENSG00000035403.12	VCL	8.77995e-05	2	2	0.0150041	Brain_Cortex	0.308144	Brain_Frontal_Cortex_BA9	1.67063	0.329371	0.329371	-2.43228	1.01912	-0.706579	2.44051	2	0.105272
CVA_Total	ENSG00000239704.6	CDRT4	0.000140561	10	7	0.0493953	Brain_Caudate_basal_ganglia	0.897808	Brain_Substantia_nigra	6.75182	0.0674988	0.270744	-1.96516	1.03542	-0.232062	1.22815	7	0.106442
EVB_Total	ENSG00000154258.12	ABCA9	0.000134472	2	2	0.10748	Brain_Spinal_cord_cervical_c-1	0.699847	Brain_Nucleus_accumbens_basal_ganglia	1.88582	0.114182	0.114182	-1.60962	0.385528	-0.612047	1.41078	2	0.107488
RC_MC	ENSG00000182934.7	SRPR	8.26277e-05	1	1	8.26277e-05	Brain_Cortex	8.26277e-05	Brain_Cortex	1	1	1	-3.93665	-3.93665	-3.93665		1	0.108077
EMA_Total	ENSG00000142233.7	NTN5	0.000130879	5	4	0.0283597	Brain_Cerebellum	0.85963	Brain_Caudate_basal_ganglia	3.58692	0.0430442	0.142398	-2.19227	1.97311	-0.353541	1.81343	4	0.109456
BDS_Total	ENSG00000254872.2	RP13-870H17.3	6.87344e-05	2	2	0.0125501	Brain_Nucleus_accumbens_basal_ganglia	0.0138215	Brain_Cerebellum	1.35881	0.641189	0.641189	-2.49629	2.46187	-0.0172088	3.50595	2	0.109883
MS_Total	ENSG00000035687.9	ADSS	2.29497e-05	5	5	0.0156136	Brain_Hippocampus	0.599942	Brain_Nucleus_accumbens_basal_ganglia	2.72256	0.200995	0.200995	-1.4824	2.41783	0.145223	1.63868	5	0.110059
CDC_Total	ENSG00000258701.1	LINC00638	0.000145375	5	5	0.06644	Brain_Cortex	0.708734	Brain_Putamen_basal_ganglia	2.34174	0.186899	0.186899	-1.83544	1.67096	-0.213669	1.34049	5	0.110064
CVA_Total	ENSG00000170852.6	KBTBD2	0.000153767	3	3	0.105685	Brain_Nucleus_accumbens_basal_ganglia	0.535931	Brain_Hippocampus	2.24126	0.220214	0.220214	-1.4646	1.6179	0.257425	1.57273	3	0.11062
EVA_Total	ENSG00000176194.13	CIDEA	0.000177524	3	3	0.0399521	Brain_Cortex	0.842093	Brain_Caudate_basal_ganglia	2.14398	0.230788	0.230788	-2.05424	0.953686	-0.433258	1.51756	3	0.111053
EDICT_Total	ENSG00000261575.2	RP11-259G18.1	0.000102276	9	8	0.10294	Brain_Cerebellum	0.62413	Brain_Cerebellar_Hemisphere	4.11548	0.0782238	0.16546	-1.27643	1.63077	0.338926	1.20862	8	0.113196
ELD_Total	ENSG00000259957.2	RP11-491F9.8	7.96305e-05	2	2	0.000237252	Brain_Cerebellum	0.434239	Brain_Cerebellar_Hemisphere	1.67673	0.323274	0.323274	-3.67564	-0.781958	-2.2288	2.04614	2	0.114556
EMA_Total	ENSG00000259584.1	RP11-521C20.2	0.000155181	2	2	8.98106e-05	Brain_Nucleus_accumbens_basal_ganglia	0.620843	Brain_Caudate_basal_ganglia	1.46228	0.537724	0.537724	-3.91659	-0.494656	-2.20562	2.41967	2	0.116112
EMA_Total	ENSG00000014123.9	UFL1	0.000156192	2	2	0.154576	Brain_Cerebellar_Hemisphere	0.373853	Brain_Cerebellum	1.84674	0.153258	0.153258	-1.42355	0.889279	-0.267137	1.63542	2	0.116112
EDC_Total	ENSG00000037637.6	FBXO42	7.30471e-05	7	2	0.00268555	Brain_Spinal_cord_cervical_c-1	0.681234	Brain_Cortex	5.90886	0.012179	0.760292	-0.986469	3.00161	1.35756	1.54373	2	0.116754
EVA_Total	ENSG00000197580.7	BCO2	0.000197052	11	3	0.0158918	Brain_Anterior_cingulate_cortex_BA24	0.818656	Brain_Frontal_Cortex_BA9	9.46932	0.00675194	0.355662	-1.45496	2.41139	1.39462	1.18415	3	0.118133
CLD_Total	ENSG00000198039.7	ZNF273	9.00262e-05	9	6	0.00756255	Brain_Amygdala	0.697184	Brain_Anterior_cingulate_cortex_BA24	5.31729	0.0205364	0.215061	-2.671	1.95907	-0.473189	1.55529	6	0.122466
CLD_Total	ENSG00000138095.14	LRPPRC	0.000102352	13	5	0.111498	Brain_Caudate_basal_ganglia	0.899054	Brain_Spinal_cord_cervical_c-1	9.05766	0.00630491	0.361819	-1.55899	1.5915	-0.453709	1.00197	5	0.122466
CLD_Total	ENSG00000139190.12	VAMP1	0.000112208	7	4	0.0822003	Brain_Frontal_Cortex_BA9	0.680115	Brain_Cortex	5.57308	0.0229554	0.220775	-1.73806	1.40201	0.158366	1.17091	4	0.122466
CLD_Total	ENSG00000146352.8	CLVS2	0.0001172	1	1	0.0001172	Brain_Cerebellum	0.0001172	Brain_Cerebellum	1	1	1	-3.85191	-3.85191	-3.85191		1	0.122466
CLD_Total	ENSG00000026103.15	FAS	0.00011918	8	2	0.136792	Brain_Cortex	0.930537	Brain_Nucleus_accumbens_basal_ganglia	7.34727	0.00471756	0.402855	-1.48784	1.28075	-0.277856	1.09049	2	0.122466
PureC_Total	ENSG00000160838.9	LRRC71	0.000120177	1	1	0.000120177	Brain_Cortex	0.000120177	Brain_Cortex	1	1	1	-3.84577	-3.84577	-3.84577		1	0.123482
CDICT_Total	ENSG00000249109.1	RP11-1026M7.2	7.74712e-05	13	12	0.0403814	Brain_Cortex	0.960216	Brain_Cerebellum	4.97205	0.113141	0.196185	-2.04983	1.79119	0.469797	1.21126	12	0.123851
EVA_Total	ENSG00000178809.7	TRIM73	0.00021718	11	7	0.0358399	Brain_Anterior_cingulate_cortex_BA24	0.90917	Brain_Cerebellar_Hemisphere	6.36438	6.27308e-17	0.271965	-1.55796	2.09874	0.152201	0.975826	7	0.124991
ELD_Total	ENSG00000145020.10	AMT	9.58418e-05	10	6	0.059505	Brain_Hypothalamus	0.407635	Brain_Caudate_basal_ganglia	4.13117	0.0121671	0.315288	-1.74049	1.88444	0.371243	1.52382	6	0.125344
EVD_Total	ENSG00000130649.5	CYP2E1	7.43479e-05	5	4	0.0174197	Brain_Nucleus_accumbens_basal_ganglia	0.383412	Brain_Putamen_basal_ganglia	3.76312	0.0450928	0.287432	-1.24882	2.37773	0.404991	1.55363	4	0.126069
EVD_Total	ENSG00000165646.7	SLC18A2	7.88587e-05	8	2	0.000500663	Brain_Cortex	0.371772	Brain_Nucleus_accumbens_basal_ganglia	6.84321	0.00510697	0.639839	-3.4804	0.893158	-2.14586	1.40901	2	0.126069
BDS_Total	ENSG00000163016.5	ALMS1P	9.66466e-05	6	6	0.00435618	Brain_Frontal_Cortex_BA9	0.837613	Brain_Caudate_basal_ganglia	3.12186	0.133454	0.133454	-0.498992	2.85115	1.39454	1.28069	6	0.127164
BDS_Total	ENSG00000005020.8	SKAP2	9.72205e-05	4	4	0.275043	Brain_Cerebellum	0.758793	Brain_Amygdala	2.50439	0.0864856	0.0864856	-0.988658	1.09152	-0.0639088	0.946889	4	0.127164
WO_Total	ENSG00000237075.4	RP11-497H16.2	7.14674e-05	10	6	0.0249665	Brain_Hypothalamus	0.674544	Brain_Substantia_nigra	4.04102	0.000408228	0.210553	-2.24192	1.19041	-0.275194	1.1505	6	0.128516
CVA_Total	ENSG00000170955.9	PRKCDBP	0.000189157	2	2	0.0611641	Brain_Cerebellum	0.691152	Brain_Cerebellar_Hemisphere	1.9312	0.068797	0.068797	0.397293	1.87231	1.1348	1.04299	2	0.129599
EVB_Total	ENSG00000225264.3	ZNRF2P2	0.000184761	8	6	0.0128384	Brain_Frontal_Cortex_BA9	0.972858	Brain_Substantia_nigra	4.93823	0.0228531	0.229839	-2.48822	1.53275	-0.283062	1.19382	6	0.131374
EVB_Total	ENSG00000235314.1	LINC00957	0.000186044	6	4	0.0799939	Brain_Caudate_basal_ganglia	0.927232	Brain_Cerebellum	4.99474	0.0526007	0.195266	-1.41688	1.75072	0.240103	1.04945	4	0.131374
EVB_Total	ENSG00000226816.2	AC005082.12	0.000191748	3	3	0.00697621	Brain_Putamen_basal_ganglia	0.737891	Brain_Nucleus_accumbens_basal_ganglia	2.60186	0.171611	0.171611	-2.69798	-0.334647	-1.28582	1.24728	3	0.131374
CLD_Total	ENSG00000154743.13	TSEN2	0.000137128	2	2	0.0227929	Brain_Cerebellum	0.0925721	Brain_Cerebellar_Hemisphere	1.55666	0.443344	0.443344	-1.68198	2.27689	0.297453	2.79935	2	0.131515
EVK_Total	ENSG00000264880.1	RP11-805F19.1	0.000137341	8	4	0.000637434	Brain_Frontal_Cortex_BA9	0.589284	Brain_Anterior_cingulate_cortex_BA24	4.8239	0.00179811	0.600565	-0.539873	3.41517	1.08212	1.16064	4	0.131738
EIS_Total	ENSG00000196586.9	MYO6	0.000157345	6	6	0.0203405	Brain_Anterior_cingulate_cortex_BA24	0.914974	Brain_Cerebellar_Hemisphere	2.34554	0.19911	0.19911	-2.32001	1.35419	0.260769	1.36504	6	0.133141
BDS_Total	ENSG00000225190.4	PLEKHM1	0.000119854	6	6	0.0843442	Brain_Nucleus_accumbens_basal_ganglia	0.469326	Brain_Caudate_basal_ganglia	3.24571	0.132781	0.132781	-1.72602	0.981955	-0.547291	1.13244	6	0.134004
BDS_Total	ENSG00000175220.7	ARHGAP1	0.000121077	2	2	0.0906413	Brain_Caudate_basal_ganglia	0.457756	Brain_Cortex	1.83344	0.166565	0.166565	-0.742547	1.69202	0.474739	1.7215	2	0.134004
EMA_Total	ENSG00000105808.13	RASA4	0.000191536	2	1	9.22306e-05	Brain_Putamen_basal_ganglia	0.000481278	Brain_Caudate_basal_ganglia	1.96864	0.0313591	1.96864	-3.91017	-3.49097	-3.70057	0.296423	1	0.134892
EDC_Total	ENSG00000023902.9	PLEKHO1	9.42175e-05	2	2	0.168202	Brain_Cerebellar_Hemisphere	0.813154	Brain_Cerebellum	1.92841	0.0715906	0.0715906	-0.236359	1.378	0.570822	1.14153	2	0.135532
EVK_Total	ENSG00000142233.7	NTN5	0.000154849	5	4	0.0299167	Brain_Cerebellum	0.85848	Brain_Caudate_basal_ganglia	3.58692	0.0430442	0.142398	-2.17119	1.79158	-0.141459	1.65674	4	0.136948
EVK_Total	ENSG00000099365.5	STX1B	0.000166489	1	1	0.000166489	Brain_Cerebellum	0.000166489	Brain_Cerebellum	1	1	1	3.76509	3.76509	3.76509		1	0.136948
EVK_Total	ENSG00000224986.2	PPP1R8P1	0.000171327	2	2	3.2028e-05	Brain_Caudate_basal_ganglia	0.19819	Brain_Nucleus_accumbens_basal_ganglia	1.35977	0.640228	0.640228	-4.15855	-1.28673	-2.72264	2.03068	2	0.136948
RC_MC	ENSG00000229203.1	AC103564.7	0.000114377	2	2	0.0658156	Brain_Cortex	0.915064	Brain_Frontal_Cortex_BA9	1.89088	0.109121	0.109121	-0.106653	1.83968	0.866512	1.37626	2	0.137138
MS_Total	ENSG00000110063.4	DCPS	4.32059e-05	2	2	0.000163362	Brain_Nucleus_accumbens_basal_ganglia	0.703928	Brain_Cerebellum	1.468	0.532002	0.532002	-0.380024	3.76982	1.6949	2.93439	2	0.137179
MS_Total	ENSG00000050767.11	COL23A1	6.18119e-05	3	3	0.00210657	Brain_Cortex	0.748615	Brain_Cerebellum	1.93831	0.069415	0.069415	-3.07478	1.55689	-0.39914	2.39822	3	0.137179
MS_Total	ENSG00000155313.11	USP25	7.08838e-05	1	1	7.08838e-05	Brain_Putamen_basal_ganglia	7.08838e-05	Brain_Putamen_basal_ganglia	1	1	1	3.9733	3.9733	3.9733		1	0.137179
MS_Total	ENSG00000023902.9	PLEKHO1	7.45602e-05	2	2	0.17255	Brain_Cerebellar_Hemisphere	0.785476	Brain_Cerebellum	1.92841	0.0715906	0.0715906	-0.27219	1.36406	0.545933	1.157	2	0.137179
MS_Total	ENSG00000159871.10	LYPD5	7.62794e-05	7	6	0.0287285	Brain_Cerebellum	0.865926	Brain_Hippocampus	3.91878	0.0147703	0.150859	-0.168836	2.18719	1.33309	0.933596	6	0.137179
CDRAN_Mean	ENSG00000168071.17	CCDC88B	0.000131847	7	3	0.0732007	Brain_Cerebellar_Hemisphere	0.636029	Brain_Nucleus_accumbens_basal_ganglia	6.15745	0.00211385	0.205821	-0.93886	1.79158	0.85787	0.896554	3	0.138476
CDRAN_Mean	ENSG00000258900.1	HNRNPCP1	0.000135607	2	2	3.08957e-05	Brain_Hippocampus	0.591744	Brain_Cortex	1.03213	0.967873	0.967873	-4.16676	-0.53631	-2.35154	2.56712	2	0.138476
CDRAN_Mean	ENSG00000261575.2	RP11-259G18.1	0.000147484	9	8	0.00921834	Brain_Caudate_basal_ganglia	0.838779	Brain_Amygdala	4.11548	0.0782238	0.16546	-2.08314	2.60385	0.319177	1.4346	8	0.138476
CDRAN_Mean	ENSG00000213809.4	KLRK1	0.00015399	6	6	0.00145221	Brain_Cerebellum	0.833565	Brain_Caudate_basal_ganglia	3.18527	0.114654	0.114654	-0.687916	3.18407	0.612409	1.35125	6	0.138476
EDC_Total	ENSG00000175322.7	ZNF519	0.000106422	9	3	0.0125912	Brain_Putamen_basal_ganglia	0.720317	Brain_Hypothalamus	7.2844	0.0101245	0.358244	-2.49513	1.95649	-0.615914	1.64025	3	0.13917
EWR_Total	ENSG00000136630.11	HLX	0.000109558	3	3	0.0517841	Brain_Cerebellar_Hemisphere	0.531509	Brain_Cerebellum	2.25435	0.153173	0.153173	-1.52913	1.94492	-0.0699711	1.80247	3	0.1397
EWR_Total	ENSG00000213672.3	NCKIPSD	0.000125109	11	9	0.0103413	Brain_Cerebellar_Hemisphere	0.904518	Brain_Anterior_cingulate_cortex_BA24	3.16997	0.00178054	0.140119	-1.97234	2.5642	0.177822	1.42654	9	0.1397
EWR_Total	ENSG00000259584.1	RP11-521C20.2	0.000126223	2	2	0.000201641	Brain_Nucleus_accumbens_basal_ganglia	0.931621	Brain_Caudate_basal_ganglia	1.46228	0.537724	0.537724	-3.71695	0.0858051	-1.81557	2.68896	2	0.1397
ELRAN_Mean	ENSG00000162777.12	DENND2D	0.000147658	1	1	0.000147658	Brain_Hypothalamus	0.000147658	Brain_Hypothalamus	1	1	1	-3.79498	-3.79498	-3.79498		1	0.141614
EVK_Total	ENSG00000225264.3	ZNRF2P2	0.000187999	8	6	0.0181747	Brain_Frontal_Cortex_BA9	0.993997	Brain_Hippocampus	4.93823	0.0228531	0.229839	-2.36204	1.9829	-0.182288	1.26188	6	0.142365
CCR_Total	ENSG00000185567.6	AHNAK2	0.000139256	4	3	0.00548322	Brain_Frontal_Cortex_BA9	0.97246	Brain_Cerebellum	2.77599	0.033174	0.220547	-0.62401	2.77718	0.855545	1.51379	3	0.143095
COM_Score	ENSG00000159871.10	LYPD5	6.53853e-05	7	6	0.00609215	Brain_Cerebellum	0.899708	Brain_Hippocampus	3.91878	0.0147703	0.150859	-0.126031	2.74278	1.36594	1.04244	6	0.14323
COM_Score	ENSG00000172461.6	FUT9	8.02277e-05	4	4	0.00402441	Brain_Hippocampus	0.823816	Brain_Cerebellar_Hemisphere	1.84008	0.36478	0.36478	-2.87624	2.478	0.0759344	2.2113	4	0.14323
COM_Score	ENSG00000213809.4	KLRK1	8.50419e-05	6	6	0.00252283	Brain_Cerebellum	0.837471	Brain_Anterior_cingulate_cortex_BA24	3.18527	0.114654	0.114654	-1.05493	3.02059	0.407835	1.39254	6	0.14323
COM_Score	ENSG00000235615.2	AJ239322.1	8.95933e-05	7	2	0.0397599	Brain_Anterior_cingulate_cortex_BA24	0.715206	Brain_Cortex	6.4163	0.000733925	0.305418	-1.29011	2.05623	0.435633	1.22922	2	0.14323
EIS_Total	ENSG00000148600.10	CDHR1	0.000189986	7	4	0.000273564	Brain_Hippocampus	0.410904	Brain_Spinal_cord_cervical_c-1	5.54629	0.060133	0.194573	-3.63913	0.822304	-2.06983	1.38881	4	0.144314
EIS_Total	ENSG00000054282.11	SDCCAG8	0.000192963	8	6	0.0186238	Brain_Hypothalamus	0.573443	Brain_Substantia_nigra	4.97208	0.113499	0.246925	-2.35298	1.6222	-0.254687	1.38965	6	0.144314
EIS_Total	ENSG00000180875.4	GREM2	0.00020534	2	2	0.0765919	Brain_Caudate_basal_ganglia	0.149484	Brain_Putamen_basal_ganglia	1.69563	0.304372	0.304372	-1.44136	1.77081	0.164728	2.27135	2	0.144314
EIS_Total	ENSG00000145020.10	AMT	0.000210678	10	6	0.0112135	Brain_Hypothalamus	0.886376	Brain_Anterior_cingulate_cortex_BA24	4.13117	0.0121671	0.315288	-2.03859	2.53597	0.291733	1.56679	6	0.144314
CDRAN_Mean	ENSG00000182141.5	ZNF708	0.000171062	2	2	0.224605	Brain_Cerebellum	0.694242	Brain_Cerebellar_Hemisphere	1.92476	0.0752394	0.0752394	-0.393104	1.21437	0.410634	1.13666	2	0.144779
CCR_Total	ENSG00000160097.11	FNDC5	0.00015638	1	1	0.00015638	Brain_Anterior_cingulate_cortex_BA24	0.00015638	Brain_Anterior_cingulate_cortex_BA24	1	1	1	3.78071	3.78071	3.78071		1	0.144885
CCR_Total	ENSG00000260362.1	RP11-297M9.1	0.00016114	2	2	0.00810338	Brain_Cortex	0.58841	Brain_Frontal_Cortex_BA9	1.84923	0.150769	0.150769	0.541142	2.64773	1.59444	1.48958	2	0.144885
CDICT_Total	ENSG00000112530.7	PACRG	0.000104815	7	7	0.0475865	Brain_Cortex	0.652977	Brain_Cerebellar_Hemisphere	3.15404	0.144056	0.144056	-1.98104	1.44969	-0.416703	1.26849	7	0.145596
CDICT_Total	ENSG00000026103.15	FAS	0.000111312	8	2	0.130463	Brain_Hippocampus	0.933409	Brain_Nucleus_accumbens_basal_ganglia	7.34727	0.00471756	0.402855	-1.51177	1.51228	-0.163381	1.09182	2	0.145596
CDC_Total	ENSG00000153044.5	CENPH	0.000202494	2	2	0.137437	Brain_Nucleus_accumbens_basal_ganglia	0.246282	Brain_Caudate_basal_ganglia	1.79402	0.205982	0.205982	-1.15943	1.4854	0.162988	1.87018	2	0.145643
EVK_Total	ENSG00000132330.12	SCLY	0.000203154	9	5	0.00600769	Brain_Hippocampus	0.482752	Brain_Cerebellum	6.27675	0.0238326	0.239183	-2.74736	2.65497	-0.159585	1.83967	5	0.146149
ELRAN_Mean	ENSG00000234177.1	AC068057.2	0.000163092	10	3	0.0781253	Brain_Spinal_cord_cervical_c-1	0.779518	Brain_Putamen_basal_ganglia	8.40085	0.00174924	0.300003	-1.76167	1.54336	0.365659	1.16817	3	0.14664
PairC_Total	ENSG00000198829.5	SUCNR1	0.000184497	5	5	0.0320141	Brain_Amygdala	0.708227	Brain_Nucleus_accumbens_basal_ganglia	2.46979	0.260799	0.260799	-1.76849	2.14423	-0.350071	1.61101	5	0.147454
EMA_Total	ENSG00000134121.5	CHL1	0.000229432	5	5	4.10869e-05	Brain_Substantia_nigra	0.729439	Brain_Hypothalamus	1.77411	0.267013	0.267013	-2.66297	4.10128	0.227001	2.45776	5	0.147654
EMA_Total	ENSG00000145247.7	OCIAD2	0.000231727	3	3	0.0224263	Brain_Hippocampus	0.99064	Brain_Cerebellum	2.22269	0.191242	0.191242	-1.77808	2.28307	0.164418	2.0363	3	0.147654
EVK_Total	ENSG00000154258.12	ABCA9	0.000216276	2	2	0.114228	Brain_Spinal_cord_cervical_c-1	0.718302	Brain_Nucleus_accumbens_basal_ganglia	1.88582	0.114182	0.114182	-1.57947	0.36073	-0.609371	1.37193	2	0.14818
CDICT_Total	ENSG00000090924.10	PLEKHG2	0.000124562	2	2	9.27995e-05	Brain_Cerebellum	0.105741	Brain_Cerebellar_Hemisphere	1.71006	0.289935	0.289935	-3.90869	-1.61764	-2.76316	1.62002	2	0.149349
PureC_Total	ENSG00000196793.9	ZNF239	0.000156954	4	4	0.0224699	Brain_Frontal_Cortex_BA9	0.754875	Brain_Caudate_basal_ganglia	3.19411	0.124724	0.124724	-2.28233	0.32809	-0.835235	1.12223	4	0.150519
EDC_Total	ENSG00000124813.16	RUNX2	0.000130775	4	3	0.0924428	Brain_Putamen_basal_ganglia	0.545779	Brain_Hippocampus	3.62923	0.044606	0.124043	-0.902909	1.68265	0.71597	1.17637	3	0.150976
EDC_Total	ENSG00000204381.7	LAYN	0.00013644	9	7	0.0284329	Brain_Caudate_basal_ganglia	0.958777	Brain_Cerebellum	5.95178	0.0957079	0.202632	-1.33602	2.19126	0.175659	1.16015	7	0.150976
EDICT_Total	ENSG00000234511.4	C5orf58	0.000149324	2	2	2.7579e-05	Brain_Cortex	0.847395	Brain_Substantia_nigra	1.00239	0.997611	0.997611	0.192443	4.19259	2.19252	2.82853	2	0.151035
EDICT_Total	ENSG00000144649.4	FAM198A	0.000157459	5	5	0.0265473	Brain_Nucleus_accumbens_basal_ganglia	0.798266	Brain_Cerebellum	3.18525	0.239611	0.239611	-1.35291	2.21811	0.320021	1.57626	5	0.151035
COM_Score	ENSG00000139190.12	VAMP1	0.000115724	7	4	0.0632793	Brain_Frontal_Cortex_BA9	0.67573	Brain_Caudate_basal_ganglia	5.57308	0.0229554	0.220775	-1.85722	1.35862	-0.106992	1.30397	4	0.152604
COM_Score	ENSG00000139192.7	TAPBPL	0.000116669	12	2	0.0327881	Brain_Cerebellum	0.747657	Brain_Caudate_basal_ganglia	10.5115	0.0113089	0.449416	-2.13467	1.59671	-0.845813	1.12663	2	0.152604
PureC_Total	ENSG00000158109.10	TPRG1L	0.000171039	5	5	0.00688421	Brain_Cerebellum	0.644957	Brain_Amygdala	3.29528	0.115869	0.115869	-2.70239	1.16281	-0.771905	1.66177	5	0.153774
CDC_Total	ENSG00000271943.1	RP11-222K16.1	0.000224732	3	3	0.0400004	Brain_Nucleus_accumbens_basal_ganglia	0.94065	Brain_Hypothalamus	2.16149	0.357125	0.357125	-1.71352	2.05374	0.138226	1.88444	3	0.153942
CVB_Total	ENSG00000174775.12	HRAS	7.66233e-05	8	7	0.00636865	Brain_Frontal_Cortex_BA9	0.840399	Brain_Putamen_basal_ganglia	4.14274	0.0182814	0.198325	-0.653975	2.72817	1.00953	1.22552	7	0.155764
CVB_Total	ENSG00000140832.5	MARVELD3	9.96096e-05	2	2	0.075064	Brain_Cerebellar_Hemisphere	0.916636	Brain_Cerebellum	1.91982	0.0801838	0.0801838	-1.78007	-0.104672	-0.942372	1.18469	2	0.155764
CVB_Total	ENSG00000185507.15	IRF7	0.000112753	2	2	0.000556069	Brain_Cerebellar_Hemisphere	0.912852	Brain_Cerebellum	1.60752	0.392479	0.392479	0.109442	3.45218	1.78081	2.36368	2	0.155764
CVB_Total	ENSG00000234329.1	RP11-767N6.2	0.000119118	3	3	0.0706027	Brain_Spinal_cord_cervical_c-1	0.403625	Brain_Cerebellar_Hemisphere	2.64017	0.0972516	0.0972516	-1.21017	1.80802	-0.0791029	1.64502	3	0.155764
CVB_Total	ENSG00000163285.7	GABRG1	0.000119185	1	1	0.000119185	Brain_Cerebellum	0.000119185	Brain_Cerebellum	1	1	1	3.8478	3.8478	3.8478		1	0.155764
CVB_Total	ENSG00000130649.5	CYP2E1	0.000129911	5	4	0.0697569	Brain_Putamen_basal_ganglia	0.360393	Brain_Anterior_cingulate_cortex_BA24	3.76312	0.0450928	0.287432	-1.21251	1.81349	0.497843	1.43997	4	0.155764
EVB_Total	ENSG00000127377.4	CRYGN	0.000244648	1	1	0.000244648	Brain_Putamen_basal_ganglia	0.000244648	Brain_Putamen_basal_ganglia	1	1	1	-3.6678	-3.6678	-3.6678		1	0.15734
EVB_Total	ENSG00000014824.9	SLC30A9	0.000251516	6	4	0.0505461	Brain_Anterior_cingulate_cortex_BA24	0.900276	Brain_Caudate_basal_ganglia	4.30772	0.0634224	0.293007	-1.64273	1.95531	0.0940176	1.286	4	0.15734
EVD_Total	ENSG00000143434.11	SEMA6C	0.000109827	3	3	0.0664017	Brain_Cerebellar_Hemisphere	0.628732	Brain_Caudate_basal_ganglia	2.58846	0.119516	0.119516	-0.483512	1.8357	0.782187	1.17408	3	0.158018
RC_MC	ENSG00000159210.5	SNF8	0.000144458	7	4	0.067952	Brain_Hypothalamus	0.974012	Brain_Frontal_Cortex_BA9	5.49708	0.011397	0.186361	-0.860634	1.82532	0.824625	1.10575	4	0.159882
EWR_Total	ENSG00000141994.11	DUS3L	0.000156679	10	3	1.52396e-06	Brain_Amygdala	0.00276012	Brain_Cortex	8.7566	0.00537688	0.304096	2.99326	4.80807	3.9972	0.730516	3	0.161022
CVB_Total	ENSG00000273384.1	RP5-1098D14.1	0.000145723	3	3	0.086045	Brain_Frontal_Cortex_BA9	0.47572	Brain_Cerebellar_Hemisphere	2.49946	0.162113	0.162113	-0.713203	1.71664	0.681724	1.25429	3	0.161281
EVD_Total	ENSG00000113318.9	MSH3	0.000123642	6	5	0.0571871	Brain_Anterior_cingulate_cortex_BA24	0.424471	Brain_Hypothalamus	3.68676	0.0597206	0.163965	-1.90188	1.31196	-0.147425	1.307	5	0.161723
CVA_Total	ENSG00000249061.1	RP11-72L22.1	0.000247428	2	2	0.000703564	Brain_Spinal_cord_cervical_c-1	0.192834	Brain_Hippocampus	1.79223	0.207769	0.207769	1.30224	3.38819	2.34521	1.47499	2	0.161818
EVA_Total	ENSG00000159210.5	SNF8	0.000293212	7	4	0.117637	Brain_Cortex	0.998794	Brain_Frontal_Cortex_BA9	5.49708	0.011397	0.186361	-1.56477	1.05575	0.158482	0.881343	4	0.162259
COM_Score	ENSG00000027847.9	B4GALT7	0.00013543	4	4	0.00712104	Brain_Cerebellum	0.692081	Brain_Anterior_cingulate_cortex_BA24	2.9147	0.128153	0.128153	-2.69113	1.53249	-0.0564568	1.95794	4	0.162381
WO_Total	ENSG00000101004.10	NINL	0.000101597	5	5	0.0603279	Brain_Cerebellum	0.576819	Brain_Caudate_basal_ganglia	2.24842	0.292038	0.292038	-1.73776	1.87839	0.558048	1.39506	5	0.162397
CLD_Total	ENSG00000251655.2	PRB1	0.000180802	4	3	0.00202292	Brain_Caudate_basal_ganglia	0.367738	Brain_Frontal_Cortex_BA9	3.25957	0.0363789	0.202507	-3.08685	0.900718	-1.45913	1.68288	3	0.162563
EVK_Total	ENSG00000014824.9	SLC30A9	0.000252918	6	4	0.0466501	Brain_Anterior_cingulate_cortex_BA24	0.836364	Brain_Caudate_basal_ganglia	4.30772	0.0634224	0.293007	-1.68737	1.98946	0.0587142	1.30379	4	0.163186
EVK_Total	ENSG00000136630.11	HLX	0.000260862	3	3	0.0973034	Brain_Cerebellar_Hemisphere	0.406162	Brain_Cerebellum	2.25435	0.153173	0.153173	-1.50409	1.65807	-0.225561	1.66566	3	0.163186
EVA_Total	ENSG00000189011.9	AC138783.12	0.000309124	13	13	0.00488382	Brain_Substantia_nigra	0.854877	Brain_Anterior_cingulate_cortex_BA24	2.75294	0.14678	0.14678	-2.25209	2.8146	0.630777	1.5715	13	0.164729
EIS_Total	ENSG00000012779.6	ALOX5	0.000251997	4	4	0.0519494	Brain_Cerebellum	0.411078	Brain_Cerebellar_Hemisphere	1.91323	0.0895156	0.0895156	-1.18207	1.94355	0.877609	1.47001	4	0.164772
EVB_Total	ENSG00000121390.13	PSPC1	0.000277073	1	1	0.000277073	Brain_Nucleus_accumbens_basal_ganglia	0.000277073	Brain_Nucleus_accumbens_basal_ganglia	1	1	1	3.63584	3.63584	3.63584		1	0.166105
ELRAN_Mean	ENSG00000035403.12	VCL	0.000197267	2	2	0.0617177	Brain_Frontal_Cortex_BA9	0.138937	Brain_Cortex	1.67063	0.329371	0.329371	-1.47976	1.86832	0.194279	2.36745	2	0.166934
ELD_Total	ENSG00000221838.5	AP4M1	0.000141409	5	5	0.0431491	Brain_Cerebellum	0.982493	Brain_Nucleus_accumbens_basal_ganglia	2.93038	0.225019	0.225019	-1.41803	2.02226	-0.210805	1.34474	5	0.169526
PureC_Total	ENSG00000042493.11	CAPG	0.000200664	9	6	0.0911039	Brain_Hypothalamus	0.683097	Brain_Cerebellar_Hemisphere	6.61012	0.0375473	0.235469	-1.55187	1.6896	0.251689	1.2483	6	0.169797
EDICT_Total	ENSG00000121390.13	PSPC1	0.000193919	1	1	0.000193919	Brain_Nucleus_accumbens_basal_ganglia	0.000193919	Brain_Nucleus_accumbens_basal_ganglia	1	1	1	3.72681	3.72681	3.72681		1	0.170877
EDICT_Total	ENSG00000145506.9	NKD2	0.000201898	6	3	0.00826404	Brain_Caudate_basal_ganglia	0.696968	Brain_Anterior_cingulate_cortex_BA24	5.18331	0.0241003	0.19747	-1.44179	2.64109	0.726111	1.43446	3	0.170877
EDC_Total	ENSG00000002016.12	RAD52	0.000167697	8	5	0.0140948	Brain_Cerebellar_Hemisphere	0.937516	Brain_Frontal_Cortex_BA9	5.71854	0.0382226	0.22513	-2.45484	1.241	-0.379362	1.15855	5	0.172309
RC_MC	ENSG00000198056.9	PRIM1	0.000168691	2	2	0.0019376	Brain_Anterior_cingulate_cortex_BA24	0.35626	Brain_Cerebellum	1.48745	0.512548	0.512548	-3.09963	0.922515	-1.08856	2.84409	2	0.173366
PureC_Total	ENSG00000078142.7	PIK3C3	0.000219975	6	5	0.0633904	Brain_Nucleus_accumbens_basal_ganglia	0.854804	Brain_Putamen_basal_ganglia	3.94443	0.0668407	0.171683	-1.85644	1.05706	-0.042278	1.06133	5	0.175797
PairC_Total	ENSG00000163386.16	NBPF10	0.00023573	7	6	0.0211365	Brain_Substantia_nigra	0.90936	Brain_Hypothalamus	5.08063	0.042122	0.187115	-2.30554	1.19218	-0.161907	1.15527	6	0.178485
PairC_Total	ENSG00000164610.4	RP9	0.000249499	9	7	0.000412789	Brain_Frontal_Cortex_BA9	0.973462	Brain_Putamen_basal_ganglia	6.29251	0.0698522	0.219572	-3.53177	0.211481	-1.15465	1.16884	7	0.179465
CVA_Total	ENSG00000241945.3	PWP2	0.000287123	10	4	0.0513747	Brain_Spinal_cord_cervical_c-1	0.99962	Brain_Nucleus_accumbens_basal_ganglia	7.69234	0.0473587	0.34661	-1.94834	1.60162	0.0657029	1.16283	4	0.179614
EVB_Total	ENSG00000228638.1	FCF1P2	0.00031248	4	2	0.0910772	Brain_Cerebellar_Hemisphere	0.684032	Brain_Cerebellum	3.64394	0.0211995	0.239507	-1.68974	1.27854	0.1451	1.27973	2	0.179839
MS_Total	ENSG00000267708.1	RP11-147L13.7	0.000134805	1	1	0.000134805	Brain_Putamen_basal_ganglia	0.000134805	Brain_Putamen_basal_ganglia	1	1	1	3.81751	3.81751	3.81751		1	0.181521
MS_Total	ENSG00000230006.3	ANKRD36BP2	0.000158237	3	3	0.000236505	Brain_Hypothalamus	0.992895	Brain_Substantia_nigra	1.2597	0.780438	0.780438	-1.93105	3.67645	0.584767	2.84776	3	0.181521
MS_Total	ENSG00000140832.5	MARVELD3	0.000159392	2	2	0.0808835	Brain_Cerebellar_Hemisphere	0.908743	Brain_Cerebellum	1.91982	0.0801838	0.0801838	-1.74558	-0.114624	-0.930104	1.15326	2	0.181521
MS_Total	ENSG00000234329.1	RP11-767N6.2	0.000160562	3	3	0.0462312	Brain_Spinal_cord_cervical_c-1	0.51882	Brain_Cerebellar_Hemisphere	2.64017	0.0972516	0.0972516	-0.913148	1.99328	0.144988	1.60626	3	0.181521
MS_Total	ENSG00000131795.8	RBM8A	0.000164021	2	2	0.29795	Brain_Cerebellum	0.456864	Brain_Caudate_basal_ganglia	1.9085	0.0915021	0.0915021	-1.04084	0.744021	-0.14841	1.26209	2	0.181521
PairC_Total	ENSG00000022840.11	RNF10	0.000276916	2	2	0.000189504	Brain_Caudate_basal_ganglia	0.457119	Brain_Amygdala	1.2108	0.789196	0.789196	-3.73261	0.743599	-1.49451	3.16516	2	0.181927
PairC_Total	ENSG00000261575.2	RP11-259G18.1	0.000278215	9	8	0.195462	Brain_Anterior_cingulate_cortex_BA24	0.996631	Brain_Amygdala	4.11548	0.0782238	0.16546	-1.115	1.29459	0.220864	0.972679	8	0.181927
ELRAN_Mean	ENSG00000181754.6	AMIGO1	0.000234519	8	5	0.0444102	Brain_Spinal_cord_cervical_c-1	0.895721	Brain_Caudate_basal_ganglia	5.19909	0.00819149	0.421821	-2.0102	1.16592	-0.788296	1.22396	5	0.182285
ELRAN_Mean	ENSG00000124641.10	MED20	0.000240749	2	2	0.0118406	Brain_Hypothalamus	0.133436	Brain_Cerebellum	1.50551	0.494489	0.494489	-2.51686	1.50069	-0.508084	2.84084	2	0.182285
CDRAN_Mean	ENSG00000035499.8	DEPDC1B	0.000228116	3	3	0.106632	Brain_Spinal_cord_cervical_c-1	0.282176	Brain_Cerebellar_Hemisphere	2.17267	0.218074	0.218074	-1.61352	-1.07544	-1.34362	0.269041	3	0.182341
EIS_Total	ENSG00000178722.8	C5orf64	0.000293047	11	6	0.05063	Brain_Hypothalamus	0.948068	Brain_Hippocampus	7.48044	0.0263654	0.33379	-1.83096	1.9546	-0.0533789	1.28601	6	0.183282
CDC_Total	ENSG00000250060.1	RP11-332J15.2	0.000281792	9	4	0.0045056	Brain_Amygdala	0.784581	Brain_Cerebellum	7.14977	0.00324482	0.262217	-2.84041	0.273354	-1.17152	1.0453	4	0.184254
PairC_Total	ENSG00000204381.7	LAYN	0.0002956	9	7	0.0411286	Brain_Amygdala	0.905349	Brain_Cortex	5.95178	0.0957079	0.202632	-0.928508	2.04223	0.410058	1.05972	7	0.184891
EDICT_Total	ENSG00000184307.9	ZDHHC23	0.000233774	1	1	0.000233774	Brain_Anterior_cingulate_cortex_BA24	0.000233774	Brain_Anterior_cingulate_cortex_BA24	1	1	1	3.67941	3.67941	3.67941		1	0.186864
PureC_Total	ENSG00000117640.13	MTFR1L	0.000249164	4	4	0.0169276	Brain_Cortex	0.142172	Brain_Putamen_basal_ganglia	2.78777	0.171617	0.171617	-2.18857	2.38828	-0.716661	2.09357	4	0.188643
CDRAN_Mean	ENSG00000137601.11	NEK1	0.000249827	4	3	0.0317318	Brain_Putamen_basal_ganglia	0.646665	Brain_Cortex	3.28645	0.0966118	0.27024	-0.46576	2.14777	0.777812	1.43564	3	0.189185
EWR_Total	ENSG00000213213.9	KIAA1984	0.000197916	1	1	0.000197916	Brain_Nucleus_accumbens_basal_ganglia	0.000197916	Brain_Nucleus_accumbens_basal_ganglia	1	1	1	-3.72166	-3.72166	-3.72166		1	0.189841
ELD_Total	ENSG00000213672.3	NCKIPSD	0.000171998	11	9	0.0542942	Brain_Cerebellar_Hemisphere	0.959302	Brain_Spinal_cord_cervical_c-1	3.16997	0.00178054	0.140119	-1.33226	1.92448	0.0733276	0.970863	9	0.190336
EVB_Total	ENSG00000258900.1	HNRNPCP1	0.00035869	2	2	0.000474742	Brain_Hippocampus	0.0721419	Brain_Cortex	1.03213	0.967873	0.967873	-3.49462	-1.79822	-2.64642	1.19953	2	0.191083
EVB_Total	ENSG00000231133.2	HAR1B	0.000361252	7	4	0.0796124	Brain_Nucleus_accumbens_basal_ganglia	0.890947	Brain_Cortex	4.93571	0.033918	0.262642	-1.75294	1.2979	0.00524564	1.02219	4	0.191083
EVB_Total	ENSG00000173762.3	CD7	0.000385106	1	1	0.000385106	Brain_Cerebellum	0.000385106	Brain_Cerebellum	1	1	1	3.55009	3.55009	3.55009		1	0.191083
EVB_Total	ENSG00000250105.1	CTD-3074O7.2	0.000388167	6	3	0.00924863	Brain_Cerebellum	0.986552	Brain_Frontal_Cortex_BA9	4.74506	0.105852	0.332834	-1.10749	2.60272	0.875597	1.4911	3	0.191083
EVB_Total	ENSG00000006607.9	FARP2	0.000398422	7	4	0.0597135	Brain_Cerebellum	0.962029	Brain_Frontal_Cortex_BA9	4.63528	0.0185225	0.264165	-1.55241	1.8829	-0.178197	1.03609	4	0.191083
CCR_Total	ENSG00000260903.2	XKR7	0.00022603	1	1	0.00022603	Brain_Cerebellum	0.00022603	Brain_Cerebellum	1	1	1	-3.68799	-3.68799	-3.68799		1	0.191274
CVK_Total	ENSG00000261584.1	RP11-457M11.5	0.000126543	13	2	0.00430545	Brain_Cerebellum	0.861448	Brain_Spinal_cord_cervical_c-1	11.5817	0.00757673	0.456834	-0.174531	2.85487	1.8552	0.911024	2	0.19229
CVK_Total	ENSG00000105808.13	RASA4	0.000133646	2	1	4.37768e-05	Brain_Putamen_basal_ganglia	0.000478398	Brain_Caudate_basal_ganglia	1.96864	0.0313591	1.96864	-4.08659	-3.49257	-3.78958	0.420033	1	0.19229
BDS_Total	ENSG00000177685.12	EFCAB4A	0.00021058	4	4	0.0017977	Brain_Nucleus_accumbens_basal_ganglia	0.9831	Brain_Anterior_cingulate_cortex_BA24	2.02892	0.293782	0.293782	-1.52252	3.12177	0.373161	1.9591	4	0.193112
BDS_Total	ENSG00000130649.5	CYP2E1	0.000211327	5	4	0.00794664	Brain_Nucleus_accumbens_basal_ganglia	0.502111	Brain_Putamen_basal_ganglia	3.76312	0.0450928	0.287432	-1.12005	2.65433	0.45805	1.4905	4	0.193112
BDS_Total	ENSG00000068615.12	REEP1	0.000214748	4	4	0.18584	Brain_Frontal_Cortex_BA9	0.739234	Brain_Cerebellum	3.26147	0.113895	0.113895	-0.92677	1.32299	0.128118	0.975714	4	0.193112
CVD_Total	ENSG00000172671.15	ZFAND4	0.000115479	3	3	0.109984	Brain_Hypothalamus	0.699282	Brain_Amygdala	2.57259	0.168683	0.168683	-1.59827	1.15571	-0.0187546	1.42097	3	0.193423
CVD_Total	ENSG00000225190.4	PLEKHM1	0.00012099	6	6	0.0889239	Brain_Nucleus_accumbens_basal_ganglia	0.481358	Brain_Anterior_cingulate_cortex_BA24	3.24571	0.132781	0.132781	-1.7011	1.10728	-0.503368	1.1393	6	0.193423
CDC_Total	ENSG00000268278.1	RP11-420K14.1	0.000312091	6	5	0.0405066	Brain_Frontal_Cortex_BA9	0.692941	Brain_Nucleus_accumbens_basal_ganglia	4.41024	0.0136386	0.155266	-1.52539	2.04855	0.598276	1.31828	5	0.194037
CDC_Total	ENSG00000163138.14	PACRGL	0.000327929	9	7	0.00392296	Brain_Hippocampus	0.770048	Brain_Cerebellum	5.64559	0.0548093	0.190666	-2.01319	2.88429	0.792897	1.53568	7	0.194037
CDC_Total	ENSG00000198633.6	ZNF534	0.00033722	10	2	0.0311899	Brain_Caudate_basal_ganglia	0.940939	Brain_Hippocampus	8.4811	0.0142968	0.642039	-2.15464	0.675308	-1.07102	1.05596	2	0.194037
COM_Score	ENSG00000241735.1	FABP5P3	0.000176789	1	1	0.000176789	Brain_Cerebellum	0.000176789	Brain_Cerebellum	1	1	1	3.75006	3.75006	3.75006		1	0.195665
EVA_Total	ENSG00000250156.3	CTC-498M16.2	0.000381094	1	1	0.000381094	Brain_Hypothalamus	0.000381094	Brain_Hypothalamus	1	1	1	3.55284	3.55284	3.55284		1	0.195828
ELRAN_Mean	ENSG00000137500.5	CCDC90B	0.000272376	6	5	0.0109002	Brain_Anterior_cingulate_cortex_BA24	0.414691	Brain_Hypothalamus	4.41818	0.0749379	0.150856	-0.815667	2.54588	1.25808	1.12801	5	0.19592
CDICT_Total	ENSG00000196357.7	ZNF565	0.000178225	4	4	0.19245	Brain_Nucleus_accumbens_basal_ganglia	0.662295	Brain_Putamen_basal_ganglia	2.99751	0.149268	0.149268	-1.2251	1.30337	0.240008	1.05799	4	0.197254
CDICT_Total	ENSG00000131795.8	RBM8A	0.00019247	2	2	0.287358	Brain_Cerebellum	0.481503	Brain_Caudate_basal_ganglia	1.9085	0.0915021	0.0915021	-1.06394	0.703887	-0.180024	1.25004	2	0.197759
CDICT_Total	ENSG00000106976.14	DNM1	0.000214232	3	2	0.0738317	Brain_Cortex	0.298761	Brain_Frontal_Cortex_BA9	2.64861	0.0839398	0.267447	-1.03909	1.78765	0.662753	1.49909	2	0.197759
CDICT_Total	ENSG00000228038.1	VN1R51P	0.000219915	10	3	0.039057	Brain_Caudate_basal_ganglia	0.96736	Brain_Cerebellar_Hemisphere	8.0116	0.0150067	0.296275	-1.15631	2.06359	0.217078	1.09081	3	0.197759
CDICT_Total	ENSG00000146453.8	PNLDC1	0.00024868	9	4	0.00866825	Brain_Caudate_basal_ganglia	0.827791	Brain_Spinal_cord_cervical_c-1	7.11659	4.71392e-05	0.304522	-2.62487	1.3268	0.192676	1.37613	4	0.199558
CDICT_Total	ENSG00000213839.4	RP11-3J10.4	0.000257414	2	2	0.00162602	Brain_Cerebellum	0.799276	Brain_Anterior_cingulate_cortex_BA24	1.58216	0.417845	0.417845	-3.1512	0.254284	-1.44846	2.40804	2	0.199558
CDICT_Total	ENSG00000237624.1	OXCT2P1	0.000263525	9	8	0.103384	Brain_Cerebellum	0.795298	Brain_Spinal_cord_cervical_c-1	5.36579	0.1118	0.205166	-1.62866	1.54517	0.0723847	1.01765	8	0.199558
