# Supplementary material for: A genome-wide association study of Chinese and English language phenotypes in Hong Kong Chinese children
Source: NPJ Sci Learn. 2024 Mar 27;9:26. doi: 10.1038/s41539-024-00229-7 (PMC10973362; doi:10.1038/s41539-024-00229-7)
Supplement: Supplementary file 7 — Supplementary Data 7 [file 41539_2024_229_MOESM7_ESM.xlsx]

## Sheet: T1.Pathway
Supplementary Data 7.1 Significant pathway enrichment analysis after correction for multiple testing (FDR<0.2).
Phenotype	GeneSet	Length_GS	pvalue	CS	excluded	FDR adjust P
WO_Total	REACTOME_RNA_POL_III_TRANSCRIPTION	33	3.3566e-08	WWP1,C2orf83,SLAMF7,WWP2,SLC12A2,SLC12A3,XAB2,KLHL35,SLC12A8,OR10P1,PPFIA1	1	0.000159808
EWR_Total	BIOCARTA_P35ALZHEIMERS_PATHWAY	11	3.40988e-07	DUS3L,CHDH	0	0.00162344
CVK_Total	REACTOME_P2Y_RECEPTORS	112	3.9432e-07	RIPK2,RIN3,RINT1,RINL,RING1,KCNQ1,NRSN1	0	0.00187736
BDS_Total	REACTOME_KINESINS	33	7.07165e-07	MYH9,MYLIP,MYL12A,MYL4,MYL12B,MYCBP2,MYCT1	0	0.00336681
CWR_Total	IGLESIAS_E2F_TARGETS_DN	48	2.68878e-06	PRDX6,CHRNG,LEPROTL1,FAM71A,MAP1LC3B2	4	0.0128013
RC_MC	STOSSI_RESPONSE_TO_ESTRADIOL	85	3.04415e-06	RTN1,SYCN,NCCRP1,ALMS1,CPXM2,NTAN1,TAF4B,IQCJ,UBE2D1,CELSR2,C1QTNF2,EXOSC9,WBP1L,KIAA1549,MDGA2,PRRG2	3	0.0144932
CWR_Norm	IGLESIAS_E2F_TARGETS_DN	48	4.28804e-06	PRDX6,CHRNG,FAM71A,LEPROTL1,MAP1LC3B2	4	0.0204154
CVD_Total	REACTOME_P2Y_RECEPTORS	112	5.25491e-06	RIPK2,RIN3,KCNQ1,RINL,RING1,RINT1,NRSN1,RIOK3	0	0.0250186
CDICT_Total	PID_S1P_META_PATHWAY	21	9.01574e-06	ZFP36L1,ZFP36,TNFAIP8	1	0.0388366
CDICT_Total	GOLUB_ALL_VS_AML_DN	39	1.63145e-05	ZNF142,CUL5,CTTNBP2,MLANA,LPCAT4,PPFIBP1,COPS3	1	0.0388366
CCR_Total	BIOCARTA_AKAPCENTROSOME_PATHWAY	15	2e-05	SLC46A2,SLC45A1,CREB3L4,SLC43A1,PTGIS,OR2M5	1	0.04761
CCR_Total	BANDRES_RESPONSE_TO_CARMUSTIN_MGMT_48HR_UP	19	2e-05	IL5RA,WNT3,JTB,VTCN1,WWP1,UBXN2B,KAAG1	2	0.04761
EWR_Total	LIM_MAMMARY_LUMINAL_PROGENITOR_UP	19	2e-05	BLOC1S4,HS3ST3B1,HSD3B7,UBOX5,NHEJ1,MCPH1,CA12,SAA2,DBH,MATK,JAK3,LIFR,EIF3G,PRKRIP1,SYNJ1	1	0.04761
CDC_Total	BIOCARTA_BLYMPHOCYTE_PATHWAY	13	1.16634e-05	MKS1,DOCK10,LYN	4	0.0555293
CCR_Total	BANDRES_RESPONSE_TO_CARMUSTIN_WITHOUT_MGMT_48HR_UP	15	4e-05	IL5RA,WNT3,JTB,WWP1,XIRP1	1	0.06348
EVB_Total	KEGG_PRIMARY_BILE_ACID_BIOSYNTHESIS	16	3e-05	USP18,BTC,ANKFN1,EMP2,ENO4,CUZD1	0	0.06348
EVB_Total	RODRIGUES_NTN1_AND_DCC_TARGETS	801	4e-05	MYC,C15orf40,SPPL2C,YIPF7,OR2AG2,PGAM1,HSBP1,CPVL	6	0.06348
EVB_Total	TERAMOTO_OPN_TARGETS_CLUSTER_7	13	4e-05	PRR22,EEA1,SLC25A4,PGPEP1L,RTKN2	2	0.06348
CVA_Total	KEGG_PROGESTERONE_MEDIATED_OOCYTE_MATURATION	86	3e-05	ANKRD1,SERBP1,APCDD1L,MAPK10,CPQ,OR51S1,SERGEF,SCRG1,CPOX,SHISA9,RXFP4,APEX1,JMJD8,APH1A,C9,LSS,CRLF1,SLC7A10,NCOA4,OR51Q1,CPNE9,DNM1,COG1,SLC5A1,OR51M1,OR52A1,JOSD1,AIDA,OR52E6,ANKMY1,APCS	2	0.071415
CVA_Total	DUTERTRE_ESTRADIOL_RESPONSE_6HR_UP	407	2e-05	IRF7,ANKRD37,HOXD9,ZNF70,HOXD8,EXD2,OR8B12,LCN1,SLC12A9,SCRG1,ARHGEF7,OR8A1,ULK3,MAPK8,TRPM2,PCDHGA2,PER1,AP1M1,SHANK3,TMEM63C,OR6C4,OR7G1,PLEKHD1,RPL28,FUT9,GP9,PLAT,CEP164,WDR26,SCAMP3,C4BPB,QSOX1,MORF4L1,PBLD,NMRK1,USO1,XIRP1,TRIM29,C3orf14,GCAT,CYB561,CTAGE1,PRSS8,SLC16A1,ARHGEF15,FERMT2,LVRN,STX10,PINK1,MRPS7,ELK4,SOSTDC1,PSKH1,CAPN3,HBM,STRBP,CCDC61,EXOC3L2,FAM50B,FBXL3,TRIM58,SHROOM1	7	0.071415
CDRAN_Mean	SA_FAS_SIGNALING	9	9e-05	CIB2	1	0.071415
CDRAN_Mean	PID_IL2_STAT5_PATHWAY	30	4e-05	IGFBP2,TWIST1,MED17,ZCCHC7,HTR3B,SERINC1,ME3,MORC3,GALK1,COG5	1	0.071415
CDRAN_Mean	LA_MEN1_TARGETS	7	5e-05	CIB2,ICAM3,SORCS1,ZBTB7C,C16orf86	1	0.071415
CDRAN_Mean	GALI_TP53_TARGETS_APOPTOTIC_UP	701	7e-05	CIB2	1	0.071415
CDRAN_Mean	MIKKELSEN_PLURIPOTENT_STATE_DN	108	9e-05	CIB2	0	0.071415
CDRAN_Mean	GERHOLD_RESPONSE_TO_TZD_UP	66	4e-05	CIB2	0	0.071415
CDRAN_Mean	REACTOME_IL_RECEPTOR_SHC_SIGNALING	17	0.00011	IGFBP2,TWIST1,MEA1,SERINC1,ME3,MED20,LRRC4C,MED16,MORC3	1	0.0748157
EWR_Total	KEGG_EPITHELIAL_CELL_SIGNALING_IN_HELICOBACTER_PYLORI_INFECTION	68	8e-05	BLOC1S4,SPACA3,SRP14,BMP1,BIRC8,BLOC1S1,OR4D2,BLM,CNPPD1,BLVRB,BLNK,OR4D11,BLOC1S2,BLOC1S3,IQCG,SFRP2,OR4D10,OR4K14,GNA11,BMF	5	0.076176
EWR_Total	REACTOME_OPSINS	16	7e-05	QPCT,QDPR	3	0.076176
EWR_Total	REACTOME_PYRUVATE_METABOLISM	15	7e-05	C4BPB,FAM217B,UBR7,RUVBL2,RXRB,RXRG	1	0.076176
CVD_Total	REACTOME_NUCLEOTIDE_LIKE_PURINERGIC_RECEPTORS	46	3.20564e-05	RIPK2,RIN3,KCNQ1,RINL,RING1,RINT1,NRSN1,RIOK3	0	0.0763102
CDRAN_Mean	BIOCARTA_IL3_PATHWAY	15	0.00015	TWIST1,OR52A1,MEA1,LRRC4C,HSPA12A,MED16	2	0.0850179
CDRAN_Mean	BIOCARTA_HER2_PATHWAY	22	0.00018	TWIST1,OR52A1,FUT3,KISS1R,SERINC1,LRRC4C	2	0.0850179
CDRAN_Mean	BIOCARTA_SODD_PATHWAY	10	0.0002	CIB2	0	0.0850179
CDRAN_Mean	PID_IL3_PATHWAY	27	0.00024	IGFBP2,TWIST1,DGCR6,MEA1,SERINC1,MED16,METTL18	4	0.0850179
CDRAN_Mean	REACTOME_SHC1_EVENTS_IN_EGFR_SIGNALING	15	0.00025	TWIST1,OR52A1,FUT3,LRRC4C,OR4D11	3	0.0850179
CDRAN_Mean	REACTOME_IL_2_SIGNALING	11	0.00018	IGFBP2,TWIST1,OR52A1,MEA1,SERINC1,ME3,MED20,LRRC4C,MED16,MORC3,OR4D11	3	0.0850179
CDRAN_Mean	UROSEVIC_RESPONSE_TO_IMIQUIMOD	34	0.00023	PAQR9,COA3,PUF60,MAMSTR,MAN1B1,MANBAL,MKRN3,STEAP4,MAGEL2	0	0.0850179
CDICT_Total	INAMURA_LUNG_CANCER_SCC_UP	109	6e-05	NCOR2,RNF217	0	0.09522
RC_OE	REACTOME_LIPOPROTEIN_METABOLISM	38	3e-05	ART3,ARRB1,ART1,LSM11,ABCA3,ARTN,NRL,NLRC3,ARPC5L,EGLN2	0	0.09522
RC_OE	REACTOME_CHYLOMICRON_MEDIATED_LIPID_TRANSPORT	18	4e-05	ART3,ARRB1,ART1,LSM11,ARTN,NLRC3,ARPC5L	0	0.09522
RC_OE	MARSON_FOXP3_TARGETS_UP	80	6e-05	TRIP4,SAA2,MGAT4B,CSNK1G1,ZNF628,SSU72,KRT10,TMPRSS3,SORCS2,SZT2,GKN2,RGS21,FITM1,TMTC3,PPP1R3C,SULT1B1,MKX,DNAH10	4	0.09522
CVK_Total	REACTOME_NUCLEOTIDE_LIKE_PURINERGIC_RECEPTORS	46	4e-05	RIPK2,RIN3,RINT1,RINL,RING1,KCNQ1,NRSN1	0	0.09522
EDC_Total	XU_RESPONSE_TO_TRETINOIN_AND_NSC682994_UP	44	2e-05	C1QTNF1,PINLYP,MAF	0	0.09522
RC_OE	MCCOLLUM_GELDANAMYCIN_RESISTANCE_DN	66	8e-05	PSMD1,RB1,RNF216,LCP2	0	0.09522
RC_Total	MIKKELSEN_ES_HCP_WITH_H3K27ME3	40	2e-05	PSMB5,ANO9,WDR54,LPAR5,RHCG,LRIG2,PCNA,MRPS2,RPLP2,MRGPRX1,ZNF843,RPP38	3	0.09522
WO_Total	MAGRANGEAS_MULTIPLE_MYELOMA_IGLL_VS_IGLK_DN	46	4e-05	IL17RA,COQ4,RPA3,DAPK3,ANKS3,BRD9,TAF8,OGFRL1,SPATA24,LY6D,ODF3L1	2	0.09522
CDRAN_Mean	BIOCARTA_AT1R_PATHWAY	37	0.00046	TWIST1,OR52A1,FUT3,ALOX12B,LRRC4C,OTOA,OR4D11,ALOX15B,SLC5A9,BCAN,OTOP1,SP1	10	0.09522
CDRAN_Mean	BIOCARTA_SPPA_PATHWAY	22	0.00037	SGMS1,GNMT,OR52A1,LRRC4C	1	0.09522
CDRAN_Mean	BIOCARTA_CERAMIDE_PATHWAY	22	0.00035	CIB2,OR52A1	2	0.09522
CDRAN_Mean	BIOCARTA_IL4_PATHWAY	11	0.00045	TWIST1,MED17,ME3,TMEM30B,MORC3	1	0.09522
CDRAN_Mean	BIOCARTA_TPO_PATHWAY	24	0.00032	PDCD11,TWIST1,OR52A1,SERINC1,LRRC4C,HSPA12A,SLC5A9	2	0.09522
CDRAN_Mean	BIOCARTA_TFF_PATHWAY	21	0.00045	TWIST1,OR52A1,FUT3,SERINC1,LRRC4C,CIB3	3	0.09522
CDRAN_Mean	REACTOME_CASPASE_MEDIATED_CLEAVAGE_OF_CYTOSKELETAL_PROTEINS	13	0.00043	CIB2	1	0.09522
CDRAN_Mean	REACTOME_NFKB_ACTIVATION_THROUGH_FADD_RIP1_PATHWAY_MEDIATED_BY_CASPASE_8_AND10	53	0.00038	CIB2	0	0.09522
CDRAN_Mean	REACTOME_LIGAND_GATED_ION_CHANNEL_TRANSPORT	24	0.00044	IGSF3,ITGBL1,IGSF10,IGSF9,IGSF11,IGHMBP2,ITIH2	0	0.09522
CDRAN_Mean	BIOCARTA_CDMAC_PATHWAY	16	0.00052	SGMS1,OR52A1,LRRC4C,HSPA12A,PPP1R12A,SLC5A9	1	0.0990288
CDRAN_Mean	REACTOME_SIGNALING_BY_CONSTITUTIVELY_ACTIVE_EGFR	18	0.00052	TWIST1,FUT3,TMEM235,SERINC1,LRRC4C	4	0.0990288
CDICT_Total	NATSUME_RESPONSE_TO_INTERFERON_BETA_UP	408	0.00013	LYN,C15orf40,MATN1,AP4M1,MBD3,OR5K2,FUT10	7	0.103155
CDICT_Total	YIH_RESPONSE_TO_ARSENITE_C1	36	0.00011	NCOR2,PLEKHG7,LRRC72,MAML2,SOD2,CNR2	2	0.103155
CDICT_Total	WAKABAYASHI_ADIPOGENESIS_PPARG_RXRA_BOUND_36HR	157	0.00011	MATN1,LOXL4,ZDHHC24,GJD4,GRM6,TSFM,CD200,LIG1,SERBP1,TRHR,NPY5R,ASIC5,SIPA1L1,PATL1,NME2,CIAPIN1,SNRPA1,SSU72,SH3BGR,LYRM2,SLC5A9,PAK1IP1,XCR1,ZNF317,HOPX,LPAR5,C19orf18,OR2T5,RGL3,HOXA1,ACVR1C	9	0.103155
EDRAN_Mean	REACTOME_NFKB_ACTIVATION_THROUGH_FADD_RIP1_PATHWAY_MEDIATED_BY_CASPASE_8_AND10	53	3e-05	CIB2,TCF15,GOLPH3,DAPK2	0	0.10484
EDRAN_Mean	BALLIF_DEVELOPMENTAL_DISABILITY_P16_P12_DELETION	45	4.40412e-05	ANKRD50,TRAM1L1,SLC5A9	1	0.10484
CDRAN_Mean	BIOCARTA_D4GDI_PATHWAY	13	0.0006	CIB2	1	0.1058
CDRAN_Mean	REACTOME_EXTRINSIC_PATHWAY_FOR_APOPTOSIS	13	0.0006	CIB2	0	0.1058
EVB_Total	BIOCARTA_P35ALZHEIMERS_PATHWAY	11	9e-05	DUS3L,CHDH	0	0.107122
BDS_Total	KEGG_REGULATION_OF_AUTOPHAGY	35	4e-05	MAP1B,MAP2K4,MAP1LC3B,MAP2K2,IGFBP5,BCL11A,SERINC4,MAP1LC3C,METTL25,MAP1LC3B2,BCL2	4	0.107122
BDS_Total	JAEGER_METASTASIS_UP	275	5e-05	PTHLH,OXLD1,CTDSP1,HSD11B2,UGT2A3,ZNF488,BPIFB6,RNPC3,PCDHA3,ADRB3	8	0.107122
BDS_Total	SEIDEN_MET_SIGNALING	15	9e-05	ARNT,MANBAL,DUSP11,CHRM2,COLEC10	0	0.107122
BDS_Total	ROZANOV_MMP14_TARGETS_UP	466	8e-05	RNF216,OR5K2,MANBAL,DAOA,SOX2,PIGY,SAFB2,ZNF519,CRB3,TYROBP,ZNF618,ATG10,MAPK8IP3,HSD11B2,ANXA13,FAM124A,NOTUM,SLC16A9,SLC25A20,HTR1D,PCDHAC2,ROBO1,LEPROT,DYNC1I1,SERF2,PDXP,ZNF93,POLG,FSD1L,EPG5,SFMBT2,TRPC7,GCHFR,STEAP4,LAMB2,NUFIP2,SLC36A1,BCAT1,KRT86,SKP1,SHMT1,TNFRSF6B,CEP164,ISG20,ZNF397,EPM2A,ELF2,LRRK1,UCP2,PNMA2,ZNF676,PRSS50,NUDT16,UGT2B10,DNA2,EVI2A	23	0.107122
CDRAN_Mean	BIOCARTA_NGF_PATHWAY	18	0.00065	TWIST1,OR52A1,SERINC1,LRRC4C,HSPA12A,PPP1R21	2	0.110523
WO_Total	REACTOME_RNA_POL_III_TRANSCRIPTION_INITIATION_FROM_TYPE_3_PROMOTER	14	7e-05	WWP1,SLAMF7,WWP2,SLC12A2,SLC12A3,XAB2,SLC12A8,OR10P1	1	0.11109
WO_Total	BAKER_HEMATOPOESIS_STAT1_TARGETS	8	0.00012	CHRNA9,CHRNB1,CHRNA4,PCDH20,PIGZ	0	0.114264
WO_Total	CEBALLOS_TARGETS_OF_TP53_AND_MYC_UP	359	0.00012	MIDN,ADAP1,MON2,ZNF239,PIGZ	1	0.114264
CVB_Total	PID_INTEGRIN_CS_PATHWAY	26	3e-05	MLLT11,MITF,MKX,MKS1	0	0.119025
CVB_Total	PID_UPA_UPAR_PATHWAY	42	5e-05	MITF,MKX,PM20D1,MKS1,DPPA2,EFNA1,SH2D6,GABBR2,NTN4,RUNX2,KCNG2,ZNF148,EFCAB8	0	0.119025
PairC_Total	REACTOME_GAMMA_CARBOXYLATION_TRANSPORT_AND_AMINO_TERMINAL_CLEAVAGE_OF_PROTEINS	11	4e-05	SLC6A6,GNAT1,SLC7A11	1	0.119025
PairC_Total	MIDORIKAWA_AMPLIFIED_IN_LIVER_CANCER	10	5e-05	PDHB,CBLN1,EGF,ZNF79,AHSA1,ZNF33B,CEP76,DPF1,EXOC1,SMYD2,CHMP3,SLC35F1,TMEM144	4	0.119025
BDS_Total	RODWELL_AGING_KIDNEY_DN	36	0.00015	CFB,GLIPR2,HERC3,PURG,TUSC1,RNF215,KRT15,MPV17L,AHRR,ABCB1,NAPA,IGFBP5,HSD17B7,MYADML2,C1orf87,BTBD17,SATB1,CDCA5,AMY1C,IQGAP2,STX19,POPDC3,COCH,EFHD1,ZNF622,RSPH3,PRDM2,SLC26A9,KRT7,ERLIN1,WFIKKN2,TAS2R13	15	0.119025
BDS_Total	XU_GH1_EXOGENOUS_TARGETS_DN	682	0.00014	C2,ZNF142,SAMD5,FIZ1,GLIPR2,SLC44A3,HTR2A,CERS2,UPP2,LRRC46,KCTD8,CPNE4,LRRC8A,HBA2,DOCK8,ZDHHC1	6	0.119025
EDRAN_Mean	REACTOME_INSULIN_RECEPTOR_RECYCLING	23	0.0001	BMP1,BLOC1S4,BLOC1S1,BLOC1S3,METTL25,BLNK,BLVRA	2	0.119025
EDRAN_Mean	WANG_ADIPOGENIC_GENES_REPRESSED_BY_SIRT1	170	9e-05	ANKRD50,N4BP2L1,HNRNPF,PDE4DIP,DNAJC4,MAPK8,NAA35	3	0.119025
ELRAN_Mean	SMID_BREAST_CANCER_ERBB2_DN	21	2.53155e-05	HMOX1	1	0.120527
CDC_Total	BIOCARTA_CTL_PATHWAY	16	0.0001	MKS1,LYN,KPNA3	6	0.130928
CDC_Total	WILCOX_RESPONSE_TO_PROGESTERONE_UP	199	0.00011	PTGDR2,CTH,CTF1,HHIPL1,CPNE5,WFDC9,ENO2,KRT71,IRF4,MYOF,KCNJ2,COL13A1,SALL3,NMU,ODF3,PPP1R3G,FAM135A,C8orf82,PI4K2B,GNG5,CDC25B,HHIPL2,CRTAM,KRT7,PIF1,MYOD1,S100A5,C11orf40,MTNR1A,BCKDHA,LRRC4B,ABHD12,FAM228B,PTH2R,CTNNA3,C11orf54,TRAPPC9,WNT5B,NFS1,LYSMD4,CSTB	9	0.130928
CDC_Total	IGLESIAS_E2F_TARGETS_UP	30	9e-05	MYO1E,ELMO3,CPNE5,DBN1,CCDC159,WFDC9,CRB1,NMNAT1,MLEC,TRPM8,DPH3,UQCRC2,COX6A1,DKK4,NR1H3,TMPRSS6,CD247,NFKBIB,DHX8,ZNF862,PPP1R12B,ARHGDIB,COQ5,CERS3,NCDN,WDR83,OXSM,CDH23,NPAS3,ANKRD24,COPS4,TRPM5,OR6B2,EFS,HAVCR2,ACVR1,IZUMO2,ARHGAP42,KRT6C,ADCY3,CTTNBP2	14	0.130928
PairC_Total	REACTOME_PTM_GAMMA_CARBOXYLATION_HYPUSINE_FORMATION_AND_ARYLSULFATASE_ACTIVATION	27	9e-05	SLC6A6,GNAT1,ZNF585A,GAB1,SLC7A11,ZNF519,AVL9,SLC6A11	1	0.130928
PairC_Total	JI_METASTASIS_REPRESSED_BY_STK11	8	0.00011	GNAI2,CSF2,OGFOD1,SLC16A10,ELP4,PHLDB3,NOD2,RPA3,PRPF4B,VPREB3,RNF175,GCK,ASL	2	0.130928
CDICT_Total	HUMMEL_BURKITTS_LYMPHOMA_DN	457	0.00021	C15orf40,ZNF142,PPFIBP1	0	0.14283
CVB_Total	REACTOME_G2_M_DNA_DAMAGE_CHECKPOINT	31	9e-05	BNIPL	3	0.14283
EDC_Total	REACTOME_OPSINS	16	6e-05	QRFP,SYT9,QPCT	3	0.14283
ELRAN_Mean	TAKADA_GASTRIC_CANCER_COPY_NUMBER_UP	11	6e-05	HMOX1	0	0.14283
CDICT_Total	REACTOME_PYRUVATE_METABOLISM	15	0.00025	C4BPB,RXFP4,S100A16,RXRG,RXRB,UBR7,FAM216B	1	0.148781
CCR_Total	BIOCARTA_GATA3_PATHWAY	16	0.00021	IL18RAP,SLC45A1,OR2S2,SLC43A1,MCTP2,MON2	0	0.149631
CCR_Total	REACTOME_REGULATION_OF_INSULIN_SECRETION_BY_GLUCAGON_LIKE_PEPTIDE1	176	0.00013	ANG,IZUMO2,SLC45A1,ST6GALNAC3,ISY1,SLC43A1,JAKMIP1,JAM3,JAZF1,JAGN1,AIF1L	5	0.149631
CCR_Total	ONDER_CDH1_SIGNALING_VIA_CTNNB1	76	0.00022	IGSF10,SIRT2,DIAPH1,MRPL38,PAIP2,TRIM33,ZNF43,IFITM2,TOX2,EPG5,LYN,SLK,PANX2,ZNF843,ALOX12B,DPCD,DOK5,FBXO34,GIMAP5,MDH1,OGFOD2,SLC25A17,TRPM2	6	0.149631
CCR_Total	ACOSTA_PROLIFERATION_INDEPENDENT_MYC_TARGETS_DN	13	0.00019	XKR7,PANK3,TRIM25,CETN1,SKA1,GCNT4,ZNF415,IGDCC3,NELL1,ANKRD24,TNIP2,MON2,TAF1B,AGPS,CDC25B,NDRG2,GNG5,XIRP1,TAF6,HHLA3,DCST1,ANKAR,CHUK,EFHC1,ATP12A,ATMIN,IL18BP,C9orf152,USP37,LIN7B,KRT7,DYNLL1	7	0.149631
WO_Total	MATTIOLI_MGUS_VS_MULTIPLE_MYELOMA	16	0.00019	LMBR1,COL4A3,DAPK3,CERS4	0	0.150765
PairC_Total	KRASNOSELSKAYA_ILF3_TARGETS_UP	13	0.00016	SLC6A6,LEPROTL1,SHANK1,MAF,SF3A2,ZNF90,GAPDH,DCTN6,MAEA,ZNF410,HADHB,EFNB3,SNAI3,C1orf146	4	0.152352
CDRAN_Mean	BIOCARTA_ERK5_PATHWAY	19	0.00093	TWIST1,OR52A1,SERINC1,LRRC4C,OTOA,PTBP2,OTOP1	2	0.15268
EDRAN_Mean	KEGG_NOD_LIKE_RECEPTOR_SIGNALING_PATHWAY	62	0.00037	CIB2,SOAT1,PPP1R12B,PRDM6,CHRNB2,DAPK2,C1orf105,LSS,SYNE1,PPP1R12A,PLEKHO1,C1orf100	2	0.153817
EDRAN_Mean	BIOCARTA_MTA3_PATHWAY	19	0.00028	ANKRD50,LAMP5	3	0.153817
EDRAN_Mean	BIOCARTA_SODD_PATHWAY	10	0.00027	CIB2,GOLPH3,C1orf105	0	0.153817
EDRAN_Mean	REACTOME_PRESYNAPTIC_NICOTINIC_ACETYLCHOLINE_RECEPTORS	86	0.0004	CYTIP,CYYR1,CYP8B1,DAAM1,D2HGDH,DAAM2	0	0.153817
EDRAN_Mean	GALI_TP53_TARGETS_APOPTOTIC_UP	701	0.00042	CIB2	1	0.153817
EDRAN_Mean	MIKKELSEN_PLURIPOTENT_STATE_DN	108	0.00042	CIB2	0	0.153817
EDRAN_Mean	MIKKELSEN_IPS_HCP_WITH_H3_UNMETHYLATED	17	0.00035	PSMB11,MRPL4,RPS3,AIM2,DTWD2,SLC7A4,PRND,DFFA,ITGBL1,S1PR1	2	0.153817
EDRAN_Mean	GERHOLD_RESPONSE_TO_TZD_UP	66	0.00023	CIB2	0	0.153817
EDRAN_Mean	ZEMBUTSU_SENSITIVITY_TO_CYCLOPHOSPHAMIDE	10	0.00027	PC,MRPL50,PSMB1,GALM,GTF3C3	0	0.153817
EDC_Total	BANDRES_RESPONSE_TO_CARMUSTIN_WITHOUT_MGMT_24HR_UP	84	0.00013	COX18,FUT3,ZNF519,WWP1	2	0.154732
EDC_Total	HOLLEMAN_PREDNISOLONE_RESISTANCE_B_ALL_UP	69	0.00011	LMX1A,ALB,CDHR4,OR9Q1,SKA2,SNTB2,RPF1	3	0.154732
ELRAN_Mean	REACTOME_GLYCOGEN_BREAKDOWN_GLYCOGENOLYSIS	18	0.0001	SCRIB,SPDYC,KLRF2,ALG2	5	0.1587
CDC_Total	GAVIN_FOXP3_TARGETS_CLUSTER_T4	79	0.00017	SHANK1,KHDC1L,C1orf50,ELMO3,TTC39A,ZNF689,MARVELD1,ZNF528,MLEC,SNIP1,MCM10,PRSS35,PSMB11,AKT2,NTF3,ALS2	4	0.161874
RC_MC	MIKKELSEN_ES_HCP_WITH_H3K27ME3	40	7e-05	WDR54,ANO9,PSMB5,LPAR5,MRPS2,RHCG,LRIG2,OPTN,RPLP2	3	0.166635
CDC_Total	BIOCARTA_MONOCYTE_PATHWAY	11	0.00021	MKS1,LYN,MLEC	1	0.166635
EWR_Total	KEGG_VIBRIO_CHOLERAE_INFECTION	56	0.00021	BLOC1S4,MS4A5,BMP1,BIRC8,BLOC1S1,GIMAP8,MS4A6A,BLM,BLVRB,BLNK,BLOC1S2,BLOC1S3,SFRP2,BMF,SLC44A5	6	0.166635
PairC_Total	GRAHAM_CML_DIVIDING_VS_NORMAL_DIVIDING_UP	105	0.00021	SLC6A6,LEPROTL1,ELP4,DVL3,TBC1D10B	1	0.166635
CDC_Total	KEGG_STEROID_BIOSYNTHESIS	17	0.00028	ZNF142,HHIPL1,ENO2,LRRC6,ODF3,FAM135A	0	0.16928
CDC_Total	BIOCARTA_LYM_PATHWAY	11	0.00032	MKS1,LYN,MLEC	1	0.16928
CDC_Total	REACTOME_CHOLESTEROL_BIOSYNTHESIS	28	0.0003	ZNF142,HHIPL1,ENO2,LRRC6,ODF3,FAM135A,HHIPL2,PIF1,NHLRC1	2	0.16928
CDICT_Total	OXFORD_RALB_TARGETS_UP	19	0.00032	MCM5,ZNF688,FABP12	0	0.16928
EDRAN_Mean	BIOCARTA_TRKA_PATHWAY	12	0.00057	TWIST1,LRRC4C,SLC5A9,SGSM3,SERINC1	1	0.169611
EDRAN_Mean	REACTOME_TRANSFERRIN_ENDOCYTOSIS_AND_RECYCLING	14	0.00054	BMP1,BLOC1S4,BLOC1S1,BLOC1S3,BLNK,BLVRA	2	0.169611
EDRAN_Mean	NELSON_RESPONSE_TO_ANDROGEN_UP	205	0.00051	SEC24A,FBXL19,ASB2,ANAPC2,CCL16,ADAR,GAMT,LRRC38,MMP13,GALNT3,LRRTM3,NRF1,DNHD1,LRCH4,RHBDL3,SCO1,ZNF500,EPSTI1,MIA2,OVOL2,KRBA1,PKHD1,SIM1	9	0.169611
EVA_Total	KEGG_PANCREATIC_CANCER	70	0.00026	CRTAC1,WDR83,CHRNG,WDR83OS,ANKMY2,CRISPLD2,MMP9,SCARB1,SSR1,FLYWCH1,ANKLE1,MARK3,SRP14,ATP13A1,SEMA3C,ASIC1,SSBP2,SEMA3E,GFRA4,SELL	3	0.172586
EVA_Total	ST_INTERFERON_GAMMA_PATHWAY	10	0.0002	GAL3ST4,SURF4,MMP9,MMRN1,MAML2	0	0.172586
EVA_Total	REACTOME_SYNTHESIS_OF_BILE_ACIDS_AND_BILE_SALTS_VIA_7ALPHA_HYDROXYCHOLESTEROL	15	0.00028	USP18,ENOPH1,ANKFN1,BTC,AOC3,ADAMTS13	0	0.172586
EVA_Total	REACTOME_O_LINKED_GLYCOSYLATION_OF_MUCINS	59	0.00013	IHH,IKBKE,BSN,PHYH,IGSF22,ZNF330,IGSF9,IL9,BSND,BTBD2,IGSF9B,IKZF2,CCDC152,IGSF5,BST2,IL7R,IGLON5,BSG	6	0.172586
EVA_Total	RODRIGUES_NTN1_AND_DCC_TARGETS	801	0.00012	SPPL2C,MYC,PGAM1,HSBP1,OR2AG2	6	0.172586
EVA_Total	BOYERINAS_ONCOFETAL_TARGETS_OF_LET7A1	70	0.00019	ORAI3,PLEKHA3,HOMER1,MAP2K3	0	0.172586
EVA_Total	CLIMENT_BREAST_CANCER_COPY_NUMBER_DN	43	0.00029	MYC,CHRNG,ZBTB44	0	0.172586
EVA_Total	WAGNER_APO2_SENSITIVITY	40	8e-05	IHH,IER3IP1,IGSF22,IGSF9,IER3,IDNK,SIRT3,IKZF2,IGSF5,IDI2,IGLON5,IDO2	0	0.172586
CCR_Total	KEGG_BASE_EXCISION_REPAIR	35	0.00034	SKA1,OR5AU1,SKP2,ARMC5,SKA3,WNT9B,RNF8,ARMC6,RNF4,POLRMT,NOS1AP	3	0.176157
CCR_Total	MATTIOLI_MGUS_VS_MULTIPLE_MYELOMA	16	0.00036	COL4A3,CERS4,LMBR1,ETS1	0	0.176157
CCR_Total	ZHAN_MULTIPLE_MYELOMA_PR_DN	29	0.00037	C10orf99,ESR1,ASZ1,OSBPL1A,FDXACB1,ZNF682,ELOVL2,MOB3A,HK1,OR2M5,TTI1,CIRBP,C1orf100	2	0.176157
PairC_Total	REACTOME_COMMON_PATHWAY	14	0.00026	GNA14,SLC6A6	0	0.176837
CDICT_Total	REACTOME_APOPTOTIC_EXECUTION_PHASE	12	0.00038	ADAM23,CHRNB4,FBXO15,C1QTNF1,FGF11,LETM1,FAM107A,LEPROTL1,CHRNB1,SOD2,PFKFB2,SFXN3,CHRND,EEFSEC	5	0.180918
CDRAN_Mean	REACTOME_SHC1_EVENTS_IN_ERBB4_SIGNALING	20	0.00115	TWIST1,OR52A1,C6orf58,LRRC4C,OR4D11,L3MBTL4	3	0.182505
CDRAN_Mean	BIOCARTA_SPRY_PATHWAY	18	0.0012	TWIST1,OR52A1,FUT3,LRRC4C	2	0.184297
CDICT_Total	LINDSTEDT_DENDRITIC_CELL_MATURATION_D	103	0.00043	DCPS,SNX31,ARHGAP42,HES1,RIPK2,MAML2,MLANA,FBXL4,ENTPD3,ZNF701,MLF2,PLAUR,MKI67,MKX,ST6GALNAC2,PARD3B,ANP32B,DACT3,CPZ	7	0.186112
EWR_Total	REACTOME_INSULIN_RECEPTOR_RECYCLING	23	0.00032	BLOC1S4,BMP1,BLOC1S1,BLM,BLVRB,BLNK,BLOC1S3	2	0.19044
EWR_Total	MEISSNER_ES_ICP_WITH_H3K4ME3	8	0.0003	CHDH,SLC2A12,PRKCA,TMEM86B,TNFAIP8L1,GRP,TCERG1L	3	0.19044
BDS_Total	HAHTOLA_SEZARY_SYNDROM_UP	14	0.00028	SCN3A,PSORS1C1,C10orf99,SLC39A2,SLC44A4,PIGG,TCEA2,NTM,KCTD8,ANKRD27,GPR146,RNMT,TBK1,MBNL2,PRKAR1B,CRYBB1,ITSN2,CD40,WSB1,HSF5,PTPRE	5	0.19044
EDRAN_Mean	SA_FAS_SIGNALING	9	0.00068	CIB2	1	0.19044
CDRAN_Mean	BIOCARTA_BARR_MAPK_PATHWAY	12	0.00134	SGMS1,OR52A1	1	0.19184
CDRAN_Mean	PID_GMCSF_PATHWAY	37	0.00133	IGFBP2,TWIST1,OR52A1,SERINC1,LRRC4C,HSPA12A,OR4D11,METTL18	4	0.19184
CDRAN_Mean	CREIGHTON_AKT1_SIGNALING_VIA_MTOR_DN	8	0.00137	ANKRD50,KCND2,EGR1,RNF166,PEX14,SLC35F3	2	0.19184
EDRAN_Mean	REACTOME_EXTRINSIC_PATHWAY_FOR_APOPTOSIS	13	0.00075	CIB2,GOLPH3	0	0.198375
CCR_Total	THUM_MIR21_TARGETS_HEART_DISEASE_UP	41	0.00046	DIAPH1,DIXDC1,DIABLO,GADD45G,BANK1,OLFM4,OGFOD2	1	0.199096
CVB_Total	VERNELL_RETINOBLASTOMA_PATHWAY_DN	30	0.0002	MLLT11,FSTL4,SHISA9	2	0.199962
CVB_Total	BYSTRYKH_HEMATOPOIESIS_STEM_CELL_SCP2_QTL_TRANS	37	0.00021	CTSO,HPCAL1,RRP1,EFNA1,SNCA	4	0.199962
EDC_Total	TURASHVILI_BREAST_DUCTAL_CARCINOMA_VS_LOBULAR_NORMAL_DN	255	0.00021	NCR1,METTL7A,CTTNBP2,BEGAIN,BCO2,PCDH17,TSPAN16,CCT7,OR2A5,ZNF843,ADCY3,IGF2,DSN1,DRD2,ARHGAP42,PPFIA1,PADI4,DUOXA2,PSMD1,PIANP,MX1	6	0.199962

## Sheet: T2.GO
Supplementary Data 7.2 Significant GO enrichment with correction for multiple testing (FDR<0.2).
Phenotype	GeneSet	Length_GS	pvalue	CS	excluded	FDR adjust P
CDICT_Total	GO_SPHINGOLIPID_MEDIATED_SIGNALING_PATHWAY	12	6.87748e-09	ZFP36L1,ZFP36,TNFAIP8,ZG16	0	4.06871e-05
PureC_Total	GO_GLYCEROPHOSPHOLIPID_CATABOLIC_PROCESS	13	6.39723e-08	KCNC1	0	0.00037846
CWR_Norm	GO_PROTON_TRANSPORTING_V_TYPE_ATPASE_COMPLEX	40	1.20456e-07	BMP10,BIRC8,BLID,BMP2K,BLNK,BIVM,BLK,BLVRB	2	0.000712619
RC_MC	GO_ALCOHOL_TRANSMEMBRANE_TRANSPORTER_ACTIVITY	28	2.38017e-07	VN1R4,ASGR2,VN1R2,PANX3,VMO1	1	0.00140811
PureC_Total	GO_DIVALENT_INORGANIC_ANION_HOMEOSTASIS	13	5.7445e-07	KCNC1	0	0.00169922
PureC_Total	GO_CELLULAR_ANION_HOMEOSTASIS	15	2.25041e-06	KCNC1	0	0.0044378
CDICT_Total	GO_BIOACTIVE_LIPID_RECEPTOR_ACTIVITY	11	2.12691e-06	ZFP36L1,ZFP36,TNFAIP8	0	0.00629141
EWR_Total	GO_ATP_HYDROLYSIS_COUPLED_TRANSMEMBRANE_TRANSPORT	36	2.21724e-06	BLOC1S4,BMP1,BIRC8,BEGAIN,BID,BECN1,BLOC1S1,BLM,BLNK,BLOC1S2,BLOC1S3,BHLHE22,BHLHE40,BMF	3	0.0131172
CDICT_Total	GO_LYMPHANGIOGENESIS	11	7.34906e-06	SLC6A7,ADORA3,C1orf50,S100A14	2	0.0144923
RC_MC	GO_ORGANIC_HYDROXY_COMPOUND_TRANSMEMBRANE_TRANSPORTER_ACTIVITY	76	4.90187e-06	VN1R4,ASGR2,UBTD2,VN1R2,CRYZ,ABCB9,PANX3,UBXN8,UBTF,VMO1,ASB6,ASCL4	1	0.0144997
PureC_Total	GO_POSITIVE_REGULATION_OF_VASODILATION	32	2e-05	IQGAP3,SP4,MPDU1,GJA8,TPRKB,AIFM3,ALMS1,PRKAR2A,ANO8,PRKCA	2	0.01479
PureC_Total	GO_POSITIVE_REGULATION_OF_B_CELL_DIFFERENTIATION	14	2e-05	MEGF6,BDH1	0	0.01479
PureC_Total	GO_POSITIVE_REGULATION_OF_BLOOD_CIRCULATION	94	2e-05	GNAI1,IQGAP3,SP4,MPDU1,GJA8,TPRKB,TPK1,AIFM3,FOXF2,TAAR9,ANP32E,BEST3,SOCS5,LCN1,ALMS1,PROZ,PRKAR2A,PRKAR2B,ANO8,SOCS4,FOXH1,RIMS1,PRKCA,ZNF784,COPS7A,CYB561D2,AKR1C4,PHF21B,ALOX15	4	0.01479
PureC_Total	GO_NEURON_PROJECTION_GUIDANCE	206	2e-05	DGKI,TMPRSS13,SHISA2,SPATA22,MYH7,MICU1,TPGS2,SP4,LPAR3,PRUNE2,ZIM3,SHCBP1,TRIM41,GFPT1,FEZF1,MYH6,GFRA4,PPFIA1,TRIM33,RHOT2,TRIM45,SLC4A1,MICB,RORA,FRMD1,BCL6B,NOL9,GDF6,PRSS57,DGKZ,PRG4,MYOG,HOXC8,HSD17B2,HIP1R,OR4F6	8	0.01479
PureC_Total	GO_POLYSACCHARIDE_BINDING	38	2e-05	KCNC1	3	0.01479
PureC_Total	GO_MONOVALENT_INORGANIC_ANION_HOMEOSTASIS	19	3e-05	KCNC1	0	0.01972
CDICT_Total	GO_REGULATION_OF_MITOCHONDRIAL_FISSION	18	1.53338e-05	RNF25,SEMA5B,FBXO15,ESR1,NYNRIN,FAM13C,MSMB	0	0.0226787
EWR_Total	GO_RESPONSE_TO_NERVE_GROWTH_FACTOR	37	1.07825e-05	DUS3L,MRFAP1L1,ZBTB11	0	0.0242827
EWR_Total	GO_PROTON_TRANSPORTING_TWO_SECTOR_ATPASE_COMPLEX_CATALYTIC_DOMAIN	17	1.64183e-05	BLOC1S4,BMP1,BIRC8	1	0.0242827
EWR_Total	GO_PROTON_TRANSPORTING_V_TYPE_ATPASE_COMPLEX	40	1.35215e-05	BLOC1S4,BMP1,BIRC8,BLOC1S1,BLM,BLVRB,BLNK,BLOC1S2,BLOC1S3	2	0.0242827
EDRAN_Mean	GO_LIGAND_GATED_CHANNEL_ACTIVITY	78	4.14453e-06	KIRREL3,IGSF3,CYTIP,IGSF22,RNASE2,MRPL50,CYYR1,SETD1A,TRAM1L1,DFFA,CYP8B1,IHH,MPLKIP,ITGBL1,RNASE7,RNASE9,DAAM1,IGHMBP2,D2HGDH,IGIP,TRAK1,MRPS9,ARHGEF11,KIR2DS4,KIF5B,LAMB4,MRPS2,KIR3DL2,KIR3DL1,MRPS22,DGAT1,ABCF2,DAAM2,TNFRSF14,TNFRSF13C,KIF3B,OR8D4,IGSF9B,CYP4Z1,LAMB3,CYSLTR2	13	0.024519
EWR_Total	GO_HYDROGEN_TRANSPORT	139	3e-05	BLOC1S4,DNAJB5,PRKD3,BMP1,ZNF600,BIRC8,LVRN,BEGAIN,UCKL1,BID,BECN1,BLOC1S1,DNAJB1,WBP11,BLM,BLVRB,BLNK,UTP15,DNAJB8,BICC1,WDFY4,BLOC1S2,BLOC1S3,BHLHE22,UTP20,BICD1,UNK,UBR2,BHLHE40,BMF,WDFY1,DNAH8,UTP14C,BIN1,BMP3	15	0.02958
EWR_Total	GO_VACUOLAR_PROTON_TRANSPORTING_V_TYPE_ATPASE_COMPLEX	14	3e-05	BLOC1S4,BMP1,BLOC1S1,BLM,BLNK	1	0.02958
CDC_Total	GO_RNA_CAP_BINDING_COMPLEX	14	5.34061e-06	FZD7,ELMO3,HPS1,CBR4	4	0.0315951
CDICT_Total	GO_POSITIVE_REGULATION_OF_MITOCHONDRIAL_FISSION	14	3e-05	RNF25,SEMA5B,FBXO15,ESR1,MSMB	0	0.0328667
CDICT_Total	GO_DIOL_METABOLIC_PROCESS	11	4e-05	ZFP36L1,ZFP36	0	0.0328667
CDICT_Total	GO_LYMPH_VESSEL_MORPHOGENESIS	13	5e-05	SLC6A7,ADORA3,C1orf50,S100A14	2	0.0328667
CDICT_Total	GO_LYMPH_VESSEL_DEVELOPMENT	20	5e-05	SLC6A7,ADORA3,C1orf50,S100A14,LAPTM5,FRMD6	3	0.0328667
CDICT_Total	GO_VENOUS_BLOOD_VESSEL_DEVELOPMENT	16	4e-05	SLC6A7,ADORA3,C1orf50,HSD17B8,LAPTM5	2	0.0328667
CVK_Total	GO_G_PROTEIN_COUPLED_PURINERGIC_NUCLEOTIDE_RECEPTOR_SIGNALING_PATHWAY	14	5.61077e-06	RIPK2,RIN3,RINT1,KCNQ2,RINL,RING1	0	0.0331933
RC_MC	GO_ORGANIC_HYDROXY_COMPOUND_TRANSPORT	155	5e-05	VN1R4,ASGR2,UBTD2,VN1R2,DNMT1,ARPC3,ALOX15,CES3,CRYZ,ABCB9,PANX3,UBXN8,ABCA7,ART1,BMP8A,UBTF,VMO1,ABCB1,NLGN1,NUAK1,CTSZ,SCAI,ASB6,WBP1L,ASCL4,DNMT3L,ARTN,UBE2U,VTI1A,ARSK,UNC5CL,ASCC3,ARPC5L	4	0.036975
RC_MC	GO_NERVE_DEVELOPMENT	69	5e-05	SLC17A9,SYCN,LPAR5,LPIN2,NTAN1,IFT81,PRPF40A,BMP8A,PSMB3,LPGAT1,HECW1,GGA1,EEFSEC,SLC46A1,DIO2,TRIM29,ALDH2,UBAC1,IFT52	5	0.036975
RC_MC	GO_BLOOD_VESSEL_REMODELING	32	2.09148e-05	C1orf50,EPHA7,ALMS1,LPAR5,ALOX15,BUD13,STX8,BRD9	0	0.036975
RC_MC	GO_KINETOCHORE	120	5e-05	SH3BP4,ZNF248,PTDSS2,OR11A1,SUN5,CDR2L,UBASH3A,LIG1,ERMAP,CST5,CSTF1,MPC2,PTGR1,PNKD,TXNRD1,ZC3H3,CANX,ALPK1,ERN2,CST11,TRAPPC6A,FLG,PTCD2,SCN7A,FGF2,CST1,PSME3,C7orf25,ZDHHC7,DBNDD1,CTTNBP2NL,POM121L2,TRIM16L	6	0.036975
RC_MC	GO_CONDENSED_CHROMOSOME_CENTROMERIC_REGION	11	5e-05	SH3BP4,ZNF248,PTDSS2,OR11A1,SUN5,CDR2L,ZNF618,UBASH3A,LIG1,CST5,CSTF1,PNKD,ZC3H3,CSGALNACT1,CANX,ALPK1,ERN2,CST11,PTCD2,SCN7A,FGF2,CST1,PSME3,C7orf25,PLOD2,ZDHHC7,DBNDD1,CTTNBP2NL,POM121L2,TRIM16L	5	0.036975
RC_MC	GO_CONDENSED_NUCLEAR_CHROMOSOME_CENTROMERIC_REGION	20	5e-05	SH3BP4,ZNF248,SUN5,ZNF618	1	0.036975
RC_MC	GO_DETECTION_OF_LIGHT_STIMULUS	59	6e-05	SULT1C2,SERBP1,CLRN3,TRAP1,TAF1L,JKAMP,CEP112,KIF3B,RTP2,SGK2,CRYBB3,SULT2B1,ABCA9,ATXN7L3,IVNS1ABP,IZUMO2,RTN4RL2	6	0.03944
PureC_Total	GO_STEROID_BINDING	11	7e-05	CETN1,KCNT1,RGS14,ANKAR,ZNF397,ZNF579,GJA8,CCNE1,YRDC,TPRG1L,GJA5,GJB5,GNG12,ARPP21,ANKRD30A,LRRC49,GIMAP1,ASH2L,SCGB2A2,ANKH,SCGB2B2,RGS22	0	0.041412
CVD_Total	GO_G_PROTEIN_COUPLED_PURINERGIC_NUCLEOTIDE_RECEPTOR_SIGNALING_PATHWAY	14	7.58067e-06	RIPK2,KCNQ2,RIN3,RINL,RING1,RINT1	0	0.0448472
CCR_Total	GO_WNT_SIGNALING_PATHWAY_CALCIUM_MODULATING_PATHWAY	39	2.31438e-05	FUT9,SLC2A7,IZUMO2,PCDHGB2,RTN4RL2,IFITM2	5	0.0456397
CCR_Total	GO_LOCOMOTORY_EXPLORATION_BEHAVIOR	11	2e-05	SLC46A2,FCHSD1,CACNG3,OAF	1	0.0456397
CCR_Total	GO_RNA_CAP_BINDING_COMPLEX	14	2e-05	FUT9,ELMO3,FZD7	4	0.0456397
CDICT_Total	GO_LIPASE_ACTIVATOR_ACTIVITY	32	8e-05	ZNF544,S100A13,ATG16L2,ARVCF,CHRNB1,ITGB8,CNOT8	0	0.047328
CVA_Total	GO_DRUG_TRANSPORTER_ACTIVITY	22	8.07277e-06	ABCB6,UFSP2,ABCC10,UFSP1,UCK1,UGT2B15,UCP2	1	0.0477585
PureC_Total	GO_POSITIVE_REGULATION_OF_B_CELL_ACTIVATION	89	9e-05	MEGF6,BDH1,KCNT1,ORMDL1,TNP1,CYP3A4,MC3R,MAPK1IP1L	22	0.0484036
CVA_Total	GO_GLUTAMINE_FAMILY_AMINO_ACID_BIOSYNTHETIC_PROCESS	20	9e-05	PURG,ANKRD30B,PLEKHM3,ITM2C,SPINT2,BAG5	1	0.08874
CVA_Total	GO_MYELOID_LEUKOCYTE_DIFFERENTIATION	97	7e-05	ITGB4,NMU,RIF1,ZSCAN16,PPP6R1,OR51S1,IL32,ZDBF2,NFKB2,MPP4,PCDHGA1,GNPAT,PHB2,LEPR,ZMAT3,SNAP47,SLC25A20,DUSP13,PKD2L2,SYNE2,GRM3,YY1	7	0.08874
CVA_Total	GO_TONGUE_DEVELOPMENT	21	7e-05	C21orf58,NMU,MRPL42,UBIAD1	3	0.08874
CVA_Total	GO_GRANULOCYTE_DIFFERENTIATION	15	7e-05	NMU,ZSCAN16,PPP6R1,ZDBF2,NFKB2,ZMAT3	0	0.08874
CVA_Total	GO_ACTOMYOSIN	62	4e-05	EPDR1,LANCL2,HDAC3,AP4B1,DGKB,PKP1,TRPM2,PKD1L2,ZNF770,IDH1,TROAP,PIWIL3,PLA2G5,ACAA1,NMBR,TYSND1,PKD2L2	4	0.08874
CVA_Total	GO_MACROLIDE_BINDING	25	8e-05	HOXD9,HOXD8,HOXD3,HOXD10,HOXD4	3	0.08874
EDRAN_Mean	GO_EXTRACELLULAR_LIGAND_GATED_ION_CHANNEL_ACTIVITY	51	3e-05	KIRREL3,IGSF3,CYTIP,IGSF22,RNASE2,CYYR1,CYP8B1,IHH,ITGBL1,RNASE7,RNASE9,DAAM1,IGHMBP2,D2HGDH,IGIP,KIR2DS4,KIF5B,KIR3DL2,KIR3DL1,DAAM2,KIF3B,IGSF9B,CYP4Z1	2	0.08874
CVA_Total	GO_CELL_SURFACE_RECEPTOR_SIGNALING_PATHWAY_INVOLVED_IN_HEART_DEVELOPMENT	16	0.00011	XRCC2,PHACTR1,FAM83H	0	0.0929657
BDS_Total	GO_POSITIVE_REGULATION_OF_ACTIN_CYTOSKELETON_REORGANIZATION	16	2e-05	PSORS1C2,BUB3,ZNF443,LRRC4C,LAMB2	0	0.11832
BDS_Total	GO_TYPE_I_INTERFERON_RECEPTOR_BINDING	1861	4e-05	MAP1B,MAP2K4,MAP1LC3B,MAP2K2,MAP1LC3C,MAP1LC3B2	2	0.11832
CVA_Total	GO_MORPHOGENESIS_OF_AN_EPITHELIAL_SHEET	43	0.00017	PHACTR1,FAM83H,HRAS,DLL4,ADPGK,FLYWCH2,TAS2R14,TBC1D7,NMBR,ZNF24,PCDHA9,LRP3,CSNK1A1L,ZC3H7A,EPHA8,ZC3H12A	2	0.125715
CVA_Total	GO_ACTIN_FILAMENT_BUNDLE	58	0.0002	EPDR1,HDAC3,AP4B1,DGKB,PKP1,TRPM2,PKD1L2,ZNF770,IDH1,TROAP,PIWIL3,ACAA1,NMBR,TYSND1,PKD2L2	4	0.131467
CVA_Total	GO_CELLULAR_RESPONSE_TO_INTERLEUKIN_4	26	0.00026	NMU,DNAJB5,ANKRD24,IL32,ME3,LSS,MTHFD1L	2	0.139833
CVA_Total	GO_TRANSMEMBRANE_RECEPTOR_PROTEIN_TYROSINE_KINASE_ACTIVITY	31	0.00024	ANKZF1,GFRA1,MAPK10,FUT3,OVOL2,GFPT2,HOPX,FTCD,HRC,GFRA3,GFM1,PSMB10,PTBP2,DUSP13	0	0.139833
CDRAN_Mean	GO_ASPARTATE_METABOLIC_PROCESS	11	3e-05	PRKACG,KCND3,BARX2,KCND2	0	0.1479
CDRAN_Mean	GO_CYSTEINE_TYPE_ENDOPEPTIDASE_ACTIVITY	12	5e-05	CIB2,BCL2A1,CHPF2,TRMT112,GLE1,CHRD,CHORDC1,EHD3,CHMP7,CHN1,EGR2,RUNX1,TRMT13,SASS6,CIB3	1	0.1479
BDS_Total	GO_T_CELL_MIGRATION	14	8e-05	PLA2G4C,MMP26,TNIK,CNTN1,SERF2	0	0.153816
BDS_Total	GO_REGULATION_OF_PEPTIDYL_SERINE_PHOSPHORYLATION_OF_STAT_PROTEIN	21	0.00012	MAP1B,MAP2K4,MAP1LC3B,MAP2K2,MAP1LC3C,MAP1LC3B2	2	0.153816
BDS_Total	GO_CENTROMERE_COMPLEX_ASSEMBLY	48	0.00013	CTDSP1,LIN28A,SLC11A1,LIN54,CHST3,CTIF,TNFAIP2,LCN1,PRR23C,CTNNAL1,QRICH1,LIMS2,LIMK1	6	0.153816
CVA_Total	GO_POSITIVE_REGULATION_OF_ADAPTIVE_IMMUNE_RESPONSE	76	0.00036	TMEM74B,COL2A1,IFT57,RPL29,COX19,DCLK1,IL32,ADRA1D,FZD8,MBOAT7,MBP,ZNF589,MDFIC,SPINK8,COX20,LVRN	8	0.17748
EDRAN_Mean	GO_RESPONSE_TO_ETHANOL	137	0.00027	CIB2,AIM2,TSPO,RAB27A,MED17,CYTIP,TMEM30B,ADCY7,SBK1,PRND,ITGBL1,MRPL35,ZNF397,SLC12A2,FGF3,PPFIBP1,ZBTB44,IGFBP7,CYB5A,CRTC1,KIR2DS4,ZNF48,KIR3DL1,FBXW10,C1orf100,HLF,BYSL,GHDC,COA1,EGR2	5	0.17748
EDRAN_Mean	GO_CELL_SURFACE_RECEPTOR_SIGNALING_PATHWAY_INVOLVED_IN_CELL_CELL_SIGNALING	71	0.00017	RAB27A,KIRREL3,IGSF3,CYTIP,C1orf52,CYYR1,CYP8B1,ITGBL1,IQSEC3,DAAM1,IGHMBP2,D2HGDH,TXNDC15,KIR2DS4,SLC35E4,KIR3DL2,DAAM2,TSR3,PRDM15,CYP4Z1	1	0.17748
EDRAN_Mean	GO_MACROPHAGE_DIFFERENTIATION	20	9e-05	CIB2,UBE2T,IGFBP3,CSRNP2	3	0.17748
EDRAN_Mean	GO_FRUCTOSE_METABOLIC_PROCESS	15	0.00027	ANKRD50,HDGFL1,HDHD2,SCGB2A1,ANK2	0	0.17748
EDRAN_Mean	GO_PROTON_TRANSPORTING_V_TYPE_ATPASE_COMPLEX	40	0.00027	BMP1,BLOC1S4,BLOC1S1,BLOC1S3,BLNK,BLVRA	2	0.17748
EDRAN_Mean	GO_GATED_CHANNEL_ACTIVITY	16	0.00021	CETP,MRPL4,RAB27A,KIRREL3,IGSF3,CYTIP,DDX46,IGSF22,RNASE2,MRPL50,CYYR1,SETD1A,TRAM1L1,ARHGAP29,ARHGAP28,DFFA,CYP8B1,IHH,MPLKIP,MRPS35,PLEKHO2,ITGBL1,RNASE7,RNASE9,MRPL21,MMP13,MRPL35,DAAM1,MRPL47,IGHMBP2,DCP1A,D2HGDH,IGIP,TRAK1,ARHGAP30,LRRC3C,DCLK3,MRPS9,ARHGEF11,KIR2DS4,MRPL44,MS4A6A,KIF5B,LAMB4,MRPS2,MS4A5,KIR3DL2,CES5A,KIR3DL1,MRPS22,MRPL52,TRAF3IP1,DGAT1,ABCF2,DAAM2,DCLRE1A,TNFRSF14,EMC3,TNF…	20	0.17748
EDRAN_Mean	GO_NAD_DEPENDENT_PROTEIN_DEACETYLASE_ACTIVITY	13	0.00012	LAPTM4A,UBE2T,LAMP5,UBE2V2,LAPTM5	0	0.17748
CVA_Total	GO_EPITHELIAL_TO_MESENCHYMAL_TRANSITION_INVOLVED_IN_ENDOCARDIAL_CUSHION_FORMATION	11	0.00044	XRCC2,PHACTR1	0	0.181424
CVA_Total	GO_CHAPERONE_MEDIATED_PROTEIN_FOLDING	47	0.0004	HOXD9,HOXD8,FBN2,HOXD3,HOXD10,LTC4S,HOXD4,CHD5,COL6A6,NOL10,HPCAL1	4	0.181424
CVA_Total	GO_PHOSPHATIDYLINOSITOL_3_KINASE_SIGNALING	25	0.00046	SERBP1,MAPK10,IL32,SERGEF,SH3BP2,MIS18A	2	0.181424
EDRAN_Mean	GO_FEAR_RESPONSE	29	0.00031	AIM2,EZR,AKR1D1,TMEM30B,SBK1,FGF3,IGIP,PRSS23	3	0.183396
BDS_Total	GO_T_CELL_ACTIVATION_INVOLVED_IN_IMMUNE_RESPONSE	60	0.00027	MAP1B,GNPAT,MAP2K4,UCHL5,MAP1LC3B,MAP2K2,MAB21L2,TEX29,UBTF,MAP1LC3C,SUPT3H,MAP1LC3B2,NMBR,TEX261	4	0.184053
BDS_Total	GO_LEUKOCYTE_PROLIFERATION	88	0.0002	MAP1B,CCHCR1,GNPAT,MAP2K4,UCHL5,MAP1LC3B,MAP2K2,UBTF,LCN1,POGK,MEGF9,COMMD4,ABTB1,MAP1LC3C,SUPT3H,BRIP1,MAP1LC3B2,COX4I1,DEFB132	6	0.184053
BDS_Total	GO_POSITIVE_REGULATION_OF_PHAGOCYTOSIS	46	0.00028	CHDH,ZNF443,GNPAT,PADI3,UCHL5,SLC25A20,CNTN1,SLCO2A1,COTL1,CCNE2	1	0.184053
BDS_Total	GO_REGULATION_OF_PHAGOCYTOSIS	68	0.00027	CHDH,ZNF443,GNPAT,PADI3,UCHL5,ZNF799,SLC25A20,CNTN1,ANP32E,ZBTB12,SLCO2A1,COTL1,CCNE2	2	0.184053
CVA_Total	GO_RESPONSE_TO_INTERLEUKIN_4	31	0.00052	NMU,DNAJB5,ANKRD24,IL32,ME3,ZNF48,LSS,MTHFD1L	2	0.18444
CVA_Total	GO_EMBRYONIC_PLACENTA_DEVELOPMENT	83	0.00053	XRCC2,RPP30,NMU,RLN2,IFT57,FUT3,OR8S1,ZDBF2,TRMT112,C2orf83,ISL2,NPFF	7	0.18444
EDRAN_Mean	GO_ATP_BIOSYNTHETIC_PROCESS	36	0.00036	ANKRD50,BIRC8,BIRC2,BLOC1S1,CADM4,BLNK	5	0.19227
EDRAN_Mean	GO_RESPONSE_TO_TOXIC_SUBSTANCE	241	0.00039	CIB2,SLC2A12,SOX2,SLC35A3,LAPTM4A,TWIST1,KLHL35,SPRY4,TMEM30B,KLHL8,SBK1,CNTNAP5,S100P,GGA1,DAPK2,MRPL35,BARX2,DOCK5,C2orf42,CRYL1,MET,ASB14,GOLGA2,GIPC1,UPK3A,SERPINB1,UMPS,ZBTB44,CRTC1,ARRB1,MADCAM1,KIF14,TREM2,MOGAT3,KLHL33,KIF5B,FBXW10,ZNF318,KLHL32,TRAF3IP1,LTF,HLF,SLC44A3,BYSL,MED22,KRBA1,COL6A3,L3MBTL1,DDX42,PDCD2L,SOX30,CNTRL	11	0.19227
CVA_Total	GO_LABYRINTHINE_LAYER_DEVELOPMENT	44	0.002	RPP30,NMU,RLN2,IFT57,TRMT112,ISL2	4	0.193967
CVA_Total	GO_NEGATIVE_REGULATION_OF_NEURON_APOPTOTIC_PROCESS	135	0.00071	IGSF11,DNAJB5,PLEKHO1,YBEY,MYLK,ORM1,UBIAD1,DCLK1,AASS,SERPINB1,MPP4,ING2,SLC22A7,FBXO3,IFT140,NUDT3,MORF4L1,KIR2DL4,LSS,SNAP47,PTBP2,NCOA4,ZNF445,C17orf80,HNRNPUL1,ING1,C10orf95,DEAF1,DHRS7C,IGIP,PSAT1	4	0.193967
CVA_Total	GO_NATURAL_KILLER_CELL_DIFFERENTIATION	12	0.002	ZDBF2,OVOL2,UBTF,ZNF48,UBTD2	2	0.193967
CVA_Total	GO_DENDRITIC_CELL_MIGRATION	21	0.002	COL2A1,ATP13A2,SERGEF,FCGR3B	2	0.193967
CVA_Total	GO_REGULATION_OF_ADAPTIVE_IMMUNE_RESPONSE	126	0.002	TMEM74B,COL2A1,HSPBP1,ANP32E,IFT57,RPL29,COX19,DCLK1,IL32,ADRA1D,FZD8,MBOAT7,TOM1L2,ZNF662,UBTD2,MBP,ZNF589,CSNK1A1L,MDFIC,SPINK8,NPM2,COX20,LVRN,SUPT16H,SETMAR	10	0.193967
CVA_Total	GO_POSITIVE_REGULATION_OF_DNA_TEMPLATED_TRANSCRIPTION_INITIATION	25	0.00171	DPP4,RPL29,SNTG1,MPP4,SNUPN,ZNF24,ZNF90	3	0.193967
CVA_Total	GO_GLUTAMATE_METABOLIC_PROCESS	28	0.0013	PURG,ANKRD30B,PLEKHM3,ITM2C,ING2,SLC9A9	1	0.193967
CVA_Total	GO_POSITIVE_REGULATION_OF_TRANSCRIPTION_INITIATION_FROM_RNA_POLYMERASE_II_PROMOTER	18	0.002	DPP4,RPL29,SNTG1,SNUPN,ZNF24,ZNF90	3	0.193967
CVA_Total	GO_REGULATION_OF_TYPE_2_IMMUNE_RESPONSE	26	0.0011	TMEM74B,COL2A1,IL32	0	0.193967
CVA_Total	GO_LEUKOCYTE_DIFFERENTIATION	293	0.00079	TMEM74B,ITGB4,NMU,MORC1,RIF1,FAM83H,LANCL2,ZSCAN16,IFT57,PPP6R1,COX19,DCLK1,OR51S1,IL32,OR10G7,ADRA1D,ZDBF2,OVOL2,NFKB2,UBTF,MPP4,PCDHGA1,GNPAT,PHB2,MMS19,LEPR,MBOAT7,MBOAT1,ZNF48,ZNF24,ZMAT3,HRG,UBTD2,DDX19A,SNAP47,SLC25A20,PTBP2,DUSP13,TEX261,DPEP3,PKD2L2,COX15,CKAP5,NPM2,TMEM52,SUPT3H,TXNDC15,MAP3K13,SYNE2,C10orf95,GRM3,SPAG6,TMEM245,YY1,SUPT16H,KDM2B,PAFAH1B1,HTR2B,OR2S2,HBP1,MAP1LC3B2,MORC2,…	15	0.193967
CVA_Total	GO_REGULATION_OF_CELLULAR_RESPONSE_TO_HEAT	76	0.00115	HOXD8,TMEM40,PTPN21,PTPN13,FBN2,LTC4S,PTPN6,TMEM150B,PTPN9,STARD13,PIAS1,PTP4A2,PTPN3,TMEM151A,LSS,CHGA,OR52A1,PTPRA,KLHL2	3	0.193967
CVA_Total	GO_ENDOCARDIAL_CUSHION_FORMATION	15	0.002	XRCC2,PHACTR1	0	0.193967
CVA_Total	GO_CELL_DIFFERENTIATION_INVOLVED_IN_EMBRYONIC_PLACENTA_DEVELOPMENT	25	0.002	XRCC2,IFT57,OR8S1,TRMT112,ISL2,NPFF	3	0.193967
CVA_Total	GO_MORPHOGENESIS_OF_AN_ENDOTHELIUM	16	0.002	RLN2,FAM83H,ADPGK	3	0.193967
CVA_Total	GO_LEFT_RIGHT_PATTERN_FORMATION	22	0.002	XRCC2,HSPBP1,LTN1,PCDHGA8	2	0.193967
CVA_Total	GO_PALATE_DEVELOPMENT	85	0.00116	IGSF11,XRCC2,C21orf58,NMU,MORC1,SH3BP2,PGAM1,GFRA3,DLGAP1,RIC3,PRRT1,ZC3H7A,WNK4,AOC2,METTL4,TXNDC15,MEPE	2	0.193967
CVA_Total	GO_LYMPHOCYTE_ACTIVATION	345	0.00162	TMEM74B,NMU,GFRA1,MORC1,FAM83H,LANCL2,DNAJB5,LCN1,IFT57,PPP6R1,COX19,DCLK1,IL32,DDX27,SERGEF,OR10G7,ADRA1D,ZDBF2,OVOL2,UBTF,FCGR3B,GNPAT,COMMD4,FOXC2,GALNS,UBOX5,IFT140,MMS19,FZD8,NKAIN4,LEPR,MBOAT7,MBOAT1,NMBR,ZNF48,ZNF24,ZNF695,ZMAT3,CYTIP,HRG,UBTD2,DDX19A,SNAP47,PTBP2,PRDM5,MDFIC,MCTP2,TEX261,DPEP3,PKD2L2,COX15,CKAP5,NPM2,SUPT3H,TXNDC15,MAP3K13,SYNE2,C10orf95,COX20,SPAG6,LVRN,TMEM245,MCHR2,COX…	20	0.193967
CVA_Total	GO_PROTEIN_K11_LINKED_UBIQUITINATION	27	0.00109	TECTA,APCDD1L,CPQ,APEX1,APH1A,CPNE9	8	0.193967
CVA_Total	GO_TRABECULA_MORPHOGENESIS	40	0.002	PHACTR1,RLN2,FAM83H,PLEKHG1,PCDHB13,ZNF24	4	0.193967
CVA_Total	GO_REGULATION_OF_NEURON_APOPTOTIC_PROCESS	192	0.00166	IGSF11,LANCL2,DNAJB5,PLEKHO1,YBEY,MYLK,ORM1,UBIAD1,OR4K1,DCLK1,AASS,IL32,SERPINB1,MPP4,ING2,SLC22A7,FBXO3,FUT6,IFT140,NUDT3,CNTNAP5,MORF4L1,KIR2DL4,LSS,C11orf24,SNAP47,PTBP2,NCOA4,ZNF445,C17orf80,FUT5,HNRNPUL1,ING1,C10orf95,BCAN,DEAF1,RPL14,DHRS7C,CPSF1,IGIP,KLHL2,PSAT1,DCAF12	8	0.193967
CVA_Total	GO_POSITIVE_REGULATION_OF_T_CELL_CYTOKINE_PRODUCTION	15	0.002	TMEM74B,IFT57,IL32	3	0.193967
CVA_Total	GO_POSITIVE_REGULATION_OF_EPIDERMIS_DEVELOPMENT	32	0.002	PHACTR1,RLN2,SOD3,TTC19,CCDC96	0	0.193967
CVA_Total	GO_TROPHOBLAST_GIANT_CELL_DIFFERENTIATION	12	0.00071	XRCC2,OR8S1,TRMT112,ISL2,NPFF	2	0.193967
CVA_Total	GO_APOPTOTIC_PROCESS_INVOLVED_IN_DEVELOPMENT	22	0.00169	NMU,MORC1,IFT57,ZMAT3	3	0.193967
CVA_Total	GO_REGULATION_OF_NEURON_DEATH	252	0.00102	IGSF11,GFRA1,C6orf118,LANCL2,DNAJB5,PLEKHO1,SPATA7,YBEY,DPP4,MYLK,ORM1,UBIAD1,OR4K1,DCLK1,AASS,IL32,SERPINB1,MPP4,ING2,SLC22A7,FBXO3,FUT6,IFT140,NUDT3,CNTNAP5,PIAS1,MORF4L1,KIR2DL4,LSS,C11orf24,SNAP47,PTBP2,NCOA4,ZNF445,GAB2,C17orf80,FUT5,HNRNPUL1,SYNDIG1L,SIK2,ING1,C10orf95,BCAN,DEAF1,RPL14,DHRS7C,EPPK1,CPSF1,IGIP,KLHL2,PSAT1,CCDC172,ANKMY1,MBD4,TSKU,DCAF12,JUND,OR4E2,ANLN	12	0.193967
CVA_Total	GO_NEUROEPITHELIAL_CELL_DIFFERENTIATION	63	0.002	FAM90A1,NMU,MORC1,NPAS3,FRAT1,SLC22A9,SAP18,PLA2G5,PWP1,SSPN,ZC3H7A,HNRNPUL1,PDE6G,GRM3,OLFM4,OCSTAMP,ZC3H6,DCAF12	3	0.193967
CVA_Total	GO_APOPTOTIC_PROCESS_INVOLVED_IN_MORPHOGENESIS	17	0.002	NMU,MORC1,IFT57,ZMAT3	3	0.193967
CVA_Total	GO_WOUND_HEALING_SPREADING_OF_EPIDERMAL_CELLS	11	0.002	PHACTR1,DLL4,ADPGK,PCDHA9	1	0.193967
CVA_Total	GO_PROTEIN_REFOLDING	20	0.002	DST,FBN2,LTC4S,FBN1,LTBR	5	0.193967
CVA_Total	GO_IMMUNOLOGICAL_SYNAPSE_FORMATION	11	0.002	GFRA1,DNAJB5,FCGR3B	0	0.193967
CVA_Total	GO_NEGATIVE_REGULATION_OF_NEURON_DEATH	171	0.00164	IGSF11,C6orf118,DNAJB5,PLEKHO1,YBEY,DPP4,MYLK,ORM1,UBIAD1,DCLK1,AASS,SERPINB1,MPP4,ING2,SLC22A7,FBXO3,IFT140,NUDT3,MORF4L1,KIR2DL4,LSS,SNAP47,PTBP2,NCOA4,ZNF445,C17orf80,HNRNPUL1,SYNDIG1L,SIK2,ING1,C10orf95,DEAF1,DHRS7C,IGIP,PSAT1,CCDC172,ANKMY1,MBD4,TSKU,DCAF12,JUND,ANLN	6	0.193967
CVA_Total	GO_NUCLEAR_TRANSCRIBED_MRNA_CATABOLIC_PROCESS_EXONUCLEOLYTIC	31	0.00105	GNAI2,ESR1,OMP,GNAT1,GNA15,FAM32A,OLFML3	6	0.193967
CVA_Total	GO_ANTIGEN_PROCESSING_AND_PRESENTATION_OF_ENDOGENOUS_PEPTIDE_ANTIGEN	18	0.00135	ABCB6,ABCC10	9	0.193967
CVA_Total	GO_MCM_COMPLEX	11	0.002	OR8B12,OR8A1,PCDHGA2,OR7G1	0	0.193967
CVA_Total	GO_CELL_CORTEX_REGION	16	0.002	C5orf46,RSPH3,DCC,ZNF212,IZUMO2,SEC14L4	0	0.193967
CVA_Total	GO_INTRINSIC_COMPONENT_OF_EXTERNAL_SIDE_OF_PLASMA_MEMBRANE	85	0.002	SETD5,IQCF2,CEP290,IQCF5,KCNK10,HRG,IQCF3,KCNE2,IQCF1,IQCF6	5	0.193967
CVA_Total	GO_NUCLEAR_UBIQUITIN_LIGASE_COMPLEX	323	0.002	TECTA,APCDD1L,CPQ,C3orf80,APEX1,APH1A,C3orf20,CLCA4,C3orf14,CPNE9,CLCN1,APCS	6	0.193967
CVA_Total	GO_PHOSPHATASE_INHIBITOR_ACTIVITY	199	0.002	GCSH,GALNT10,SCRT1,SLC2A9,SLC30A1,SLC30A4,ATXN7L3	7	0.193967
CVA_Total	GO_ENHANCER_BINDING	34	0.00167	NMU,ZSCAN16,DPP4,WNT7A,PSD,IL32,MPP4,PGAM1,ATP1B1,SLC22A7,IL33,SORCS2,HPS1,ZMAT3,CYGB,NME3,LPO,ZC3H7A,PRSS53,SYNDIG1L,BCAN,ZC3H6,WNT7B	7	0.193967
CVA_Total	GO_CIS_TRANS_ISOMERASE_ACTIVITY	27	0.002	HOXD9,HOXD8,HOXD3,HOXD10,HOXD4,STARD13,SLC25A41,TMEM165,HPCAL1	10	0.193967
CVA_Total	GO_MAP_KINASE_ACTIVITY	30	0.00154	OR51T1,OR51S1,OR52A5,PRDM2,OR51Q1,OR51M1,OR52A1,OR52B4,OR52E6	0	0.193967
CVA_Total	GO_RECEPTOR_SIGNALING_PROTEIN_SERINE_THREONINE_KINASE_ACTIVITY	179	0.00084	ANKZF1,OR51T1,OR51A7,FUT3,OR4K5,OR4K1,OR51S1,ADPGK,OR52A5,ADORA1,OR51B5,PSMA3,PRDM2,PARP12,OR51B6,OR51Q1,OR51M1,OR52A1,OR52B4,ZSCAN30,OR4D9,OR4D11,ADORA2B,OR52E6,MBD3L1,ZNF534	5	0.193967
CVA_Total	GO_KINESIN_BINDING	70	0.00154	ATG9A,ZNF70,N6AMT1,ARID1A,ZNF212	0	0.193967
CVA_Total	GO_GABA_RECEPTOR_ACTIVITY	79	0.002	IGSF11,IGSF23,IGFBPL1,IGLON5,IGSF9B	0	0.193967
EDRAN_Mean	GO_EXCITATORY_EXTRACELLULAR_LIGAND_GATED_ION_CHANNEL_ACTIVITY	11	0.00043	KIRREL3,CYTIP,RNASE2,CYYR1,CYP8B1,ITGBL1,RNASE7,RNASE9,DAAM1,D2HGDH,KIR2DS4,KIF5B,KIR3DL2,KIR3DL1,DAAM2,KIF3B,CYP4Z1	1	0.195683
CVA_Total	GO_ANGIOGENESIS_INVOLVED_IN_WOUND_HEALING	14	0.00207	AKAP12,SERBP1,ZNF24,MMP2	1	0.197518

## Sheet: T3.Top_pathways
Supplementary Data 7.3 Top pathway enrichment results for each trait (top 2 pathways listed)
Phenotype	GeneSet	Length_GS	pvalue	CS	excluded	FDR adjust P
BDS_Total	KEGG_REGULATION_OF_AUTOPHAGY	35	4e-05	MAP1B,MAP2K4,MAP1LC3B,MAP2K2,IGFBP5,BCL11A,SERINC4,MAP1LC3C,METTL25,MAP1LC3B2,BCL2	4	0.107122
BDS_Total	JAEGER_METASTASIS_UP	275	5e-05	PTHLH,OXLD1,CTDSP1,HSD11B2,UGT2A3,ZNF488,BPIFB6,RNPC3,PCDHA3,ADRB3	8	0.107122
CCR_Total	BIOCARTA_AKAPCENTROSOME_PATHWAY	15	2e-05	SLC46A2,SLC45A1,CREB3L4,SLC43A1,PTGIS,OR2M5	1	0.04761
CCR_Total	BANDRES_RESPONSE_TO_CARMUSTIN_MGMT_48HR_UP	19	2e-05	IL5RA,WNT3,JTB,VTCN1,WWP1,UBXN2B,KAAG1	2	0.04761
CDC_Total	BIOCARTA_BLYMPHOCYTE_PATHWAY	13	1.16634e-05	MKS1,DOCK10,LYN	4	0.0555293
CDC_Total	BIOCARTA_CTL_PATHWAY	16	0.0001	MKS1,LYN,KPNA3	6	0.130928
CDICT_Total	PID_S1P_META_PATHWAY	21	9.01574e-06	ZFP36L1,ZFP36,TNFAIP8	1	0.0388366
CDICT_Total	GOLUB_ALL_VS_AML_DN	39	1.63145e-05	ZNF142,CUL5,CTTNBP2,MLANA,LPCAT4,PPFIBP1,COPS3	1	0.0388366
CDRAN_Mean	SA_FAS_SIGNALING	9	9e-05	CIB2	1	0.071415
CDRAN_Mean	PID_IL2_STAT5_PATHWAY	30	4e-05	IGFBP2,TWIST1,MED17,ZCCHC7,HTR3B,SERINC1,ME3,MORC3,GALK1,COG5	1	0.071415
CLD_Total	REACTOME_ADENYLATE_CYCLASE_INHIBITORY_PATHWAY	13	0.00054	ITPRIPL2,AIF1L,AHSA1,ITSN2	0	0.560118
CLD_Total	REACTOME_ASSOCIATION_OF_TRIC_CCT_WITH_TARGET_PROTEINS_DURING_BIOSYNTHESIS	27	0.00056	HCN2,COL23A1,COL18A1,NRCAM,COL20A1,HERC1,COL1A1,HEPACAM2,ZFP36L2,HERC2	1	0.560118
COM_Norm	KEGG_GLYCOLYSIS_GLUCONEOGENESIS	62	0.921	IL12RB2,AK1,ANKRD49,GATAD1,FAM216B,AJAP1,ANKRD45,GATAD2A,HBM,AK3,SCARF1,SCG2,IFNA7,NKPD1,IFNA8	3	1
COM_Norm	KEGG_CITRATE_CYCLE_TCA_CYCLE	32	0.755	PURG,FAM216B,ADAM33,ADAM28,LYRM4,LYRM2	2	1
COM_Score	SCHAEFFER_PROSTATE_DEVELOPMENT_AND_CANCER_BOX1_UP	344	0.00012	MSANTD4,CXCL6,KRT10,C4BPA	0	0.57132
COM_Score	KEGG_MELANOMA	71	0.00111	PAQR3,SELL,RUNX2,HMGA2,RUNDC3B,MAP1LC3C,HMGB4,NBL1,HMBS,RUNX1,FLYWCH2,FRS3,ASIC1,HMGCS1,CRIP2,ANKMY2,SELE,CRTAC1,CNTFR,SEMA3C,HM13	6	0.754959
CVA_Total	KEGG_PROGESTERONE_MEDIATED_OOCYTE_MATURATION	86	3e-05	ANKRD1,SERBP1,APCDD1L,MAPK10,CPQ,OR51S1,SERGEF,SCRG1,CPOX,SHISA9,RXFP4,APEX1,JMJD8,APH1A,C9,LSS,CRLF1,SLC7A10,NCOA4,OR51Q1,CPNE9,DNM1,COG1,SLC5A1,OR51M1,OR52A1,JOSD1,AIDA,OR52E6,ANKMY1,APCS	2	0.071415
CVA_Total	DUTERTRE_ESTRADIOL_RESPONSE_6HR_UP	407	2e-05	IRF7,ANKRD37,HOXD9,ZNF70,HOXD8,EXD2,OR8B12,LCN1,SLC12A9,SCRG1,ARHGEF7,OR8A1,ULK3,MAPK8,TRPM2,PCDHGA2,PER1,AP1M1,SHANK3,TMEM63C,OR6C4,OR7G1,PLEKHD1,RPL28,FUT9,GP9,PLAT,CEP164,WDR26,SCAMP3,C4BPB,QSOX1,MORF4L1,PBLD,NMRK1,USO1,XIRP1,TRIM29,C3orf14,GCAT,CYB561,CTAGE1,PRSS8,SLC16A1,ARHGEF15,FERMT2,LVRN,STX10,PINK1,MRPS7,ELK4,SOSTDC1,PSKH1,CAPN3,HBM,STRBP,CCDC61,EXOC3L2,FAM50B,FBXL3,TRIM58,SHROOM1	7	0.071415
CVB_Total	PID_INTEGRIN_CS_PATHWAY	26	3e-05	MLLT11,MITF,MKX,MKS1	0	0.119025
CVB_Total	PID_UPA_UPAR_PATHWAY	42	5e-05	MITF,MKX,PM20D1,MKS1,DPPA2,EFNA1,SH2D6,GABBR2,NTN4,RUNX2,KCNG2,ZNF148,EFCAB8	0	0.119025
CVD_Total	REACTOME_P2Y_RECEPTORS	112	5.25491e-06	RIPK2,RIN3,KCNQ1,RINL,RING1,RINT1,NRSN1,RIOK3	0	0.0250186
CVD_Total	REACTOME_NUCLEOTIDE_LIKE_PURINERGIC_RECEPTORS	46	3.20564e-05	RIPK2,RIN3,KCNQ1,RINL,RING1,RINT1,NRSN1,RIOK3	0	0.0763102
CVK_Total	REACTOME_P2Y_RECEPTORS	112	3.9432e-07	RIPK2,RIN3,RINT1,RINL,RING1,KCNQ1,NRSN1	0	0.00187736
CVK_Total	REACTOME_NUCLEOTIDE_LIKE_PURINERGIC_RECEPTORS	46	4e-05	RIPK2,RIN3,RINT1,RINL,RING1,KCNQ1,NRSN1	0	0.09522
CWR_Norm	IGLESIAS_E2F_TARGETS_DN	48	4.28804e-06	PRDX6,CHRNG,FAM71A,LEPROTL1,MAP1LC3B2	4	0.0204154
CWR_Norm	KEGG_VIBRIO_CHOLERAE_INFECTION	56	0.00066	BMP10,BIRC8,PHYH,BLID,BMP2K,BLNK,SLC44A5,BLK,AHSG,BLVRB,SLC45A1,MS4A6A	6	0.446344
CWR_Total	IGLESIAS_E2F_TARGETS_DN	48	2.68878e-06	PRDX6,CHRNG,LEPROTL1,FAM71A,MAP1LC3B2	4	0.0128013
CWR_Total	ZERBINI_RESPONSE_TO_SULINDAC_DN	151	9e-05	CNR2,CNRIP1	0	0.214245
DS_Total	REACTOME_OLFACTORY_SIGNALING_PATHWAY	328	0.00024	RET,RETNLB,RCBTB2,RAP1GAP2,RBPJ,RBM47,RAP1GDS1,RAB5A,R3HCC1L,RCVRN,RBM15,RBP2,RAG1,RAVER2,RBBP5,RAD18,RBM45,RDM1,RAI14,R3HDM2,RB1,RELT,RD3,RAPGEF2,RALGDS,RFTN1,RBP1,RASGRP4,RAB5C,R3HDM4,RAD21,RAB25,RBM26,RAD1,RAB11FIP1,REC8,RAB6C,RABIF,RCSD1,RD3L,RFX3,RAPGEF5,RBM28,REG1A,RBM22,RASIP1,RBMXL2,REG3G,RAPGEF1,RASGEF1C,RALGPS2,R3HDML,RELL2,RASGRP1,RALGAPA1,RFPL2,RASGEF1A,RDH14,RAB28,RAB4B,REPIN1,RFX4,R…	26	0.357075
DS_Total	NAKAMURA_CANCER_MICROENVIRONMENT_UP	112	0.00027	DIABLO,KCNE4,ARTN,CSNK1D,EDNRA,CSNK1E	4	0.357075
EDC_Total	XU_RESPONSE_TO_TRETINOIN_AND_NSC682994_UP	44	2e-05	C1QTNF1,PINLYP,MAF	0	0.09522
EDC_Total	REACTOME_OPSINS	16	6e-05	QRFP,SYT9,QPCT	3	0.14283
EDICT_Total	REACTOME_PYRUVATE_METABOLISM	15	5e-05	C4BPB,FAM217B,UBR7,RXRB,RUVBL2,S100A16	1	0.23805
EDICT_Total	KEGG_LYSOSOME	121	0.0015	ZBTB11,ARL1,BIRC8,AVP,ARID1B,ARHGEF40,B3GALNT2,BLNK,ARL16,INSL3,EFHD1,IRGC,UCKL1,ARL11,WNT16,ARHGEF5,ARIH2,BLM,SLC30A9,COL5A1,PABPC1,IFNB1,ALDH5A1,BMP3,LCE4A,EFEMP1,TOP2B,BLID,EFR3B,NFE2L2,NFE2L1	2	0.529
EDRAN_Mean	REACTOME_NFKB_ACTIVATION_THROUGH_FADD_RIP1_PATHWAY_MEDIATED_BY_CASPASE_8_AND10	53	3e-05	CIB2,TCF15,GOLPH3,DAPK2	0	0.10484
EDRAN_Mean	BALLIF_DEVELOPMENTAL_DISABILITY_P16_P12_DELETION	45	4.40412e-05	ANKRD50,TRAM1L1,SLC5A9	1	0.10484
EIS_Total	BIOCARTA_VEGF_PATHWAY	29	0.00013	FUT3,FUT5,FUT6,FUT7,SPATS2,SOGA1,LDLRAD1,SLC45A2	2	0.357075
EIS_Total	REACTOME_OPSINS	16	0.00015	QPCT,QRFP	3	0.357075
ELD_Total	BIOCARTA_CCR3_PATHWAY	23	0.00062	SELE,SOGA1,PIP4K2C,SLC45A2,IZUMO2,OR4F6,CNIH3,IVL	4	0.541023
ELD_Total	BIOCARTA_CXCR4_PATHWAY	24	0.00138	SELE,SOGA1,SELL,SLC45A2,IZUMO2,OR4F6	2	0.541023
ELRAN_Mean	SMID_BREAST_CANCER_ERBB2_DN	21	2.53155e-05	HMOX1	1	0.120527
ELRAN_Mean	TAKADA_GASTRIC_CANCER_COPY_NUMBER_UP	11	6e-05	HMOX1	0	0.14283
EMA_Total	NAKAJIMA_EOSINOPHIL	80	9e-05	CRB3,MYL12A,IFT43,MRPL22,CRBN,STEAP1B,SIPA1L3,DDTL,PHKB,EIF5A2,TSLP	1	0.42822
EMA_Total	KEGG_VASCULAR_SMOOTH_MUSCLE_CONTRACTION	116	0.002	RND1,CKAP5,NECAP2,TUFT1,LUM,PRMT3,ATXN7L1,LARP1,PTPN11,TMIGD2,TBPL2,NEDD4,SPO11,ADM,TMOD1,CLDN7,TBCB,C12orf29,NMUR2,SPINK8,LAMP5,PTOV1,LUZP1,ALDH7A1,TBCEL,ADORA1,AUH,SYT11,ATP13A5,SPINK7,ALDH1L2,TBCC,PTPN1,TBCA,TBCD,SPINK9,TBC1D26,NMU	9	0.678808
EVA_Total	KEGG_PANCREATIC_CANCER	70	0.00026	CRTAC1,WDR83,CHRNG,WDR83OS,ANKMY2,CRISPLD2,MMP9,SCARB1,SSR1,FLYWCH1,ANKLE1,MARK3,SRP14,ATP13A1,SEMA3C,ASIC1,SSBP2,SEMA3E,GFRA4,SELL	3	0.172586
EVA_Total	ST_INTERFERON_GAMMA_PATHWAY	10	0.0002	GAL3ST4,SURF4,MMP9,MMRN1,MAML2	0	0.172586
EVB_Total	KEGG_PRIMARY_BILE_ACID_BIOSYNTHESIS	16	3e-05	USP18,BTC,ANKFN1,EMP2,ENO4,CUZD1	0	0.06348
EVB_Total	RODRIGUES_NTN1_AND_DCC_TARGETS	801	4e-05	MYC,C15orf40,SPPL2C,YIPF7,OR2AG2,PGAM1,HSBP1,CPVL	6	0.06348
EVD_Total	CALVET_IRINOTECAN_SENSITIVE_VS_REVERTED_UP	10	6e-05	SCARB1,SRP14	1	0.28566
EVD_Total	REACTOME_PEPTIDE_LIGAND_BINDING_RECEPTORS	188	0.00023	ZNF783,SIGLECL1,COL13A1,NAT16,FOXI2,PSMD12,ZNF28,PRMT2,TMPRSS11A,IL18,S100P,SPHK1,LAMP5,EIF2AK4,EIF2AK2,GNAI3,COL11A2,CNPPD1,PRPSAP1,GNAI1,COG6,PRPH2,TMPPE,GNA15,SASH1,ALOX15,PRMT3,FOXF1,COL12A1,PRPF8,ZNF281,SLC6A18,PRMT1,PRAM1,IP6K3,CNPY1,PATE3,PRPH,PRDX1,OR5I1,EIF3H	11	0.41262
EVK_Total	BIOCARTA_P35ALZHEIMERS_PATHWAY	11	0.00012	CHDH,DUS3L	0	0.202343
EVK_Total	REACTOME_VOLTAGE_GATED_POTASSIUM_CHANNELS	23	0.00015	MRFAP1L1,MPV17L2,MRPS2,MRGPRD,MRPS15,MRPL18,MPZL3,MRPL10,MRPL13,MPZL2,MRGPRG,MRFAP1,MRPS22,MRPL14,MREG	3	0.202343
EWR_Total	BIOCARTA_P35ALZHEIMERS_PATHWAY	11	3.40988e-07	DUS3L,CHDH	0	0.00162344
EWR_Total	LIM_MAMMARY_LUMINAL_PROGENITOR_UP	19	2e-05	BLOC1S4,HS3ST3B1,HSD3B7,UBOX5,NHEJ1,MCPH1,CA12,SAA2,DBH,MATK,JAK3,LIFR,EIF3G,PRKRIP1,SYNJ1	1	0.04761
MS_Total	CLASPER_LYMPHATIC_VESSELS_DURING_METASTASIS_DN	13	5e-05	DKK2,CPZ,EIF3B,DKK4,HBB,DKK3,NEXN,DIXDC1,TRABD2B	2	0.23805
MS_Total	ZHAN_MULTIPLE_MYELOMA_HP_DN	19	0.00017	PSMB11,F5,DBN1,ALDH5A1,FASTKD5,SH3PXD2B,RXFP1,PIWIL3,TMTC3	8	0.33327
PairC_Total	REACTOME_GAMMA_CARBOXYLATION_TRANSPORT_AND_AMINO_TERMINAL_CLEAVAGE_OF_PROTEINS	11	4e-05	SLC6A6,GNAT1,SLC7A11	1	0.119025
PairC_Total	MIDORIKAWA_AMPLIFIED_IN_LIVER_CANCER	10	5e-05	PDHB,CBLN1,EGF,ZNF79,AHSA1,ZNF33B,CEP76,DPF1,EXOC1,SMYD2,CHMP3,SLC35F1,TMEM144	4	0.119025
PureC_Total	LANDIS_ERBB2_BREAST_TUMORS_65_UP	118	7e-05	BLOC1S3,SAMD7,FIZ1,MMP12	1	0.33327
PureC_Total	PID_FCER1_PATHWAY	62	0.00036	MEGF6,SLC1A6,FHIT,FBXO46,HES6,CIAO1,MLYCD,SPATS2,OPRK1,NGDN,MON1B,CIAPIN1,SOST,OR4F6,NKAIN3,HERPUD1	4	0.372945
RC_MC	STOSSI_RESPONSE_TO_ESTRADIOL	85	3.04415e-06	RTN1,SYCN,NCCRP1,ALMS1,CPXM2,NTAN1,TAF4B,IQCJ,UBE2D1,CELSR2,C1QTNF2,EXOSC9,WBP1L,KIAA1549,MDGA2,PRRG2	3	0.0144932
RC_MC	MIKKELSEN_ES_HCP_WITH_H3K27ME3	40	7e-05	WDR54,ANO9,PSMB5,LPAR5,MRPS2,RHCG,LRIG2,OPTN,RPLP2	3	0.166635
RC_OE	REACTOME_LIPOPROTEIN_METABOLISM	38	3e-05	ART3,ARRB1,ART1,LSM11,ABCA3,ARTN,NRL,NLRC3,ARPC5L,EGLN2	0	0.09522
RC_OE	REACTOME_CHYLOMICRON_MEDIATED_LIPID_TRANSPORT	18	4e-05	ART3,ARRB1,ART1,LSM11,ARTN,NLRC3,ARPC5L	0	0.09522
RC_Total	MIKKELSEN_ES_HCP_WITH_H3K27ME3	40	2e-05	PSMB5,ANO9,WDR54,LPAR5,RHCG,LRIG2,PCNA,MRPS2,RPLP2,MRGPRX1,ZNF843,RPP38	3	0.09522
RC_Total	REACTOME_LIPOPROTEIN_METABOLISM	38	0.00051	ART1,ARRB1,ART3,NRL,ARTN,ARPC3,CTSZ,NLGN1,LSM11,NLRC3,ARPC5L,EGLN2,TRABD2B	0	0.327319
WO_Total	REACTOME_RNA_POL_III_TRANSCRIPTION	33	3.3566e-08	WWP1,C2orf83,SLAMF7,WWP2,SLC12A2,SLC12A3,XAB2,KLHL35,SLC12A8,OR10P1,PPFIA1	1	0.000159808
WO_Total	MAGRANGEAS_MULTIPLE_MYELOMA_IGLL_VS_IGLK_DN	46	4e-05	IL17RA,COQ4,RPA3,DAPK3,ANKS3,BRD9,TAF8,OGFRL1,SPATA24,LY6D,ODF3L1	2	0.09522

## Sheet: T4.Top_GO
Supplementary Data 7.4 Top GO enrichment results for each trait (top 2 enriched GO terms listed)
Phenotype	GeneSet	Length_GS	pvalue	CS	excluded	FDR adjust P
BDS_Total	GO_POSITIVE_REGULATION_OF_ACTIN_CYTOSKELETON_REORGANIZATION	16	2e-05	PSORS1C2,BUB3,ZNF443,LRRC4C,LAMB2	0	0.11832
BDS_Total	GO_TYPE_I_INTERFERON_RECEPTOR_BINDING	1861	4e-05	MAP1B,MAP2K4,MAP1LC3B,MAP2K2,MAP1LC3C,MAP1LC3B2	2	0.11832
CCR_Total	GO_WNT_SIGNALING_PATHWAY_CALCIUM_MODULATING_PATHWAY	39	2.31438e-05	FUT9,SLC2A7,IZUMO2,PCDHGB2,RTN4RL2,IFITM2	5	0.0456397
CCR_Total	GO_LOCOMOTORY_EXPLORATION_BEHAVIOR	11	2e-05	SLC46A2,FCHSD1,CACNG3,OAF	1	0.0456397
CDC_Total	GO_RNA_CAP_BINDING_COMPLEX	14	5.34061e-06	FZD7,ELMO3,HPS1,CBR4	4	0.0315951
CDC_Total	GO_RECEPTOR_MEDIATED_ENDOCYTOSIS	241	4e-05	TTF1,AP3M1,PARP10,NTN5,COLEC10,ZNF692,SDS,ZNF670,NTRK2,NTRK1,YARS2,MAPK10,ZNF497,LEMD2,MLEC,COL13A1,KIF24,FA2H,XRRA1,MAP2K6,OR51S1,COPS5,LRP10,COX6A1,HS3ST4,KIAA2013,SQLE,TRABD2A,QDPR,ST18,S100A12,ARRB1,LTB4R,NQO1,SCAND1,KRT7,EIF2B5,COL4A3,MDM1,NRIP2,ARSJ,KIF5B,SENP6,CHD7,SLPI,OR4F6,KRT6C,EPHB4,ARPC3,DGKI	36	0.11832
CDICT_Total	GO_SPHINGOLIPID_MEDIATED_SIGNALING_PATHWAY	12	6.87748e-09	ZFP36L1,ZFP36,TNFAIP8,ZG16	0	4.06871e-05
CDICT_Total	GO_BIOACTIVE_LIPID_RECEPTOR_ACTIVITY	11	2.12691e-06	ZFP36L1,ZFP36,TNFAIP8	0	0.00629141
CDRAN_Mean	GO_ASPARTATE_METABOLIC_PROCESS	11	3e-05	PRKACG,KCND3,BARX2,KCND2	0	0.1479
CDRAN_Mean	GO_CYSTEINE_TYPE_ENDOPEPTIDASE_ACTIVITY	12	5e-05	CIB2,BCL2A1,CHPF2,TRMT112,GLE1,CHRD,CHORDC1,EHD3,CHMP7,CHN1,EGR2,RUNX1,TRMT13,SASS6,CIB3	1	0.1479
CLD_Total	GO_EPHRIN_RECEPTOR_SIGNALING_PATHWAY	85	8e-05	ATXN1,MMP17,ARMC8,PCBP1,TDRD9,PSMC6,ADHFE1,ARMC7,FRMD1,CYP1B1,KIF18B,ADCY4,GDAP1,RNF13,TRAF2,ADCY7,GDF2,IQCG,GDF6,FBXO11,PIP4K2A	7	0.11832
CLD_Total	GO_TRANSLATIONAL_ELONGATION	111	5e-05	PDGFC,PDHB,PDS5A,FOXN1,PDE2A,PDE8A,PDLIM1,KLHL38,EPB41L5,PDXP,PDGFRA,PDE9A,FOXK1,PDE4C,GAB1,FOXN3,PDZD9,PDZK1IP1,PDZD8,PDZRN3,PDYN,PDZD3,PDE7A,PDE6H,PDGFD,INPP5B,PDPN	5	0.11832
COM_Norm	GO_PHOTOTRANSDUCTION	43	0.00195	KLK14,SYT7,IZUMO2,ATXN7L3,TAF1L,SERBP1,KLK15,TEF,RTN4RL1,JKAMP,SULT2B1,AMOTL2,TMEM30B,ITPKC,QPCT,QDPR	6	0.5916
COM_Norm	GO_NEGATIVE_REGULATION_OF_TRANSLATIONAL_INITIATION	22	0.00094	FUT9,FUT6,FZR1,FUT7,BYSL,FZD9,FXYD7,HPS1,FUT2	1	0.5916
COM_Score	GO_PHOTOTRANSDUCTION	43	0.00186	KLK14,ATXN7L3,SYT7,SERBP1,IZUMO2,QPCT,TAF1L,KLK15,SULT2B1,JKAMP,TEF,RTN4RL1,QDPR	6	0.7888
COM_Score	GO_RESPONSE_TO_NERVE_GROWTH_FACTOR	37	0.002	CETP,DAAM1,DOK3,OR1L6,ASB16,GCGR,MRFAP1L1,DUS3L,PAK1,FST	0	0.7888
CVA_Total	GO_GLUTAMINE_FAMILY_AMINO_ACID_BIOSYNTHETIC_PROCESS	20	9e-05	PURG,ANKRD30B,PLEKHM3,ITM2C,SPINT2,BAG5	1	0.08874
CVA_Total	GO_MYELOID_LEUKOCYTE_DIFFERENTIATION	97	7e-05	ITGB4,NMU,RIF1,ZSCAN16,PPP6R1,OR51S1,IL32,ZDBF2,NFKB2,MPP4,PCDHGA1,GNPAT,PHB2,LEPR,ZMAT3,SNAP47,SLC25A20,DUSP13,PKD2L2,SYNE2,GRM3,YY1	7	0.08874
CVB_Total	GO_INTRACELLULAR_LIPID_TRANSPORT	20	2e-05	SLC43A2,DNMT3L,NUAK1,DNMT3A,SGK1,AZIN1,ZNF385A	0	0.11832
CVB_Total	GO_PROTEIN_COMPLEX_INVOLVED_IN_CELL_ADHESION	30	0.00014	MLLT11,MITF,MKX,MKS1	0	0.41412
CVD_Total	GO_G_PROTEIN_COUPLED_PURINERGIC_NUCLEOTIDE_RECEPTOR_SIGNALING_PATHWAY	14	7.58067e-06	RIPK2,KCNQ2,RIN3,RINL,RING1,RINT1	0	0.0448472
CVD_Total	GO_G_PROTEIN_COUPLED_PURINERGIC_RECEPTOR_SIGNALING_PATHWAY	20	5e-05	RIPK2,KCNQ2,RIN3,RINL,RING1,RINT1	0	0.1479
CVK_Total	GO_G_PROTEIN_COUPLED_PURINERGIC_NUCLEOTIDE_RECEPTOR_SIGNALING_PATHWAY	14	5.61077e-06	RIPK2,RIN3,RINT1,KCNQ2,RINL,RING1	0	0.0331933
CVK_Total	GO_G_PROTEIN_COUPLED_PURINERGIC_RECEPTOR_SIGNALING_PATHWAY	20	3e-05	RIPK2,RIN3,RINT1,KCNQ2,RINL,RING1	0	0.07888
CWR_Norm	GO_PROTON_TRANSPORTING_V_TYPE_ATPASE_COMPLEX	40	1.20456e-07	BMP10,BIRC8,BLID,BMP2K,BLNK,BIVM,BLK,BLVRB	2	0.000712619
CWR_Norm	GO_POSITIVE_REGULATION_OF_MRNA_3_END_PROCESSING	17	4e-05	NLRP9,CNR2,FUT9,PLSCR4	2	0.05916
CWR_Total	GO_POSITIVE_REGULATION_OF_MRNA_3_END_PROCESSING	17	2.75981e-05	FUT9,CNR2,NLRP9,PLSCR4	2	0.0544235
CWR_Total	GO_PROTON_TRANSPORTING_V_TYPE_ATPASE_COMPLEX	40	2e-05	BMP2K,BLID,BMP10,BIRC8,BIVM,BLK,BLNK	2	0.0544235
DS_Total	GO_CELLULAR_RESPONSE_TO_EPINEPHRINE_STIMULUS	12	3e-05	TMPRSS13,ZNF160,RTN1,TYW5,RTN3,XAF1	0	0.17748
DS_Total	GO_CARDIAC_LEFT_VENTRICLE_MORPHOGENESIS	12	0.00027	TSPAN15,TMPRSS13,STX8,HSD17B8	0	0.184053
EDC_Total	GO_REGULATION_OF_TRANSLATIONAL_INITIATION	82	2.25263e-05	FUT7,FUT3,BYSL,ETHE1,FXYD4,RNF123,FUT6,PLSCR5,MST1,FXYD7,FYN,TMPRSS11E,FUT5,G3BP1,GAA,FUT2,GAB4,PHACTR4,OVOL1,STAB2,FXYD6,FUT1,FZD2	8	0.133266
EDC_Total	GO_NEGATIVE_REGULATION_OF_TRANSLATIONAL_INITIATION	22	0.00015	FUT7,BYSL,RNF123,FUT6,FXYD7,FUT5,FUT2,STAB2,FUT1	1	0.22185
EDICT_Total	GO_NEGATIVE_REGULATION_OF_HORMONE_SECRETION	74	3e-05	ZNF783,MGP,RGS7BP,KRT10,IP6K2,MRPL27,ZNF17,PRPH2,SPNS1,PALM,PRPF6,ZNF557,FOXF1,IP6K3,ADORA1,TSPAN14,NOP58,QRFP,U2SURP,PROC,MED25,SOCS1	6	0.17748
EDICT_Total	GO_MYOTUBE_DIFFERENTIATION	57	6e-05	ZBTB11,KIAA0040,CHTF18,C1QL4,CRYAA,CACNB2,MAP1LC3B2,FLOT1,TMPRSS12,SH2D4A,MRPL12,BTNL9,MPPED1,PPARA,CEP55,UBAC1	3	0.17748
EDRAN_Mean	GO_LIGAND_GATED_CHANNEL_ACTIVITY	78	4.14453e-06	KIRREL3,IGSF3,CYTIP,IGSF22,RNASE2,MRPL50,CYYR1,SETD1A,TRAM1L1,DFFA,CYP8B1,IHH,MPLKIP,ITGBL1,RNASE7,RNASE9,DAAM1,IGHMBP2,D2HGDH,IGIP,TRAK1,MRPS9,ARHGEF11,KIR2DS4,KIF5B,LAMB4,MRPS2,KIR3DL2,KIR3DL1,MRPS22,DGAT1,ABCF2,DAAM2,TNFRSF14,TNFRSF13C,KIF3B,OR8D4,IGSF9B,CYP4Z1,LAMB3,CYSLTR2	13	0.024519
EDRAN_Mean	GO_EXTRACELLULAR_LIGAND_GATED_ION_CHANNEL_ACTIVITY	51	3e-05	KIRREL3,IGSF3,CYTIP,IGSF22,RNASE2,CYYR1,CYP8B1,IHH,ITGBL1,RNASE7,RNASE9,DAAM1,IGHMBP2,D2HGDH,IGIP,KIR2DS4,KIF5B,KIR3DL2,KIR3DL1,DAAM2,KIF3B,IGSF9B,CYP4Z1	2	0.08874
EIS_Total	GO_NEGATIVE_REGULATION_OF_TRANSLATIONAL_INITIATION	22	6e-05	FUT5,FUT6,RNF123,FUT7,FUT2,BYSL,HPS1,FUT1,BCAM	1	0.141984
EIS_Total	GO_OLIGODENDROCYTE_DEVELOPMENT	36	6e-05	FUT3,FUT5,KYNU,FUT6,FUT7,MRPL27	9	0.141984
ELD_Total	GO_ATP_DEPENDENT_CHROMATIN_REMODELING	74	0.002	LHX1,SNRNP25,TCTE1,CHRM5,CSTB,CSMD2,LHX9,PLEKHH1,WFDC2,LGALS2,PGBD5,IL1RAP,ADCY4,OR5AP2,ATP13A4,MLIP,LHX4,LHX3,ZNF140,WEE2	7	0.31552
ELD_Total	GO_REGULATION_OF_EPITHELIAL_CELL_APOPTOTIC_PROCESS	59	0.002	TOR4A,IL17RD,ANKDD1A,KCND2,CHST13,HMX3,MAST1,FOLR2,PNMA1,KLC3,MAP1LC3C,NCAN	1	0.31552
ELRAN_Mean	GO_PRIMITIVE_STREAK_FORMATION	11	3e-05	GLB1,RHOT2,LCP2	0	0.130152
ELRAN_Mean	GO_HISTONE_H2A_UBIQUITINATION	16	5e-05	TCTE1,ESM1,MSANTD3	3	0.130152
EMA_Total	GO_REGULATION_OF_COFACTOR_METABOLIC_PROCESS	370	0.00014	MAP2K2,KIAA0408,SLC5A4,SLC5A9,IFT43,SMCR8,SLC6A2,C9orf50,POP1,NAA11,FOLR1,ADAMTS6,FBXO24	2	0.41377
EMA_Total	GO_GTP_DEPENDENT_PROTEIN_BINDING	31	0.00013	ATP2C2,GLG1,ARVCF,TMTC1,TMEM240	2	0.41377
EVA_Total	GO_ALPHA_AMINO_ACID_BIOSYNTHETIC_PROCESS	77	0.00011	FAM149A,BARHL1,BAHCC1,EEA1,ARMS2,RNASE9,RNF112,PGR,INTS10,SPC24,IL36RN,IL11,C19orf81,AK8,RNASE7,KATNAL2,ITGA5,RNASE8,PGS1,PGPEP1,FUT3,RNASEH1,RHBDD3,PGPEP1L,BAHD1	3	0.272136
EVA_Total	GO_CELLULAR_AMINO_ACID_BIOSYNTHETIC_PROCESS	93	0.00028	FAM149A,BARHL1,BAHCC1,EEA1,ARMS2,RNASE9,RNF112,PGR,INTS10,SPC24,IL36RN,IL11,C19orf81,AK8,RNASE7,KATNAL2,C12orf43,CRY2,ITGA5,ABCA2,RNASE8,PGS1,PGPEP1,FUT3,CKB,HS3ST2,RNASEH1,RHBDD3,PGPEP1L,BAHD1,KHSRP,BAIAP2L2,CERS4	3	0.272136
EVB_Total	GO_MACROPHAGE_ACTIVATION_INVOLVED_IN_IMMUNE_RESPONSE	11	0.002	NHEJ1,ZNF668,TNS4	1	0.5916
EVB_Total	GO_RESPONSE_TO_FOOD	19	0.00083	IL18,UNC93B1,LRRC45,ZNF17,UBR7,ANKLE1,PCID2	2	0.5916
EVD_Total	GO_ACTIN_FILAMENT_POLYMERIZATION	23	2e-05	DHRS3,PAK1IP1,SRP14,MMRN1,DHRS4	2	0.11832
EVD_Total	GO_PHASIC_SMOOTH_MUSCLE_CONTRACTION	16	6e-05	ZNF783,LSS,FOXI2,RIMS2,PRPH2,FOXF1,FERMT1	0	0.12818
EVK_Total	GO_RESPONSE_TO_HYDROPEROXIDE	15	0.0001	KIAA0040,MMRN1,CNPPD1,SLC45A2,COPS7A,ZNF544,COPS5	0	0.1972
EVK_Total	GO_NEUROPEPTIDE_SIGNALING_PATHWAY	99	5e-05	ITFG1,PSMD12,TOR4A,CETP,ZBTB11,SIGLECL1,PRPH,S100P,ZNF28,SPHK1,PRPF6,PRPSAP1,PRMT2,PRMT3,FNDC8,PRPF8,TMPRSS11A,DNAJC22,PTPDC1,PRDX1,SLC6A18,SLC33A1,TMPPE,IKZF4,PRPH2,PTPMT1,ZBED5,ZBP1,PRMT1,CHRM1,SHISA5,PRAM1	7	0.1972
EWR_Total	GO_ATP_HYDROLYSIS_COUPLED_TRANSMEMBRANE_TRANSPORT	36	2.21724e-06	BLOC1S4,BMP1,BIRC8,BEGAIN,BID,BECN1,BLOC1S1,BLM,BLNK,BLOC1S2,BLOC1S3,BHLHE22,BHLHE40,BMF	3	0.0131172
EWR_Total	GO_RESPONSE_TO_NERVE_GROWTH_FACTOR	37	1.07825e-05	DUS3L,MRFAP1L1,ZBTB11	0	0.0242827
MS_Total	GO_REGULATION_OF_ALCOHOL_BIOSYNTHETIC_PROCESS	45	9.3566e-06	GIMAP1,MAML1,ARRB1,NRSN2,ARTN,NODAL,COMMD1,SNTG2,KCND2,ANKDD1A,HLCS,TOMM7,FAM214A,SOD3,TRAPPC8	1	0.0553537
MS_Total	GO_REGULATION_OF_CHOLESTEROL_BIOSYNTHETIC_PROCESS	13	0.00012	GIMAP1,ARRB1,ARTN	0	0.165648
PairC_Total	GO_NEGATIVE_REGULATION_OF_VIRAL_GENOME_REPLICATION	49	8.89748e-06	ARRDC2,C5orf15,MEIG1,SLC7A1,SHANK1,MAF,ZNF214,CCDC14,OR56B1,ARRDC5,ARSB	0	0.0526375
PairC_Total	GO_NOSE_DEVELOPMENT	15	7e-05	JAZF1,SLC7A1,UBA7,BRD7,LCE3A,CXCR2	1	0.13804
PureC_Total	GO_GLYCEROPHOSPHOLIPID_CATABOLIC_PROCESS	13	6.39723e-08	KCNC1	0	0.00037846
PureC_Total	GO_DIVALENT_INORGANIC_ANION_HOMEOSTASIS	13	5.7445e-07	KCNC1	0	0.00169922
RC_MC	GO_ALCOHOL_TRANSMEMBRANE_TRANSPORTER_ACTIVITY	28	2.38017e-07	VN1R4,ASGR2,VN1R2,PANX3,VMO1	1	0.00140811
RC_MC	GO_ORGANIC_HYDROXY_COMPOUND_TRANSMEMBRANE_TRANSPORTER_ACTIVITY	76	4.90187e-06	VN1R4,ASGR2,UBTD2,VN1R2,CRYZ,ABCB9,PANX3,UBXN8,UBTF,VMO1,ASB6,ASCL4	1	0.0144997
RC_OE	GO_PROTEIN_LIPID_COMPLEX_ASSEMBLY	21	2e-05	ART3,ARRB1,ABCA3,ABCB11,YOD1,ARTN,SEZ6L,ASNS,ARPC5L	0	0.05916
RC_OE	GO_NEGATIVE_REGULATION_OF_SYNAPTIC_TRANSMISSION	62	2e-05	ITPRIPL2,FERMT2,VTI1A,NYNRIN,RNF25,C12orf54,SOCS2,USP43,PRPS1L1,PRKAR1A,FETUB,FZD5,LTA4H,ASNS,HPS1,MRPS18A,BAZ2B,AKAP8,FERMT1,ULK3,RPL10L	4	0.05916
RC_Total	GO_CONDENSED_CHROMOSOME_CENTROMERIC_REGION	11	8.51062e-06	CANX,PTDSS2,SH3BP4,ALPK1,POM121L2,SUN5,TRIM16L,UBASH3A,OR11A1,CDR2L,ERN2,CSTF1,CST5,LIG1,ZNF248,ZNF618,CSGALNACT1,PTGES,BPIFB2,PLOD2,CNR2,PNISR,CST11,ZC3H3,C7orf25,TRIM69,ZDHHC7,ZNF502,ZDHHC6,CSTF2T	5	0.0503488
RC_Total	GO_BLOOD_VESSEL_REMODELING	32	4e-05	EPHA7,C1orf50,LPAR5,STX8,BRD9,ALOX15,C10orf82,ALMS1	0	0.07888
WO_Total	GO_TRANSCRIPTION_FROM_RNA_POLYMERASE_III_PROMOTER	40	2e-05	WWP1,C2orf83,SLAMF7,WWP2,SLC12A2,SLC12A3,XAB2,KLHL35,SLC12A8	1	0.05916
WO_Total	GO_NEGATIVE_REGULATION_OF_NECROTIC_CELL_DEATH	11	1.24626e-05	C1QTNF1,ATMIN,GNG4,PGBD1,PRICKLE4	1	0.05916
