# Supplementary material for: A genome-wide association study of Chinese and English language phenotypes in Hong Kong Chinese children
Source: NPJ Sci Learn. 2024 Mar 27;9:26. doi: 10.1038/s41539-024-00229-7 (PMC10973362; doi:10.1038/s41539-024-00229-7)
Supplement: Supplementary file 9 — Supplementary Data 9 [file 41539_2024_229_MOESM9_ESM.xlsx]

## Sheet: T1.lambda gc
Supplementary Data 9.1 Lambda gc (λgc) for 34 traits
Phenotype	Lambda_GＣ
BDS_Total	1.0255
CCR_Total	1.0105
CDC_Total	1.0165
CDICT_Total	1.0075
CDRAN_Mean	1.0135
CLD_Total	1.0225
COM_Norm	1.0135
COM_Score	1.0135
CVA_Total	1.0165
CVB_Total	1.0105
CVD_Total	1.0225
CVK_Total	1.0255
CWR_Norm	1.0105
CWR_Total	1.0075
DS_Total	1.0075
EDC_Total	1.0135
EDICT_Total	0.9957
EDRAN_Mean	1.0135
EIS_Total	1.0165
ELD_Total	1.0046
ELRAN_Mean	1.0135
EMA_Total	1.0225
EVA_Total	1.0046
EVB_Total	1.0016
EVD_Total	1.0046
EVK_Total	0.9986
EWR_Total	0.9957
Math_Total	1.0135
MS_Total	1.0075
PairC_Total	1.0165
PureC_Total	1.0165
Raven_Norm	1.0105
Raven_Total	1.0135
RC_MC	1.0165
RC_OE	1.0105
RC_Total	1.0105
WO_Total	1.0165
