# Supplementary material for: A genome-wide association study of Chinese and English language phenotypes in Hong Kong Chinese children
Source: NPJ Sci Learn. 2024 Mar 27;9:26. doi: 10.1038/s41539-024-00229-7 (PMC10973362; doi:10.1038/s41539-024-00229-7)
Supplement: Supplementary file 10 — Supplementary Data 10 [file 41539_2024_229_MOESM10_ESM.xlsx]

## Sheet: T1.Summary Phenotype
Supplementary Data 10.1 Summary of 34 phenotype traits
Var_name	Description	Min	1st Quartile	Median	Mean	3rd Quartile	Max.	NA	No. of observations (not including NA)	SD
BDS_Total	Backward Digit Span	0	4	5	5.389	7	15	10	1036	2.46957
CCR_Total	Chinese Character Reading	0	24	40	39.469	54.25	79	434	612	19.3534
CDC_Total	Chinese Delayed Copying	4	30	43	43.0685	56	80	433	613	16.8438
CDICT_Total	Chinese Dictation	0	21	29	27.1657	34.25	40	2	1044	8.9611
CDRAN_Mean	Chinese Digit Rapid Naming	7.96	16.4175	20.065	21.3251	25.1388	56.08	12	1034	6.76026
CLD_Total	Chinese Lexical Decision	1	17	21	22.2536	27	58	423	623	8.45338
COM_Score	Chinese 1 Min Word Reading Adjusted Total Score	6	40	56	56.528	71	153	10	1036	21.1773
COM_Norm	Chinese 1 Min Word Reading Scaled Score	1	8	10	9.79344	12	19	10	1036	3.33533
CVA_Total	Chinese Vocabulary - Receptive Vocabulary (10 items)	0	8	9	8.97692	10	10	6	1040	1.21486
CVB_Total	Chinese Vocabulary - Expressive Vocabulary (12 items)	2	7	9	8.52308	10	12	6	1040	2.19796
CVD_Total	Chinese Vocabulary - Vocabulary Definition (26 items)	0	10	15	16.4885	22	48	6	1040	8.16772
CVK_Total	Chinese Vocabulary Knowledge (48 items)	9	26	33	33.9885	41	70	6	1040	10.2296
CWR_Total	Chinese Word Reading Raw Score	0	51	86	80.314	110	148	14	1032	36.4311
CWR_Norm	Chinese Word Reading Scaled Score	1	8	11	10.4157	13	19	14	1032	3.50151
DS_Total	Chinese Discourse Skills	0	5	10	10.7452	16	26	2	1044	6.81506
EDC_Total	English Delayed Copying	6	79	98	101.896	120	198	431	615	32.4873
EDICT_Total	English Dictation	0	2	7	8.54023	14	24	2	1044	7.15165
EDRAN_Mean	English Digit Rapid Naming	8.655	24.165	30.46	33.412	38.53	211.975	9	1037	14.9082
EIS_Total	English Invented Spelling	0	17	24	25.3043	33	60	425	621	12.838
ELD_Total	English Lexical Decision	0	7	10	10.9839	14	30	425	621	5.5209
ELRAN_Mean	English Letter Rapid Naming	9.58	18.4175	23.14	24.5328	28.8175	76.825	431	615	8.28397
EMA_Total	English Morphological Awareness - Written Test	0	12	16	15.9288	20	32	6	1040	6.05801
EVA_Total	English Vocabulary - Receptive Vocabulary (15 items)	1	8	10.5	10.0058	13	15	6	1040	3.6328
EVB_Total	English Vocabulary - Expressive Vocabulary (15 items)	0	4	6	6.56827	9	15	6	1040	3.58523
EVD_Total	English Vocabulary - Vocabulary Definition (15 items)	0	3	6.75	7.61779	11	27.5	6	1040	5.6395
EVK_Total	English Vocabulary Knowledge (45 items)	1.5	15	23.5	24.1918	31.5	56.5	6	1040	11.7215
EWR_Total	English Word Reading Total Score	0	4	19	20.1309	33	50	7	1039	15.5442
MS_Total	Morphosyntax	0	8	17	18.2495	26.875	54	12	1034	12.7403
PairC_Total	Pair Cancellation	7	25	30	31.6119	37	69	425	621	9.32578
PureC_Total	Pure Copying of Unfamiliar Scripts	30	59	66	66.3586	74	93	427	619	10.1437
RC_MC	Reading Comprehension - Multiple Choice	0	3	5	5.11197	7	12	10	1036	2.56114
RC_OE	Reading Comprehension - Open End	0	2	4.5	4.68098	7.5	11	10	1036	3.19031
RC_Total	Reading Comprehension - Total	0	5.5	9	9.79295	14.125	22.5	10	1036	5.2726
WO_Total	Chinese Word Order	0	9	15	16.5507	25	39	434	612	10.1061
