# Supplementary material for: A genome-wide association study of Chinese and English language phenotypes in Hong Kong Chinese children
Source: NPJ Sci Learn. 2024 Mar 27;9:26. doi: 10.1038/s41539-024-00229-7 (PMC10973362; doi:10.1038/s41539-024-00229-7)
Supplement: Supplementary file 11 — Supplementary Data 11 [file 41539_2024_229_MOESM11_ESM.xlsx]

## Sheet: T1.PRS Dys
Supplementary Data 11.1 Polygenic risk scores analysis with Dyslexia GWAS, using the clumping and p-value thresholding approach																P-value Threshold	No. of SNPs included (After LD-Clumping)
Phenotype	beta	se	logl_H1	l_remle	l_mle	p_wald	p_lrt	p_score	Full_Name	threshold	P.adjust_wald	P.adjust_ltr	P.adjust_score			P<5e-08	54
BDS_Total	-0.432015	0.875581	-2298.61	3.39481	3.4121	0.621832	0.621353	0.621528	Backward Digit Span	5e-08	0.987	0.9875	0.9876			P<1.31e-06 (highest)	142
CCR_Total	-6.01994	7.60502	-2418.66	15.3647	15.372	0.428918	0.427283	0.427757	Chinese Character Reading	5e-08	0.987	0.9875	0.9876
CDC_Total	-5.16544	7.82	-2412.43	26.015	26.0305	0.509156	0.50783	0.508316	Chinese Delayed Copying	5e-08	0.987	0.9875	0.9876
CDRAN_Mean	0.809292	2.29378	-3267.19	5.02516	5.04581	0.724295	0.723376	0.723577	Chinese Digit Rapid Naming	5e-08	0.987	0.9875	0.9876
COM_Score	3.33752	6.8694	-4372.23	10.7649	10.8065	0.627174	0.626497	0.626622	Chinese 1 Min Word Reading Adjusted Total Score	5e-08	0.987	0.9875	0.9876
COM_Norm	0.595358	1.28744	-2639.52	10.3939	10.4339	0.643866	0.643179	0.643295	Chinese 1 Min Word Reading Scaled Score	5e-08	0.987	0.9875	0.9876
CVA_Total	0.557442	0.415156	-1561.68	1.63826	1.64258	0.179653	0.178885	0.179476	Chinese Vocabulary - Receptive Vocabulary (10 items)	5e-08	0.987	0.9875	0.9876
CVB_Total	-0.171298	0.711255	-2053.45	7.19435	7.21809	0.809727	0.80973	0.809827	Chinese Vocabulary - Expressive Vocabulary (12 items)	5e-08	0.987	0.9875	0.9876
CVD_Total	-0.445209	2.39608	-3338.22	4.74904	4.77018	0.852633	0.852373	0.852411	Chinese Vocabulary - Vocabulary Definition (26 items)	5e-08	0.987	0.9875	0.9876
CWR_Total	-2.01443	10.0582	-4697.1	26.0151	26.116	0.841303	0.841036	0.841078	Chinese Word Reading Raw Score	5e-08	0.987	0.9875	0.9876
CWR_Norm	-1.04309	1.34087	-2620.49	24.7839	24.8791	0.436796	0.435946	0.436209	Chinese Word Reading Scaled Score	5e-08	0.987	0.9875	0.9876
DS_Total	0.770032	2.0351	-3156.23	8.10577	8.13992	0.705229	0.704678	0.704767	Chinese Discourse Skills	5e-08	0.987	0.9875	0.9876
EDC_Total	-6.76471	14.1539	-2831.95	11.7413	11.7442	0.632863	0.631633	0.631847	English Delayed Copying	5e-08	0.987	0.9875	0.9876
EDICT_Total	-3.28431	2.48343	-3255.32	48.6616	48.8437	0.186296	0.185464	0.185963	English Dictation	5e-08	0.987	0.9875	0.9876
EDRAN_Mean	3.72771	5.48045	-4169.24	6.63712	6.6641	0.49654	0.495565	0.495767	English Digit Rapid Naming	5e-08	0.987	0.9875	0.9876
ELD_Total	-1.72807	2.53485	-1793.72	11.2422	11.2435	0.49567	0.494152	0.494534	English Lexical Decision	5e-08	0.987	0.9875	0.9876
EMA_Total	-0.664581	2.16693	-3217.27	6.5243	6.54915	0.759139	0.75867	0.758738	English Morphological Awareness - Written Test	5e-08	0.987	0.9875	0.9876
EVA_Total	-0.437016	1.37999	-2725.78	9.7986	9.82892	0.75155	0.751107	0.751179	English Vocabulary - Receptive Vocabulary (15 items)	5e-08	0.987	0.9875	0.9876
EVB_Total	-1.26199	1.38141	-2675.8	23.3553	23.4448	0.361164	0.360072	0.360385	English Vocabulary - Expressive Vocabulary (15 items)	5e-08	0.987	0.9875	0.9876
EVD_Total	-3.98271	2.08328	-3106.19	22.1945	22.2766	0.0561842	0.0557182	0.0562308	English Vocabulary - Vocabulary Definition (15 items)	5e-08	0.987	0.9875	0.9876
EVK_Total	-5.70231	4.37936	-3852.15	34.1426	34.2659	0.193175	0.192295	0.19278	English Vocabulary Knowledge (45 items)	5e-08	0.987	0.9875	0.9876
EWR_Total	-5.73085	5.4957	-4075.64	38.5176	38.662	0.29729	0.296281	0.296654	English Word Reading Total Score	5e-08	0.987	0.9875	0.9876
MS_Total	-5.92892	3.75341	-3759.11	7.78491	7.81964	0.114503	0.113796	0.114343	Morphosyntax	5e-08	0.987	0.9875	0.9876
PairC_Total	-0.91018	3.72495	-2082.88	4.41123	4.40586	0.807044	0.8063	0.80643	Pair Cancellation	5e-08	0.987	0.9875	0.9876
PureC_Total	-4.4413	4.85291	-2216.95	6.93502	6.93257	0.360454	0.358873	0.359596	Pure Copying of Unfamiliar Scripts	5e-08	0.987	0.9875	0.9876
RC_MC	0.249815	0.762452	-2177.34	2.02942	2.03692	0.743245	0.743097	0.743278	Reading Comprehension - Multiple Choice	5e-08	0.987	0.9875	0.9876
RC_OE	-0.352752	0.951624	-2343.87	7.65848	7.6982	0.710948	0.710905	0.711071	Reading Comprehension - Open End	5e-08	0.987	0.9875	0.9876
WO_Total	-1.71073	3.76699	-2023.17	8.23719	8.23568	0.649892	0.648688	0.648888	Chinese Word Order	5e-08	0.987	0.9875	0.9876
BDS_Total	-0.583589	0.596671	-2298.25	3.38575	3.40313	0.328266	0.32748	0.327907	Backward Digit Span	1.31e-06	0.987	0.9875	0.9876
CCR_Total	1.93339	5.16491	-2418.91	15.3862	15.3938	0.708288	0.707273	0.707423	Chinese Character Reading	1.31e-06	0.987	0.9875	0.9876
CDC_Total	-5.71181	5.32597	-2412.07	25.9806	25.9966	0.283945	0.282381	0.283192	Chinese Delayed Copying	1.31e-06	0.987	0.9875	0.9876
CDICT_Total	-0.427144	1.98392	-3510.18	11.5404	11.5812	0.829573	0.82923	0.829274	Chinese Dictation	1.31e-06	0.987	0.9875	0.9876
CDRAN_Mean	1.17678	1.55832	-3266.97	5.02281	5.04352	0.450328	0.449231	0.449495	Chinese Digit Rapid Naming	1.31e-06	0.987	0.9875	0.9876
COM_Score	3.47732	4.67738	-4372.08	10.755	10.7967	0.457388	0.456585	0.456839	Chinese 1 Min Word Reading Adjusted Total Score	1.31e-06	0.987	0.9875	0.9876
COM_Norm	0.515882	0.876743	-2639.45	10.3899	10.4301	0.556388	0.555624	0.555792	Chinese 1 Min Word Reading Scaled Score	1.31e-06	0.987	0.9875	0.9876
CVA_Total	0.200671	0.28275	-1562.33	1.65033	1.65472	0.478044	0.477128	0.477349	Chinese Vocabulary - Receptive Vocabulary (10 items)	1.31e-06	0.987	0.9875	0.9876
CVB_Total	0.276414	0.483633	-2053.32	7.21216	7.23601	0.56776	0.566734	0.566949	Chinese Vocabulary - Expressive Vocabulary (12 items)	1.31e-06	0.987	0.9875	0.9876
CVD_Total	-1.27055	1.62911	-3337.94	4.74024	4.76145	0.435626	0.434808	0.435086	Chinese Vocabulary - Vocabulary Definition (26 items)	1.31e-06	0.987	0.9875	0.9876
CVK_Total	-0.753343	1.96599	-3507.3	7.85086	7.88465	0.701659	0.701362	0.701487	Chinese Vocabulary Knowledge (48 items)	1.31e-06	0.987	0.9875	0.9876
CWR_Norm	-0.462195	0.914464	-2620.67	24.7985	24.8941	0.613367	0.61268	0.612815	Chinese Word Reading Scaled Score	1.31e-06	0.987	0.9875	0.9876
DS_Total	-1.60516	1.38603	-3155.62	8.0896	8.12384	0.247088	0.246198	0.246644	Chinese Discourse Skills	1.31e-06	0.987	0.9875	0.9876
EDC_Total	-7.00765	9.63674	-2831.8	11.7455	11.7488	0.467394	0.46576	0.466137	English Delayed Copying	1.31e-06	0.987	0.9875	0.9876
EDICT_Total	-2.42627	1.6903	-3255.16	48.6309	48.8133	0.151472	0.150724	0.151259	English Dictation	1.31e-06	0.987	0.9875	0.9876
EDRAN_Mean	3.07488	3.73448	-4169.13	6.66175	6.6889	0.410484	0.409293	0.409734	English Digit Rapid Naming	1.31e-06	0.987	0.9875	0.9876
ELD_Total	-0.58465	1.72338	-1793.89	11.267	11.2686	0.734541	0.733621	0.733767	English Lexical Decision	1.31e-06	0.987	0.9875	0.9876
ELRAN_Mean	-0.819102	2.57576	-2044.17	7.1593	7.15696	0.750591	0.749705	0.74984	English Letter Rapid Naming	1.31e-06	0.987	0.9875	0.9876
EMA_Total	-1.13122	1.47288	-3217.03	6.49603	6.52099	0.442641	0.44231	0.44279	English Morphological Awareness - Written Test	1.31e-06	0.987	0.9875	0.9876
EVA_Total	-0.42087	0.938085	-2725.72	9.79246	9.82291	0.653779	0.653302	0.653438	English Vocabulary - Receptive Vocabulary (15 items)	1.31e-06	0.987	0.9875	0.9876
EVB_Total	-0.865328	0.93855	-2675.79	23.3266	23.4164	0.356752	0.355796	0.356117	English Vocabulary - Expressive Vocabulary (15 items)	1.31e-06	0.987	0.9875	0.9876
EVD_Total	-2.391	1.41605	-3106.59	22.1773	22.2597	0.0916163	0.0910602	0.0916365	English Vocabulary - Vocabulary Definition (15 items)	1.31e-06	0.987	0.9875	0.9876
EVK_Total	-3.5907	2.97531	-3852.27	34.1158	34.2396	0.227771	0.226941	0.22742	English Vocabulary Knowledge (45 items)	1.31e-06	0.987	0.9875	0.9876
EWR_Total	-3.87297	3.73059	-4075.64	38.5086	38.6533	0.299436	0.298451	0.298824	English Word Reading Total Score	1.31e-06	0.987	0.9875	0.9876
MS_Total	-4.40398	2.56129	-3758.87	7.77196	7.8068	0.0858347	0.0852564	0.0858168	Morphosyntax	1.31e-06	0.987	0.9875	0.9876
PairC_Total	-0.604785	2.53404	-2082.88	4.41907	4.41378	0.811445	0.810855	0.810958	Pair Cancellation	1.31e-06	0.987	0.9875	0.9876
PureC_Total	-1.12345	3.30215	-2217.31	6.95831	6.95608	0.733808	0.732907	0.7331	Pure Copying of Unfamiliar Scripts	1.31e-06	0.987	0.9875	0.9876
RC_MC	-0.311532	0.520097	-2177.21	2.05014	2.05779	0.549313	0.548438	0.548958	Reading Comprehension - Multiple Choice	1.31e-06	0.987	0.9875	0.9876
RC_OE	-0.11739	0.648484	-2343.92	7.66347	7.70342	0.856386	0.856784	0.856888	Reading Comprehension - Open End	1.31e-06	0.987	0.9875	0.9876
RC_Total	-0.560084	1.00878	-2805.69	7.10637	7.13992	0.578872	0.578112	0.578263	Reading Comprehension - Total	1.31e-06	0.987	0.9875	0.9876
WO_Total	0.518146	2.56341	-2023.25	8.24534	8.24399	0.839881	0.839318	0.839399	Chinese Word Order	1.31e-06	0.987	0.9875	0.9876
EIS_Total	-0.77168	6.22375	-2314.95	21.3364	21.348	0.901364	0.900986	0.90103	English Invented Spelling	5e-08	0.99	0.9898	0.9898
RC_Total	-0.222607	1.48062	-2805.83	7.10922	7.14262	0.88052	0.88028	0.88031	Reading Comprehension - Total	5e-08	0.99	0.9898	0.9898
CWR_Total	0.839022	6.85813	-4697.11	26.0169	26.1181	0.902654	0.902462	0.902486	Chinese Word Reading Raw Score	1.31e-06	0.99	0.9898	0.9898
CDICT_Total	-0.169688	2.91215	-3510.2	11.5407	11.5813	0.953545	0.953511	0.953522	Chinese Dictation	5e-08	0.9904	0.9904	0.9904
CLD_Total	-0.0427709	3.55903	-2057.32	4.77986	4.77426	0.990416	0.990412	0.990416	Chinese Lexical Decision	5e-08	0.9904	0.9904	0.9904
CVK_Total	-0.056215	2.89181	-3507.37	7.8594	7.89304	0.984494	0.9846	0.984604	Chinese Vocabulary Knowledge (48 items)	5e-08	0.9904	0.9904	0.9904
ELRAN_Mean	0.167164	3.78566	-2044.22	7.16481	7.16231	0.964794	0.964677	0.964693	English Letter Rapid Naming	5e-08	0.9904	0.9904	0.9904
CLD_Total	0.032332	2.42073	-2057.32	4.77962	4.77411	0.989348	0.989288	0.989293	Chinese Lexical Decision	1.31e-06	0.9904	0.9904	0.9904
EIS_Total	-0.276541	4.22679	-2314.96	21.3337	21.3456	0.947856	0.947655	0.947677	English Invented Spelling	1.31e-06	0.9904	0.9904	0.9904

## Sheet: T2.PRS Reading_Fluency
Supplementary Data 11.2 Polygenic risk scores analysis with Reading Fluency, using the clumping and p-value thresholding approach																P-value Threshold	No. of SNPs included (After LD-Clumping)
Phenotype	beta	se	logl_H1	l_remle	l_mle	p_wald	p_lrt	p_score	Full_Name	threshold	P.adjust_wald	P.adjust_ltr	P.adjust_score			P<1e-05	2
BDS_Total	0.0159373	0.0198323	-2298.41	3.41352	3.43171	0.421809	0.420666	0.420991	Backward Digit Span	1e-05	0.7171	0.7151	0.7157
CCR_Total	-0.0262523	0.182006	-2418.97	15.3893	15.3963	0.88536	0.884951	0.885001	Chinese Character Reading	1e-05	0.9579	0.9576	0.9576
CDC_Total	0.434348	0.187174	-2409.95	25.7593	25.7741	0.0206401	0.0202782	0.0209802	Chinese Delayed Copying	1e-05	0.6783	0.6761	0.6769
CDICT_Total	-0.0242374	0.0658865	-3510.13	11.5445	11.5857	0.713048	0.712347	0.712437	Chinese Dictation	1e-05	0.9324	0.9315	0.9316
CDRAN_Mean	0.0143695	0.0518156	-3267.21	5.01465	5.03583	0.78159	0.781078	0.781139	Chinese Digit Rapid Naming	1e-05	0.9579	0.9576	0.9576
CLD_Total	-0.0998586	0.0851118	-2056.63	4.72977	4.72395	0.241141	0.239767	0.240907	Chinese Lexical Decision	1e-05	0.6783	0.6761	0.6769
COM_Score	-0.15533	0.155232	-4371.85	10.7529	10.7949	0.31724	0.316308	0.316679	Chinese 1 Min Word Reading Adjusted Total Score	1e-05	0.6783	0.6761	0.6769
COM_Norm	-0.0332159	0.0290897	-2638.97	10.3771	10.4175	0.253784	0.252868	0.253304	Chinese 1 Min Word Reading Scaled Score	1e-05	0.6783	0.6761	0.6769
CVA_Total	0.00865223	0.00943616	-1562.16	1.66178	1.66667	0.359396	0.358358	0.358801	Chinese Vocabulary - Receptive Vocabulary (10 items)	1e-05	0.6783	0.6761	0.6769
CVB_Total	0.0158474	0.0160572	-2052.99	7.18207	7.20626	0.323903	0.323077	0.323482	Chinese Vocabulary - Expressive Vocabulary (12 items)	1e-05	0.6783	0.6761	0.6769
CVD_Total	0.0247403	0.0541992	-3338.14	4.77107	4.79301	0.648147	0.647069	0.647556	Chinese Vocabulary - Vocabulary Definition (26 items)	1e-05	0.9324	0.9315	0.9316
CVK_Total	0.0574589	0.0652917	-3506.98	7.89022	7.92449	0.379045	0.37783	0.378275	Chinese Vocabulary Knowledge (48 items)	1e-05	0.6783	0.6761	0.6769
CWR_Total	-0.00997528	0.226988	-4697.12	26.0156	26.117	0.964956	0.96509	0.9651	Chinese Word Reading Raw Score	1e-05	0.9923	0.9925	0.9925
CWR_Norm	-0.000293091	0.0302714	-2620.8	24.8058	24.9015	0.992277	0.992476	0.992478	Chinese Word Reading Scaled Score	1e-05	0.9923	0.9925	0.9925
DS_Total	0.0466469	0.0460725	-3155.78	8.10049	8.13525	0.311551	0.310561	0.31092	Chinese Discourse Skills	1e-05	0.6783	0.6761	0.6769
EDC_Total	-0.524161	0.339222	-2830.87	11.6237	11.6261	0.122819	0.121795	0.12301	English Delayed Copying	1e-05	0.6783	0.6761	0.6769
EDICT_Total	0.00694429	0.0561431	-3256.18	48.7515	48.9346	0.901586	0.901284	0.901309	English Dictation	1e-05	0.9579	0.9576	0.9576
EDRAN_Mean	-0.0479853	0.123837	-4169.4	6.61105	6.63869	0.698474	0.699034	0.699471	English Digit Rapid Naming	1e-05	0.9324	0.9315	0.9316
EIS_Total	-0.195134	0.148978	-2314.1	21.2399	21.251	0.190746	0.189284	0.190198	English Invented Spelling	1e-05	0.6783	0.6761	0.6769
ELD_Total	0.0576447	0.0606905	-1793.5	11.2272	11.2283	0.342579	0.340918	0.341555	English Lexical Decision	1e-05	0.6783	0.6761	0.6769
ELRAN_Mean	-0.02073	0.0903161	-2044.19	7.15531	7.15256	0.818536	0.817916	0.818082	English Letter Rapid Naming	1e-05	0.9579	0.9576	0.9576
EMA_Total	0.0954437	0.0488867	-3215.41	6.56477	6.59014	0.0511661	0.0506542	0.051172	English Morphological Awareness - Written Test	1e-05	0.6783	0.6761	0.6769
EVA_Total	0.0338302	0.0311324	-2725.23	9.81433	9.84506	0.277441	0.276332	0.276742	English Vocabulary - Receptive Vocabulary (15 items)	1e-05	0.6783	0.6761	0.6769
EVB_Total	0.0343934	0.0311261	-2675.61	23.3542	23.4442	0.269429	0.268358	0.268758	English Vocabulary - Expressive Vocabulary (15 items)	1e-05	0.6783	0.6761	0.6769
EVD_Total	0.0545142	0.0470181	-3107.34	22.3051	22.3879	0.246548	0.245444	0.245884	English Vocabulary - Vocabulary Definition (15 items)	1e-05	0.6783	0.6761	0.6769
EVK_Total	0.129355	0.098666	-3852.14	34.1964	34.3202	0.190136	0.189163	0.189637	English Vocabulary Knowledge (45 items)	1e-05	0.6783	0.6761	0.6769
EWR_Total	0.0273706	0.123849	-4076.16	38.54	38.6852	0.825136	0.82462	0.824669	English Word Reading Total Score	1e-05	0.9579	0.9576	0.9576
MS_Total	0.0848484	0.0851212	-3759.86	7.81897	7.85444	0.319098	0.317968	0.318332	Morphosyntax	1e-05	0.6783	0.6761	0.6769
PairC_Total	-0.0331418	0.08924	-2082.84	4.41741	4.41194	0.710483	0.709495	0.709641	Pair Cancellation	1e-05	0.9324	0.9315	0.9316
PureC_Total	-0.0201033	0.116366	-2217.35	6.96466	6.96207	0.862897	0.862392	0.862469	Pure Copying of Unfamiliar Scripts	1e-05	0.9579	0.9576	0.9576
RC_MC	0.0252827	0.0172836	-2176.32	2.0188	2.02691	0.143822	0.143084	0.143662	Reading Comprehension - Multiple Choice	1e-05	0.6783	0.6761	0.6769
RC_OE	0.0107195	0.0214959	-2343.81	7.66297	7.70348	0.618112	0.617577	0.617726	Reading Comprehension - Open End	1e-05	0.9324	0.9315	0.9316
RC_Total	0.0355241	0.0334292	-2805.28	7.08354	7.11761	0.288182	0.287402	0.287855	Reading Comprehension - Total	1e-05	0.6783	0.6761	0.6769
WO_Total	-0.0500778	0.0901871	-2023.12	8.24687	8.24493	0.578917	0.577526	0.577785	Chinese Word Order	1e-05	0.9324	0.9315	0.9316

## Sheet: T3.PRS Reading_Accuracy
Supplementary Data 11.3 Polygenic risk scores analysis with Reading Accuracy, using the clumping and p-value thresholding approach																P-value Threshold	No. of SNPs included (After LD-Clumping)
Phenotype	beta	se	logl_H1	l_remle	l_mle	p_wald	p_lrt	p_score	Full_Name	threshold	P.adjust_wald	P.adjust_ltr	P.adjust_score			P<1e-05	5
BDS_Total	-0.0210689	0.0597328	-2298.67	3.40355	3.42146	0.724371	0.723707	0.723792	Backward Digit Span	1e-05	0.9892	0.9896	0.9897
CCR_Total	0.0698683	0.524713	-2418.97	15.3909	15.398	0.894115	0.893724	0.893769	Chinese Character Reading	1e-05	0.9892	0.9896	0.9897
CDC_Total	-0.358109	0.546252	-2412.43	26.0453	26.0604	0.512345	0.510879	0.51125	Chinese Delayed Copying	1e-05	0.9309	0.9292	0.9295
CDICT_Total	-0.241373	0.198291	-3509.46	11.5299	11.571	0.223777	0.222828	0.223275	Chinese Dictation	1e-05	0.9309	0.9292	0.9295
CDRAN_Mean	-0.111844	0.155821	-3266.99	5.02107	5.04216	0.47306	0.471989	0.472229	Chinese Digit Rapid Naming	1e-05	0.9309	0.9292	0.9295
CLD_Total	0.380146	0.24583	-2056.12	4.79129	4.78545	0.122524	0.121192	0.122072	Chinese Lexical Decision	1e-05	0.9309	0.9292	0.9295
COM_Score	-0.386337	0.466912	-4372.01	10.744	10.7862	0.408184	0.407463	0.407798	Chinese 1 Min Word Reading Adjusted Total Score	1e-05	0.9309	0.9292	0.9295
COM_Norm	-0.10395	0.0874759	-2638.91	10.358	10.3986	0.234976	0.234221	0.234736	Chinese 1 Min Word Reading Scaled Score	1e-05	0.9309	0.9292	0.9295
CVA_Total	0.00659171	0.028339	-1562.55	1.65211	1.65671	0.816116	0.815716	0.815764	Chinese Vocabulary - Receptive Vocabulary (10 items)	1e-05	0.9892	0.9896	0.9897
CVB_Total	0.0529098	0.0483083	-2052.88	7.18457	7.20868	0.273661	0.272771	0.273201	Chinese Vocabulary - Expressive Vocabulary (12 items)	1e-05	0.9309	0.9292	0.9295
CVD_Total	0.0022146	0.163008	-3338.24	4.74876	4.77044	0.989163	0.989649	0.989656	Chinese Vocabulary - Vocabulary Definition (26 items)	1e-05	0.9892	0.9896	0.9897
CVK_Total	0.0506832	0.196474	-3507.34	7.85053	7.88477	0.796486	0.796548	0.796656	Chinese Vocabulary Knowledge (48 items)	1e-05	0.9892	0.9896	0.9897
CWR_Total	-0.186686	0.683266	-4697.09	26.0156	26.1173	0.784734	0.784301	0.78436	Chinese Word Reading Raw Score	1e-05	0.9892	0.9896	0.9897
CWR_Norm	-0.0413565	0.091117	-2620.69	24.8042	24.9002	0.650009	0.649316	0.649429	Chinese Word Reading Scaled Score	1e-05	0.9892	0.9896	0.9897
DS_Total	0.00278899	0.13882	-3156.3	8.10619	8.14097	0.983975	0.984393	0.984401	Chinese Discourse Skills	1e-05	0.9892	0.9896	0.9897
EDC_Total	0.970175	0.981486	-2831.58	11.7402	11.743	0.323311	0.321543	0.322133	English Delayed Copying	1e-05	0.9309	0.9292	0.9295
EDICT_Total	-0.0348982	0.169005	-3256.17	48.7545	48.9378	0.836447	0.835994	0.836038	English Dictation	1e-05	0.9892	0.9896	0.9897
EDRAN_Mean	-0.384117	0.372601	-4168.94	6.60798	6.6354	0.302826	0.302107	0.30258	English Digit Rapid Naming	1e-05	0.9309	0.9292	0.9295
EIS_Total	0.35467	0.431352	-2314.62	21.2669	21.2782	0.411265	0.40978	0.410388	English Invented Spelling	1e-05	0.9309	0.9292	0.9295
ELD_Total	0.0327545	0.175437	-1793.93	11.2585	11.2597	0.851955	0.851426	0.851491	English Lexical Decision	1e-05	0.9892	0.9896	0.9897
ELRAN_Mean	-0.204532	0.26112	-2043.91	7.16823	7.16553	0.433762	0.43208	0.432503	English Letter Rapid Naming	1e-05	0.9309	0.9292	0.9295
EMA_Total	0.00429142	0.147309	-3217.32	6.52413	6.54949	0.976765	0.976964	0.976972	English Morphological Awareness - Written Test	1e-05	0.9892	0.9896	0.9897
EVA_Total	0.0571716	0.0936997	-2725.64	9.78436	9.81515	0.541891	0.541348	0.541586	English Vocabulary - Receptive Vocabulary (15 items)	1e-05	0.9309	0.9292	0.9295
EVB_Total	0.06594	0.0936638	-2675.97	23.3173	23.4077	0.481586	0.480853	0.481091	English Vocabulary - Expressive Vocabulary (15 items)	1e-05	0.9309	0.9292	0.9295
EVD_Total	0.144078	0.141444	-3107.5	22.2265	22.3096	0.308619	0.307801	0.308209	English Vocabulary - Vocabulary Definition (15 items)	1e-05	0.9309	0.9292	0.9295
EVK_Total	0.256156	0.296891	-3852.63	34.142	34.2664	0.388451	0.387627	0.387944	English Vocabulary Knowledge (45 items)	1e-05	0.9309	0.9292	0.9295
EWR_Total	0.190553	0.372144	-4076.05	38.5117	38.6571	0.608732	0.608116	0.608259	English Word Reading Total Score	1e-05	0.9856	0.9846	0.9848
MS_Total	0.0633727	0.25662	-3760.32	7.80914	7.84467	0.804995	0.804554	0.804606	Morphosyntax	1e-05	0.9892	0.9896	0.9897
PairC_Total	-0.235621	0.257971	-2082.49	4.40847	4.40289	0.361408	0.359652	0.360193	Pair Cancellation	1e-05	0.9309	0.9292	0.9295
PureC_Total	-0.614372	0.336017	-2215.69	6.88688	6.8842	0.0679747	0.0671381	0.0681688	Pure Copying of Unfamiliar Scripts	1e-05	0.9309	0.9292	0.9295
RC_MC	-0.0499298	0.0520618	-2176.93	2.0425	2.05042	0.337759	0.336661	0.337037	Reading Comprehension - Multiple Choice	1e-05	0.9309	0.9292	0.9295
RC_OE	-0.00486465	0.0647807	-2343.93	7.67253	7.71302	0.940155	0.939814	0.939832	Reading Comprehension - Open End	1e-05	0.9892	0.9896	0.9897
RC_Total	-0.0606266	0.100785	-2805.66	7.11787	7.15194	0.547611	0.546579	0.546772	Reading Comprehension - Total	1e-05	0.9309	0.9292	0.9295
WO_Total	-0.182563	0.260184	-2023.03	8.2395	8.23786	0.483155	0.481539	0.481899	Chinese Word Order	1e-05	0.9309	0.9292	0.9295

## Sheet: T4.PRS Morphological awareness
Supplementary Data 11.4 Polygenic risk scores analysis with Morphological awareness , using the clumping and p-value thresholding approach																P-value Threshold	No. of SNPs included (After LD-Clumping)
Phenotype	beta	se	logl_H1	l_remle	l_mle	p_wald	p_lrt	p_score	Full_Name	threshold	P.adjust_wald	P.adjust_ltr	P.adjust_score			P<1e-05	9
BDS_Total	-0.016067	0.0958099	-2298.72	3.40072	3.41756	0.866855	0.866773	0.866819	Backward Digit Span	1e-05	0.9818	0.9815	0.9816
CCR_Total	0.512862	0.861288	-2418.8	15.3505	15.356	0.551758	0.550515	0.550973	Chinese Character Reading	1e-05	0.938	0.9359	0.9367
CDC_Total	-0.644911	0.883498	-2412.38	26.0321	26.0457	0.465701	0.464182	0.464642	Chinese Delayed Copying	1e-05	0.9208	0.9193	0.9198
CDICT_Total	0.335058	0.318717	-3509.65	11.5191	11.5588	0.293377	0.292506	0.292916	Chinese Dictation	1e-05	0.9208	0.9193	0.9198
CDRAN_Mean	0.0505644	0.250769	-3267.23	5.00991	5.03002	0.84024	0.840323	0.840411	Chinese Digit Rapid Naming	1e-05	0.9818	0.9815	0.9816
CLD_Total	0.141957	0.396385	-2057.26	4.78858	4.78142	0.72037	0.719559	0.719749	Chinese Lexical Decision	1e-05	0.9818	0.9815	0.9816
COM_Score	0.0207001	0.752922	-4372.35	10.7695	10.8104	0.978072	0.977791	0.977798	Chinese 1 Min Word Reading Adjusted Total Score	1e-05	0.9902	0.9899	0.9899
COM_Norm	-0.0465543	0.141081	-2639.57	10.388	10.4274	0.741481	0.741232	0.741333	Chinese 1 Min Word Reading Scaled Score	1e-05	0.9818	0.9815	0.9816
CVA_Total	0.125753	0.0451673	-1558.71	1.61945	1.62348	0.00546439	0.00538248	0.00558317	Chinese Vocabulary - Receptive Vocabulary (10 items)	1e-05	0.0929	0.0915	0.0949
CVB_Total	0.0493269	0.0778605	-2053.28	7.18539	7.20863	0.526528	0.526008	0.526283	Chinese Vocabulary - Expressive Vocabulary (12 items)	1e-05	0.938	0.9359	0.9367
CVD_Total	0.0565714	0.262103	-3338.22	4.75443	4.77506	0.829158	0.828519	0.828594	Chinese Vocabulary - Vocabulary Definition (26 items)	1e-05	0.9818	0.9815	0.9816
CVK_Total	0.243152	0.31662	-3507.07	7.86035	7.8933	0.442684	0.441694	0.441934	Chinese Vocabulary Knowledge (48 items)	1e-05	0.9208	0.9193	0.9198
CWR_Total	0.286015	1.10717	-4697.09	26.0067	26.1067	0.796203	0.79605	0.796121	Chinese Word Reading Raw Score	1e-05	0.9818	0.9815	0.9816
CWR_Norm	-0.0230465	0.147642	-2620.78	24.8135	24.9079	0.875987	0.875487	0.875526	Chinese Word Reading Scaled Score	1e-05	0.9818	0.9815	0.9816
DS_Total	-0.0738455	0.222716	-3156.24	8.10989	8.14327	0.740282	0.739682	0.739757	Chinese Discourse Skills	1e-05	0.9818	0.9815	0.9816
EDC_Total	1.18647	1.59278	-2831.79	11.7378	11.7389	0.456618	0.454984	0.455392	English Delayed Copying	1e-05	0.9208	0.9193	0.9198
EDICT_Total	0.47333	0.272602	-3254.68	48.5166	48.6975	0.0827993	0.0823062	0.0828905	English Dictation	1e-05	0.9208	0.9193	0.9198
EDRAN_Mean	0.521263	0.599932	-4169.09	6.61546	6.64184	0.38512	0.384398	0.384771	English Digit Rapid Naming	1e-05	0.9208	0.9193	0.9198
EIS_Total	0.529927	0.699673	-2314.67	21.281	21.2905	0.449104	0.44762	0.448138	English Invented Spelling	1e-05	0.9208	0.9193	0.9198
ELD_Total	0.243742	0.28371	-1793.58	11.261	11.2606	0.390606	0.388882	0.389358	English Lexical Decision	1e-05	0.9208	0.9193	0.9198
ELRAN_Mean	-0.128717	0.42489	-2044.17	7.16123	7.15733	0.762037	0.761177	0.761304	English Letter Rapid Naming	1e-05	0.9818	0.9815	0.9816
EMA_Total	0.736901	0.235872	-3212.45	6.40149	6.42536	0.00183273	0.00180696	0.0019149	English Morphological Awareness - Written Test	1e-05	0.0623	0.0614	0.0651
EVA_Total	0.169754	0.15112	-2725.19	9.78319	9.81296	0.261567	0.260665	0.261101	English Vocabulary - Receptive Vocabulary (15 items)	1e-05	0.9208	0.9193	0.9198
EVB_Total	0.105351	0.151674	-2675.98	23.3225	23.4113	0.487469	0.486709	0.486936	English Vocabulary - Expressive Vocabulary (15 items)	1e-05	0.9208	0.9193	0.9198
EVD_Total	0.212898	0.229035	-3107.59	22.2459	22.3276	0.352825	0.35193	0.352269	English Vocabulary - Vocabulary Definition (15 items)	1e-05	0.9208	0.9193	0.9198
EVK_Total	0.484056	0.481259	-3852.49	34.1444	34.2671	0.31474	0.313841	0.314217	English Vocabulary Knowledge (45 items)	1e-05	0.9208	0.9193	0.9198
EWR_Total	0.679109	0.603847	-4075.55	38.4568	38.6004	0.261003	0.260166	0.260614	English Word Reading Total Score	1e-05	0.9208	0.9193	0.9198
MS_Total	-0.00508328	0.413075	-3760.36	7.81022	7.84446	0.990184	0.989912	0.989915	Morphosyntax	1e-05	0.9902	0.9899	0.9899
PairC_Total	0.174169	0.415163	-2082.82	4.42053	4.41378	0.674982	0.673921	0.674099	Pair Cancellation	1e-05	0.9818	0.9815	0.9816
PureC_Total	-0.828888	0.542792	-2216.2	6.98984	6.98594	0.127255	0.1259	0.126794	Pure Copying of Unfamiliar Scripts	1e-05	0.9208	0.9193	0.9198
RC_MC	-0.098296	0.0833201	-2176.69	2.05006	2.05735	0.238376	0.237355	0.237886	Reading Comprehension - Multiple Choice	1e-05	0.9208	0.9193	0.9198
RC_OE	-0.0137461	0.10432	-2343.93	7.67331	7.7123	0.895193	0.894923	0.894949	Reading Comprehension - Open End	1e-05	0.9818	0.9815	0.9816
RC_Total	-0.125922	0.162221	-2805.54	7.11849	7.15122	0.437784	0.436689	0.436949	Reading Comprehension - Total	1e-05	0.9208	0.9193	0.9198
WO_Total	0.0178081	0.423102	-2023.27	8.24034	8.2375	0.966441	0.966279	0.966339	Chinese Word Order	1e-05	0.9902	0.9899	0.9899

## Sheet: T5.PRS Phonological awareness
Supplementary Data 11.5 Polygenic risk scores analysis with Phonological awareness, using the clumping and p-value thresholding approach																P-value Threshold	No. of SNPs included ( After LD-Clumping)
Phenotype	beta	se	logl_H1	l_remle	l_mle	p_wald	p_lrt	p_score	Full_Name	threshold	P.adjust_wald	P.adjust_ltr	P.adjust_score			P<1e-05	6
BDS_Total	0.0889169	0.198361	-2298.63	3.40913	3.42732	0.654061	0.65313	0.653302	Backward Digit Span	1e-05	0.7668	0.7657	0.7659
CCR_Total	-6.70529	1.74955	-2411.69	14.9532	14.9597	0.000140003	0.00013486	0.000165573	Chinese Character Reading	1e-05	0.0048	0.0046	0.0056
CDC_Total	-2.72988	1.85007	-2411.56	25.9431	25.9586	0.140581	0.139283	0.140284	Chinese Delayed Copying	1e-05	0.2987	0.296	0.2981
CDICT_Total	-1.11295	0.65765	-3508.77	11.4732	11.5143	0.090885	0.0903796	0.0909861	Chinese Dictation	1e-05	0.2065	0.2049	0.2062
CDRAN_Mean	0.901782	0.515491	-3265.72	4.96914	4.99031	0.0805258	0.0800552	0.0806732	Chinese Digit Rapid Naming	1e-05	0.2065	0.2049	0.2062
CLD_Total	-0.830137	0.834127	-2056.82	4.75703	4.75122	0.32002	0.318329	0.319039	Chinese Lexical Decision	1e-05	0.4946	0.492	0.4931
COM_Score	-3.90143	1.54246	-4369.16	10.6486	10.6906	0.0115749	0.0114489	0.0117576	Chinese 1 Min Word Reading Adjusted Total Score	1e-05	0.0656	0.0649	0.0666
COM_Norm	-0.731413	0.289101	-2636.42	10.2773	10.3178	0.0115556	0.011431	0.0117406	Chinese 1 Min Word Reading Scaled Score	1e-05	0.0656	0.0649	0.0666
CVA_Total	-0.176377	0.094003	-1560.82	1.62312	1.62785	0.0608956	0.0605213	0.0611585	Chinese Vocabulary - Receptive Vocabulary (10 items)	1e-05	0.2023	0.2007	0.2021
CVB_Total	-0.288976	0.160119	-2051.85	7.1862	7.21043	0.0714035	0.0708191	0.0713369	Chinese Vocabulary - Expressive Vocabulary (12 items)	1e-05	0.2023	0.2007	0.2021
CVD_Total	-0.332999	0.54095	-3338.05	4.74588	4.76779	0.538306	0.537498	0.537676	Chinese Vocabulary - Vocabulary Definition (26 items)	1e-05	0.6914	0.6899	0.6902
CVK_Total	-0.795026	0.651335	-3506.62	7.84489	7.87925	0.222512	0.2216	0.222059	Chinese Vocabulary Knowledge (48 items)	1e-05	0.4203	0.4186	0.4194
CWR_Total	-5.9091	2.26173	-4693.71	25.79	25.8909	0.00911537	0.00900201	0.00926846	Chinese Word Reading Raw Score	1e-05	0.0656	0.0649	0.0666
CWR_Norm	-0.809256	0.30158	-2617.2	24.59	24.6852	0.00740503	0.0073066	0.00754367	Chinese Word Reading Scaled Score	1e-05	0.0656	0.0649	0.0666
DS_Total	-0.86867	0.45961	-3154.51	8.06781	8.10259	0.059034	0.0585609	0.0590814	Chinese Discourse Skills	1e-05	0.2023	0.2007	0.2021
EDC_Total	-3.37108	3.34149	-2831.55	11.7531	11.756	0.313443	0.311666	0.312269	English Delayed Copying	1e-05	0.4946	0.492	0.4931
EDICT_Total	-0.643102	0.560422	-3255.53	48.6967	48.8798	0.251426	0.250495	0.25092	English Dictation	1e-05	0.4499	0.4483	0.449
EDRAN_Mean	0.279552	1.23718	-4169.44	6.6304	6.65811	0.821278	0.821146	0.821208	English Digit Rapid Naming	1e-05	0.8726	0.8725	0.8725
EIS_Total	-0.381995	1.46616	-2314.93	21.3348	21.3463	0.794533	0.793796	0.793889	English Invented Spelling	1e-05	0.8714	0.8706	0.8707
ELD_Total	-0.388223	0.594663	-1793.74	11.2543	11.2555	0.514099	0.512575	0.512896	English Lexical Decision	1e-05	0.6914	0.6899	0.6902
ELRAN_Mean	1.49443	0.883129	-2042.78	7.11813	7.1154	0.0911184	0.0899979	0.0909552	English Letter Rapid Naming	1e-05	0.2065	0.2049	0.2062
EMA_Total	0.322249	0.488619	-3217.1	6.50638	6.53192	0.509714	0.509248	0.509556	English Morphological Awareness - Written Test	1e-05	0.6914	0.6899	0.6902
EVA_Total	0.0497282	0.31087	-2725.81	9.79621	9.82714	0.87294	0.872981	0.873031	English Vocabulary - Receptive Vocabulary (15 items)	1e-05	0.8994	0.8994	0.8995
EVB_Total	-0.177432	0.310628	-2676.06	23.3631	23.4535	0.567986	0.566971	0.567147	English Vocabulary - Expressive Vocabulary (15 items)	1e-05	0.6914	0.6899	0.6902
EVD_Total	0.149111	0.469243	-3107.97	22.2503	22.3337	0.750724	0.750692	0.750817	English Vocabulary - Vocabulary Definition (15 items)	1e-05	0.8508	0.8508	0.8509
EVK_Total	-0.0448046	0.984802	-3853	34.1895	34.314	0.963721	0.963391	0.963403	English Vocabulary Knowledge (45 items)	1e-05	0.9637	0.9634	0.9634
EWR_Total	-0.77115	1.23548	-4075.99	38.5347	38.68	0.532653	0.531748	0.531925	English Word Reading Total Score	1e-05	0.6914	0.6899	0.6902
MS_Total	-2.15061	0.84743	-3757.13	7.78618	7.82158	0.0113014	0.0111308	0.0114059	Morphosyntax	1e-05	0.0656	0.0649	0.0666
PairC_Total	-0.498188	0.875229	-2082.75	4.4239	4.41842	0.569422	0.56812	0.568422	Pair Cancellation	1e-05	0.6914	0.6899	0.6902
PureC_Total	-1.21699	1.14415	-2216.8	6.93691	6.93442	0.287898	0.286251	0.287023	Pure Copying of Unfamiliar Scripts	1e-05	0.4894	0.4866	0.4879
RC_MC	-0.332871	0.172647	-2175.53	2.00254	2.01062	0.0541241	0.0537432	0.0543259	Reading Comprehension - Multiple Choice	1e-05	0.2023	0.2007	0.2021
RC_OE	-0.268062	0.214728	-2343.16	7.62812	7.66874	0.212175	0.211523	0.212097	Reading Comprehension - Open End	1e-05	0.4203	0.4186	0.4194
RC_Total	-0.603029	0.333836	-2804.21	7.06027	7.09445	0.0711524	0.0706697	0.071237	Reading Comprehension - Total	1e-05	0.2023	0.2007	0.2021
WO_Total	-1.6679	0.87745	-2021.46	8.13054	8.12873	0.0577944	0.0570868	0.0581475	Chinese Word Order	1e-05	0.2023	0.2007	0.2021

## Sheet: T6.PRS RAN_Color
Supplementary Data 11.6 Polygenic risk scores analysis with RAN Color, using the clumping and p-value thresholding approach																P-value Threshold	No. of SNPs included (After LD-Clumping)
Phenotype	beta	se	logl_H1	l_remle	l_mle	p_wald	p_lrt	p_score	Full_Name	threshold	P.adjust_wald	P.adjust_ltr	P.adjust_score			P<1e-05	6
BDS_Total	-0.0780276	0.0720512	-2298.14	3.37383	3.39133	0.279085	0.2785	0.279094	Backward Digit Span	1e-05	0.7408	0.7376	0.7385
CCR_Total	0.744166	0.655472	-2418.33	15.3302	15.3365	0.256691	0.255089	0.255915	Chinese Character Reading	1e-05	0.7408	0.7376	0.7385
CDC_Total	0.609104	0.680245	-2412.25	26.0031	26.0177	0.370917	0.369347	0.369999	Chinese Delayed Copying	1e-05	0.7408	0.7376	0.7385
CDICT_Total	-0.122029	0.240353	-3510.07	11.5353	11.5759	0.611765	0.61111	0.611247	Chinese Dictation	1e-05	0.8	0.7991	0.7993
CDRAN_Mean	0.23173	0.188054	-3266.49	5.02546	5.04618	0.218138	0.217084	0.217554	Chinese Digit Rapid Naming	1e-05	0.7408	0.7376	0.7385
CLD_Total	0.202899	0.307395	-2057.1	4.8137	4.80761	0.50946	0.508656	0.509515	Chinese Lexical Decision	1e-05	0.7433	0.7418	0.7421
COM_Score	-0.0566565	0.565052	-4372.35	10.7688	10.8104	0.920151	0.919917	0.919937	Chinese 1 Min Word Reading Adjusted Total Score	1e-05	0.948	0.9478	0.9478
COM_Norm	0.0155942	0.105897	-2639.61	10.3943	10.4344	0.882957	0.882794	0.882825	Chinese 1 Min Word Reading Scaled Score	1e-05	0.948	0.9478	0.9478
CVA_Total	-0.0152428	0.0342641	-1562.48	1.65912	1.66375	0.656513	0.655761	0.656059	Chinese Vocabulary - Receptive Vocabulary (10 items)	1e-05	0.8267	0.8258	0.8261
CVB_Total	-0.0520196	0.058498	-2053.08	7.19485	7.21864	0.374073	0.373106	0.373411	Chinese Vocabulary - Expressive Vocabulary (12 items)	1e-05	0.7408	0.7376	0.7385
CVD_Total	-0.21155	0.197022	-3337.66	4.71227	4.73349	0.283193	0.282755	0.283421	Chinese Vocabulary - Vocabulary Definition (26 items)	1e-05	0.7408	0.7376	0.7385
CVK_Total	-0.274757	0.237694	-3506.7	7.81737	7.851	0.247977	0.247366	0.247944	Chinese Vocabulary Knowledge (48 items)	1e-05	0.7408	0.7376	0.7385
CWR_Total	-0.0909785	0.827684	-4697.12	26.016	26.1168	0.912495	0.912397	0.91242	Chinese Word Reading Raw Score	1e-05	0.948	0.9478	0.9478
CWR_Norm	-0.0184581	0.110373	-2620.78	24.8045	24.8996	0.867218	0.867015	0.86705	Chinese Word Reading Scaled Score	1e-05	0.948	0.9478	0.9478
DS_Total	-0.260867	0.167799	-3155.09	8.09248	8.1266	0.120337	0.119584	0.120111	Chinese Discourse Skills	1e-05	0.7408	0.7376	0.7385
EDC_Total	0.934485	1.22706	-2831.78	11.7184	11.7205	0.446613	0.445059	0.445563	English Delayed Copying	1e-05	0.7433	0.7418	0.7421
EDICT_Total	-0.00145005	0.205228	-3256.19	48.749	48.9314	0.994364	0.994342	0.994343	English Dictation	1e-05	0.9944	0.9943	0.9943
EDRAN_Mean	0.619227	0.450728	-4168.52	6.69706	6.7242	0.16979	0.168902	0.169696	English Digit Rapid Naming	1e-05	0.7408	0.7376	0.7385
EIS_Total	0.43686	0.539207	-2314.63	21.2754	21.286	0.418144	0.416626	0.417193	English Invented Spelling	1e-05	0.7433	0.7418	0.7421
ELD_Total	-0.188051	0.219626	-1793.58	11.2742	11.2748	0.392202	0.390496	0.390989	English Lexical Decision	1e-05	0.7408	0.7376	0.7385
ELRAN_Mean	-0.309182	0.324869	-2043.76	7.098	7.09473	0.34162	0.340488	0.341751	English Letter Rapid Naming	1e-05	0.7408	0.7376	0.7385
EMA_Total	-0.0596615	0.178299	-3217.26	6.52887	6.55386	0.737983	0.737285	0.737373	English Morphological Awareness - Written Test	1e-05	0.8961	0.8953	0.8954
EVA_Total	0.101245	0.113479	-2725.43	9.78486	9.8152	0.372495	0.37164	0.371976	English Vocabulary - Receptive Vocabulary (15 items)	1e-05	0.7408	0.7376	0.7385
EVB_Total	0.0792772	0.113657	-2675.98	23.3292	23.4187	0.485638	0.48481	0.485027	English Vocabulary - Expressive Vocabulary (15 items)	1e-05	0.7433	0.7418	0.7421
EVD_Total	0.043087	0.171716	-3107.99	22.2697	22.3521	0.801925	0.801575	0.801628	English Vocabulary - Vocabulary Definition (15 items)	1e-05	0.9402	0.9398	0.9398
EVK_Total	0.219822	0.360557	-3852.81	34.1721	34.2956	0.542212	0.541447	0.541623	English Vocabulary Knowledge (45 items)	1e-05	0.7433	0.7418	0.7421
EWR_Total	0.397545	0.451781	-4075.79	38.4755	38.6199	0.379091	0.378285	0.378617	English Word Reading Total Score	1e-05	0.7408	0.7376	0.7385
MS_Total	-0.422596	0.309715	-3759.42	7.80704	7.84188	0.172718	0.171792	0.172284	Morphosyntax	1e-05	0.7408	0.7376	0.7385
PairC_Total	-0.661032	0.320279	-2080.78	4.3647	4.35884	0.0394427	0.0387879	0.0396168	Pair Cancellation	1e-05	0.7408	0.7376	0.7385
PureC_Total	-0.743188	0.418888	-2215.79	6.94257	6.93955	0.0765265	0.0754722	0.0763603	Pure Copying of Unfamiliar Scripts	1e-05	0.7408	0.7376	0.7385
RC_MC	-0.0944666	0.0628084	-2176.26	2.06039	2.06826	0.132876	0.132093	0.132767	Reading Comprehension - Multiple Choice	1e-05	0.7408	0.7376	0.7385
RC_OE	-0.0472303	0.0783101	-2343.76	7.68572	7.72553	0.546562	0.545473	0.545686	Reading Comprehension - Open End	1e-05	0.7433	0.7418	0.7421
RC_Total	-0.153062	0.121769	-2805.05	7.13576	7.16919	0.209044	0.207971	0.208484	Reading Comprehension - Total	1e-05	0.7408	0.7376	0.7385
WO_Total	0.22144	0.323726	-2023.04	8.24913	8.24693	0.494213	0.492634	0.492988	Chinese Word Order	1e-05	0.7433	0.7418	0.7421

## Sheet: T7.PRS RAN_dice
Supplementary Data 11.7 Polygenic risk scores analysis with RAN dice, using the clumping and p-value thresholding approach																P-value Threshold	No. of SNPs included (After LD-Clumping)
Phenotype	beta	se	logl_H1	l_remle	l_mle	p_wald	p_lrt	p_score	Full_Name	threshold	P.adjust_wald	P.adjust_ltr	P.adjust_score			P<1e-05	1
BDS_Total	-0.125122	0.263586	-2298.62	3.39138	3.40933	0.635108	0.634815	0.635032	Backward Digit Span	1e-05	0.754	0.753	0.7532
CCR_Total	4.40728	2.33944	-2417.2	15.3069	15.3131	0.0600552	0.0591684	0.0600622	Chinese Character Reading	1e-05	0.5105	0.5029	0.5105
CDC_Total	-4.03762	2.42627	-2411.26	25.9519	25.9663	0.0966017	0.095472	0.0964398	Chinese Delayed Copying	1e-05	0.6088	0.6043	0.6096
CDICT_Total	0.52225	0.876301	-3510.02	11.5336	11.5746	0.551324	0.55058	0.550753	Chinese Dictation	1e-05	0.7498	0.7488	0.749
CDRAN_Mean	-0.641948	0.688259	-3266.82	5.03725	5.05837	0.351187	0.350017	0.350486	Chinese Digit Rapid Naming	1e-05	0.7498	0.7488	0.749
CLD_Total	-0.665624	1.09587	-2057.13	4.75297	4.74664	0.543815	0.542575	0.543269	Chinese Lexical Decision	1e-05	0.7498	0.7488	0.749
COM_Score	4.7128	2.05564	-4369.73	10.6591	10.7008	0.0220704	0.0218734	0.0222944	Chinese 1 Min Word Reading Adjusted Total Score	1e-05	0.3647	0.3596	0.3695
COM_Norm	0.897655	0.385259	-2636.91	10.2961	10.3362	0.0199981	0.0198034	0.0201991	Chinese 1 Min Word Reading Scaled Score	1e-05	0.3647	0.3596	0.3695
CVA_Total	-0.0781566	0.125344	-1562.38	1.648	1.6527	0.53307	0.532305	0.532517	Chinese Vocabulary - Receptive Vocabulary (10 items)	1e-05	0.7498	0.7488	0.749
CVB_Total	-0.0180475	0.213712	-2053.48	7.19897	7.22313	0.932717	0.93279	0.932812	Chinese Vocabulary - Expressive Vocabulary (12 items)	1e-05	0.961	0.9611	0.9611
CVD_Total	0.473894	0.720553	-3338.03	4.75356	4.77526	0.51089	0.509891	0.510091	Chinese Vocabulary - Vocabulary Definition (26 items)	1e-05	0.7498	0.7488	0.749
CVK_Total	0.402573	0.868619	-3507.26	7.86336	7.89753	0.64313	0.642302	0.642424	Chinese Vocabulary Knowledge (48 items)	1e-05	0.754	0.753	0.7532
CWR_Total	3.39283	3.01119	-4696.49	25.9859	26.0871	0.260115	0.259178	0.259602	Chinese Word Reading Raw Score	1e-05	0.7498	0.7488	0.749
CWR_Norm	0.40887	0.401629	-2620.28	24.7886	24.8841	0.308904	0.307918	0.308286	Chinese Word Reading Scaled Score	1e-05	0.7498	0.7488	0.749
DS_Total	0.649595	0.611464	-3155.73	8.0775	8.11206	0.288318	0.28758	0.288048	Chinese Discourse Skills	1e-05	0.7498	0.7488	0.749
EDC_Total	-6.42234	4.38175	-2830.99	11.6249	11.6268	0.143244	0.142182	0.143437	English Delayed Copying	1e-05	0.6088	0.6043	0.6096
EDICT_Total	0.292531	0.746966	-3256.11	48.7512	48.9342	0.695415	0.694767	0.694858	English Dictation	1e-05	0.7881	0.7874	0.7875
EDRAN_Mean	-1.17494	1.64737	-4169.22	6.628	6.65553	0.47587	0.475023	0.47525	English Digit Rapid Naming	1e-05	0.7498	0.7488	0.749
EIS_Total	2.00286	1.9297	-2314.42	21.3205	21.331	0.299719	0.297973	0.298596	English Invented Spelling	1e-05	0.7498	0.7488	0.749
ELD_Total	-1.67598	0.780601	-1791.64	11.0894	11.0898	0.0321789	0.0317251	0.0326028	English Lexical Decision	1e-05	0.3647	0.3596	0.3695
ELRAN_Mean	-1.134	1.16689	-2043.74	7.19207	7.18892	0.331527	0.329887	0.33057	English Letter Rapid Naming	1e-05	0.7498	0.7488	0.749
EMA_Total	-0.318896	0.651137	-3217.2	6.51772	6.54307	0.624413	0.623874	0.624024	English Morphological Awareness - Written Test	1e-05	0.754	0.753	0.7532
EVA_Total	0.279231	0.414266	-2725.6	9.79106	9.82175	0.500438	0.499663	0.49988	English Vocabulary - Receptive Vocabulary (15 items)	1e-05	0.7498	0.7488	0.749
EVB_Total	0.0126405	0.414398	-2676.22	23.3444	23.4345	0.975672	0.975402	0.975409	English Vocabulary - Expressive Vocabulary (15 items)	1e-05	0.9757	0.9754	0.9754
EVD_Total	-0.481172	0.625785	-3107.72	22.2661	22.349	0.442122	0.441171	0.441413	English Vocabulary - Vocabulary Definition (15 items)	1e-05	0.7498	0.7488	0.749
EVK_Total	-0.203164	1.31394	-3852.99	34.1869	34.311	0.877149	0.876903	0.876934	English Vocabulary Knowledge (45 items)	1e-05	0.932	0.9317	0.9317
EWR_Total	-0.449817	1.6475	-4076.14	38.5209	38.6661	0.784884	0.78461	0.784675	English Word Reading Total Score	1e-05	0.8608	0.8605	0.8606
MS_Total	-0.967613	1.13334	-3759.99	7.78736	7.82276	0.393431	0.392713	0.393069	Morphosyntax	1e-05	0.7498	0.7488	0.749
PairC_Total	-0.632931	1.14697	-2082.76	4.39826	4.39228	0.581267	0.579979	0.580477	Pair Cancellation	1e-05	0.754	0.753	0.7532
PureC_Total	0.927582	1.50279	-2217.18	6.97059	6.96755	0.537306	0.535825	0.536119	Pure Copying of Unfamiliar Scripts	1e-05	0.7498	0.7488	0.749
RC_MC	0.220971	0.229807	-2176.93	2.03597	2.04397	0.336501	0.335436	0.335771	Reading Comprehension - Multiple Choice	1e-05	0.7498	0.7488	0.749
RC_OE	0.42622	0.285611	-2342.82	7.66602	7.70621	0.135923	0.135091	0.135608	Reading Comprehension - Open End	1e-05	0.6088	0.6043	0.6096
RC_Total	0.66021	0.444408	-2804.73	7.10788	7.14175	0.137692	0.13684	0.137355	Reading Comprehension - Total	1e-05	0.6088	0.6043	0.6096
WO_Total	0.897684	1.16152	-2022.97	8.25755	8.25534	0.439911	0.438277	0.438732	Chinese Word Order	1e-05	0.7498	0.7488	0.749

## Sheet: T8.PRS RAN_pic
Supplementary Data 11.8 Polygenic risk scores analysis with RAN pic, using the clumping and p-value thresholding approach																P-value Threshold	No. of SNPs included (After LD-Clumping)
Phenotype	beta	se	logl_H1	l_remle	l_mle	p_wald	p_lrt	p_score	Full_Name	threshold	P.adjust_wald	P.adjust_ltr	P.adjust_score			P<1e-05	5
BDS_Total	0.164494	0.083122	-2296.77	3.38718	3.40504	0.0480871	0.047628	0.0481117	Backward Digit Span	1e-05	0.5748	0.5719	0.5736
CCR_Total	0.753376	0.715902	-2418.42	15.3165	15.3244	0.293059	0.291539	0.29239	Chinese Character Reading	1e-05	0.6643	0.6608	0.6628
CDC_Total	-0.377924	0.736149	-2412.52	26.065	26.0813	0.607872	0.606585	0.606822	Chinese Delayed Copying	1e-05	0.7502	0.7489	0.7492
CDICT_Total	0.00654517	0.276321	-3510.2	11.5401	11.5813	0.981107	0.981194	0.981199	Chinese Dictation	1e-05	0.9811	0.9812	0.9812
CDRAN_Mean	-0.194698	0.217469	-3266.85	4.98296	5.00401	0.370841	0.370461	0.371042	Chinese Digit Rapid Naming	1e-05	0.7259	0.7239	0.7245
CLD_Total	0.245538	0.335068	-2057.05	4.74553	4.74037	0.463957	0.462665	0.463511	Chinese Lexical Decision	1e-05	0.7502	0.7489	0.7492
COM_Score	1.07836	0.650134	-4370.98	10.69	10.7322	0.0974852	0.0970206	0.0976725	Chinese 1 Min Word Reading Adjusted Total Score	1e-05	0.5748	0.5719	0.5736
COM_Norm	0.177401	0.121903	-2638.56	10.3382	10.3788	0.145899	0.145294	0.145915	Chinese 1 Min Word Reading Scaled Score	1e-05	0.5748	0.5719	0.5736
CVA_Total	0.0464672	0.0395051	-1561.89	1.6231	1.62767	0.239772	0.239611	0.240688	Chinese Vocabulary - Receptive Vocabulary (10 items)	1e-05	0.6643	0.6608	0.6628
CVB_Total	0.00392981	0.0674181	-2053.48	7.19906	7.22332	0.953529	0.953698	0.953714	Chinese Vocabulary - Expressive Vocabulary (12 items)	1e-05	0.9811	0.9812	0.9812
CVD_Total	-0.103752	0.227353	-3338.14	4.74468	4.76647	0.648236	0.647684	0.647811	Chinese Vocabulary - Vocabulary Definition (26 items)	1e-05	0.7502	0.7489	0.7492
CVK_Total	-0.0644336	0.274018	-3507.34	7.86108	7.89542	0.814144	0.813627	0.81368	Chinese Vocabulary Knowledge (48 items)	1e-05	0.865	0.8645	0.8645
CWR_Total	1.32403	0.954339	-4696.16	25.9428	26.0443	0.165629	0.164875	0.165419	Chinese Word Reading Raw Score	1e-05	0.5748	0.5719	0.5736
CWR_Norm	0.178934	0.127278	-2619.8	24.7587	24.8545	0.160072	0.159259	0.159781	Chinese Word Reading Scaled Score	1e-05	0.5748	0.5719	0.5736
DS_Total	0.17367	0.193251	-3155.89	8.0904	8.12527	0.369033	0.368201	0.368541	Chinese Discourse Skills	1e-05	0.7259	0.7239	0.7245
EDC_Total	-0.3954	1.33194	-2832.02	11.7318	11.7355	0.766674	0.765973	0.766172	English Delayed Copying	1e-05	0.8409	0.8401	0.8403
EDICT_Total	0.130987	0.235189	-3256.04	48.7255	48.909	0.577686	0.576991	0.577147	English Dictation	1e-05	0.7502	0.7489	0.7492
EDRAN_Mean	-0.324965	0.520195	-4169.27	6.62634	6.65394	0.532307	0.531591	0.53179	English Digit Rapid Naming	1e-05	0.7502	0.7489	0.7492
EIS_Total	-0.323132	0.584316	-2314.81	21.3219	21.3342	0.580457	0.579103	0.579359	English Invented Spelling	1e-05	0.7502	0.7489	0.7492
ELD_Total	-0.142801	0.238992	-1793.77	11.2509	11.2529	0.550385	0.548951	0.54924	English Lexical Decision	1e-05	0.7502	0.7489	0.7492
ELRAN_Mean	0.156404	0.355651	-2044.12	7.17736	7.17533	0.660261	0.659205	0.659474	English Letter Rapid Naming	1e-05	0.7502	0.7489	0.7492
EMA_Total	0.17876	0.205378	-3216.94	6.5245	6.54991	0.384287	0.383256	0.383545	English Morphological Awareness - Written Test	1e-05	0.7259	0.7239	0.7245
EVA_Total	0.139146	0.130602	-2725.26	9.76919	9.80001	0.286934	0.286193	0.286675	English Vocabulary - Receptive Vocabulary (15 items)	1e-05	0.6643	0.6608	0.6628
EVB_Total	0.179582	0.130491	-2675.27	23.3157	23.4059	0.169059	0.168195	0.168694	English Vocabulary - Expressive Vocabulary (15 items)	1e-05	0.5748	0.5719	0.5736
EVD_Total	0.135343	0.197257	-3107.78	22.2463	22.3296	0.49279	0.492082	0.492315	English Vocabulary - Vocabulary Definition (15 items)	1e-05	0.7502	0.7489	0.7492
EVK_Total	0.441594	0.413801	-3852.43	34.1331	34.2574	0.286147	0.285271	0.285682	English Vocabulary Knowledge (45 items)	1e-05	0.6643	0.6608	0.6628
EWR_Total	0.416382	0.519199	-4075.86	38.5325	38.6779	0.422754	0.421745	0.422002	English Word Reading Total Score	1e-05	0.7502	0.7489	0.7492
MS_Total	0.638389	0.357362	-3758.76	7.73612	7.77151	0.0743298	0.0739318	0.0745667	Morphosyntax	1e-05	0.5748	0.5719	0.5736
PairC_Total	0.495032	0.350555	-2081.91	4.40373	4.39883	0.158414	0.156906	0.157763	Pair Cancellation	1e-05	0.5748	0.5719	0.5736
PureC_Total	0.200022	0.457274	-2217.27	6.9596	6.95775	0.661959	0.660818	0.66103	Pure Copying of Unfamiliar Scripts	1e-05	0.7502	0.7489	0.7492
RC_MC	0.130908	0.0724372	-2175.76	1.97717	1.9849	0.0710227	0.0709296	0.0718539	Reading Comprehension - Multiple Choice	1e-05	0.5748	0.5719	0.5736
RC_OE	0.0563087	0.0902724	-2343.74	7.62838	7.66895	0.53292	0.533254	0.533851	Reading Comprehension - Open End	1e-05	0.7502	0.7489	0.7492
RC_Total	0.175499	0.140336	-2805.06	7.01943	7.05349	0.211379	0.211495	0.212573	Reading Comprehension - Total	1e-05	0.6534	0.6537	0.657
WO_Total	0.487438	0.353194	-2022.32	8.21729	8.21622	0.168068	0.166531	0.167404	Chinese Word Order	1e-05	0.5748	0.5719	0.5736

## Sheet: T9.PRS RAN_digit
Supplementary Data 11.9 Polygenic risk scores analysis with RAN digit, using the clumping and p-value thresholding approach																P-value Threshold	No. of SNPs included (After LD-Clumping)
Phenotype	beta	se	logl_H1	l_remle	l_mle	p_wald	p_lrt	p_score	Full_Name	threshold	P.adjust_wald	P.adjust_ltr	P.adjust_score			P<1e-05	9
BDS_Total	-0.0808843	0.122236	-2298.51	3.39781	3.41603	0.508306	0.507467	0.507667	Backward Digit Span	1e-05	0.9103	0.9099	0.91
CCR_Total	0.681808	1.13374	-2418.8	15.3968	15.4032	0.547812	0.546329	0.546616	Chinese Character Reading	1e-05	0.9103	0.9099	0.91
CDC_Total	-0.701673	1.17467	-2412.47	26.0589	26.0734	0.550506	0.549086	0.54939	Chinese Delayed Copying	1e-05	0.9103	0.9099	0.91
CDICT_Total	-0.54087	0.405207	-3509.31	11.5303	11.5712	0.182234	0.18133	0.181813	Chinese Dictation	1e-05	0.9103	0.9099	0.91
CDRAN_Mean	0.0571734	0.318499	-3267.24	5.01352	5.03478	0.857573	0.857284	0.857321	Chinese Digit Rapid Naming	1e-05	0.9112	0.9109	0.9109
CLD_Total	1.2169	0.52539	-2054.64	4.65747	4.65107	0.0208735	0.0205752	0.0213602	Chinese Lexical Decision	1e-05	0.7097	0.6996	0.7262
COM_Score	0.255265	0.954907	-4372.32	10.7713	10.8135	0.789277	0.788685	0.788748	Chinese 1 Min Word Reading Adjusted Total Score	1e-05	0.9103	0.9099	0.91
COM_Norm	0.128969	0.178932	-2639.36	10.3945	10.4351	0.471211	0.470251	0.47047	Chinese 1 Min Word Reading Scaled Score	1e-05	0.9103	0.9099	0.91
CVA_Total	0.0717976	0.0581143	-1561.81	1.66698	1.67191	0.216941	0.216002	0.216612	Chinese Vocabulary - Receptive Vocabulary (10 items)	1e-05	0.9103	0.9099	0.91
CVB_Total	-0.144948	0.0988104	-2052.4	7.14245	7.16655	0.142699	0.142261	0.143001	Chinese Vocabulary - Expressive Vocabulary (12 items)	1e-05	0.9103	0.9099	0.91
CVD_Total	-0.510399	0.333333	-3337.07	4.73139	4.75316	0.126026	0.12529	0.125833	Chinese Vocabulary - Vocabulary Definition (26 items)	1e-05	0.9103	0.9099	0.91
CVK_Total	-0.570636	0.401696	-3506.36	7.81656	7.85072	0.155743	0.155092	0.155687	Chinese Vocabulary Knowledge (48 items)	1e-05	0.9103	0.9099	0.91
CWR_Total	-0.688631	1.3987	-4697	26.0041	26.1053	0.622586	0.62198	0.622115	Chinese Word Reading Raw Score	1e-05	0.9103	0.9099	0.91
CWR_Norm	-0.0474168	0.186549	-2620.76	24.8016	24.8972	0.799408	0.799093	0.799149	Chinese Word Reading Scaled Score	1e-05	0.9103	0.9099	0.91
DS_Total	0.23582	0.28382	-3155.95	8.10817	8.14289	0.406232	0.405204	0.405473	Chinese Discourse Skills	1e-05	0.9103	0.9099	0.91
EDC_Total	-0.245343	2.12064	-2832.06	11.7458	11.7479	0.907934	0.907624	0.907675	English Delayed Copying	1e-05	0.9194	0.9196	0.9196
EDICT_Total	0.0862074	0.345817	-3256.16	48.7418	48.9245	0.803188	0.802867	0.802921	English Dictation	1e-05	0.9103	0.9099	0.91
EDRAN_Mean	0.363532	0.762639	-4169.36	6.63868	6.66627	0.633694	0.632837	0.632968	English Digit Rapid Naming	1e-05	0.9103	0.9099	0.91
EIS_Total	-0.308569	0.928548	-2314.91	21.3288	21.3393	0.739765	0.73887	0.738998	English Invented Spelling	1e-05	0.9103	0.9099	0.91
ELD_Total	0.184712	0.378055	-1793.83	11.2616	11.2622	0.62531	0.624051	0.624259	English Lexical Decision	1e-05	0.9103	0.9099	0.91
ELRAN_Mean	-0.294233	0.561449	-2044.08	7.17628	7.17311	0.600428	0.599165	0.599446	English Letter Rapid Naming	1e-05	0.9103	0.9099	0.91
EMA_Total	-0.168192	0.301466	-3217.16	6.50886	6.5343	0.577024	0.576673	0.576933	English Morphological Awareness - Written Test	1e-05	0.9103	0.9099	0.91
EVA_Total	0.15646	0.191791	-2725.49	9.80919	9.83992	0.414811	0.413717	0.413994	English Vocabulary - Receptive Vocabulary (15 items)	1e-05	0.9103	0.9099	0.91
EVB_Total	-0.0345665	0.191874	-2676.2	23.3436	23.4336	0.857068	0.856758	0.856795	English Vocabulary - Expressive Vocabulary (15 items)	1e-05	0.9112	0.9109	0.9109
EVD_Total	0.0968534	0.28982	-3107.96	22.2689	22.3517	0.738308	0.737819	0.737895	English Vocabulary - Vocabulary Definition (15 items)	1e-05	0.9103	0.9099	0.91
EVK_Total	0.237301	0.608431	-3852.92	34.1861	34.31	0.6966	0.695993	0.696084	English Vocabulary Knowledge (45 items)	1e-05	0.9103	0.9099	0.91
EWR_Total	0.415287	0.762972	-4076.03	38.526	38.6709	0.586351	0.585584	0.585729	English Word Reading Total Score	1e-05	0.9103	0.9099	0.91
MS_Total	-0.281117	0.525025	-3760.21	7.80473	7.84028	0.592465	0.59175	0.591897	Morphosyntax	1e-05	0.9103	0.9099	0.91
PairC_Total	0.714834	0.553113	-2082.07	4.3637	4.35772	0.196708	0.195433	0.196672	Pair Cancellation	1e-05	0.9103	0.9099	0.91
PureC_Total	-0.331395	0.72368	-2217.26	6.96084	6.95776	0.647165	0.64597	0.646191	Pure Copying of Unfamiliar Scripts	1e-05	0.9103	0.9099	0.91
RC_MC	-0.0584737	0.106654	-2177.24	2.02164	2.02988	0.583636	0.58348	0.583916	Reading Comprehension - Multiple Choice	1e-05	0.9103	0.9099	0.91
RC_OE	-0.0134034	0.132506	-2343.93	7.66931	7.70983	0.919449	0.919566	0.919593	Reading Comprehension - Open End	1e-05	0.9194	0.9196	0.9196
RC_Total	-0.0555052	0.206163	-2805.8	7.10018	7.13432	0.787807	0.787856	0.787968	Reading Comprehension - Total	1e-05	0.9103	0.9099	0.91
WO_Total	0.496897	0.559173	-2022.88	8.26664	8.26442	0.374555	0.372894	0.373487	Chinese Word Order	1e-05	0.9103	0.9099	0.91

## Sheet: Note
Additional Note: The GWAS summary statistic for Table S9.1 was extracted from Doust et al., while those for Tables S9.2 to 9.9 were extracted from Wang et al.
