# Supplementary material for: A genome-wide association study of Chinese and English language phenotypes in Hong Kong Chinese children
Source: NPJ Sci Learn. 2024 Mar 27;9:26. doi: 10.1038/s41539-024-00229-7 (PMC10973362; doi:10.1038/s41539-024-00229-7)
Supplement: Supplementary file 12 — Supplementary Data 12 [file 41539_2024_229_MOESM12_ESM.xlsx]

## Sheet: T1.Table2_Gene
Supplementary Data 12.1 Traits associated with genes listed in Table 2 and Table S1.3 based on search of GWAS catalog (SNPs in the relevant genes showing association at p<1e-5 are included; neuropsychiatric traits are highlighted)
Gene	Study accession	Reported trait
MANEA-DT	GCST90093113	Cold medicine-related Stevens-Johnson syndrome/toxic epidermal necrolysis (SJS/TEN) with severe ocular complications
	GCST90018944	Aspartate aminotransferase levels
	GCST002131	Behavioural disinhibition (generation interaction)
	GCST005806	Blood protein levels
TNR	GCST011153	Testosterone levels x fluid intelligence interaction
	GCST005358	Disease progression to choroidal neovascularization form in age-related macular degeneration
	GCST010289	Attention deficit hyperactivity disorder (childhood)
	GCST006916	Attention deficit hyperactivity disorder
	GCST006485	Telomere length
	GCST000107	Tonometry
	GCST008469	Liver fibrosis in non-alcoholic fatty liver disease
	GCST007673	3-month functional outcome in ischaemic stroke (modified Rankin score)
	GCST005803	Corneal astigmatism
	GCST90002373	White blood cell count
	GCST90002350	Neutrophil count
	GCST90014132	Ischemic stroke in dyslipidemia
	GCST001819	Corneal astigmatism
	GCST90026508	White blood cell count (neutrophil)
	GCST90013473	Biological sex
	GCST006660	DNA methylation variation (age effect)
	GCST006570	Cognitive performance (MTAG)
	GCST006269	General cognitive ability
	GCST009391	Metabolite levels
	GCST008413	Core binding factor acute myeloid leukemia
	GCST90101994	Glycosphingolipids (d38:1) levels
	GCST90101996	Glycosphingolipids (d41:1) levels
	GCST90101997	Glycosphingolipids (d42:1) levels
	GCST001848	IgG glycosylation
	GCST009391	Metabolite levels
LOC100130331
SLC46A2
ZFR	GCST010343	Neurofibrillary tangles (SNP x SNP interaction)
PLXNC1	GCST90101437	Plexin-C1 levels
	GCST90088745	Serum levels of protein PLXNC1
	GCST90012831	Dementia with Lewy bodies
	GCST90012958	Brain shape (segment 79)
	GCST006277	Response to ranibizumab in age-related macular degeneration (exudative)
	GCST001914	Estradiol plasma levels (breast cancer)
	GCST010281	Cortical thickness
	GCST90012894	Brain shape (segment 15)
	GCST90026410	Conotruncal heart defects with normally related great vessels (without 22q.11.2 deletion syndrome)
	GCST001879	Breast cancer
	GCST004866	Alopecia areata
	GCST005231	Major depressive disorder
	GCST90027244	Neuroticism conditioned on self-rated math ability (multi-trait conditioning and joint analysis)
	GCST009798	Asthma
	GCST007268	Diastolic blood pressure
	GCST002131	Behavioural disinhibition (generation interaction)
	GCST011641	Hair curvature (quantitative)
	GCST90027240	Neuroticism conditioned on Townsend deprivation index (multi-trait conditioning and joint analysis)
	GCST90027242	Neuroticism conditioned on highest math class (multi-trait conditioning and joint analysis)
	GCST007071	Autoimmune traits
	GCST007076	Respiratory diseases
	GCST009246	Cerebrospinal fluid sTREM-2 levels
	GCST007073	Hypothyroidism
	GCST007075	Eczema
	GCST90014325	Asthma
	GCST007269	Pulse pressure
	GCST90002298	Eosinophil counts
	GCST90002302	Eosinophil counts
	GCST010043	Asthma
	GCST010042	Asthma
	GCST90002381	Eosinophil counts
	GCST90002382	Eosinophil percentage of white cells
	GCST007065	Eosinophil counts
	GCST005806	Blood protein levels
	GCST009597	Multiple sclerosis
	GCST006287	Adolescent idiopathic scoliosis
	GCST007066	Heel bone mineral density
	GCST009391	Metabolite levels
	GCST006585	Blood protein levels
PPP1R12B	GCST003331	Sex ratio
	GCST011435	Chronic obstructive pulmonary disease
	GCST002298	Coronary heart disease
	GCST002112	Celiac disease
	GCST90092000	acne vulgaris
	GCST90013473	Biological sex
	GCST90095130	Vertex-wise cortical surface area
	GCST90091060	Cortical surface area
	GCST001762	Obesity-related traits
SHTN1	GCST008926	Lysophosphatidylethanolamine levels
	GCST000547	Orofacial clefts
	GCST010379	Cleft lip with or without cleft palate
	GCST009668	Putamen volume
	GCST009357	Nonsyndromic cleft lip
	GCST004051	Orofacial clefts
	GCST009184	Inferior parietal cortex volume
	GCST006415	Nonsyndromic cleft lip with or without cleft palate
	GCST004050	Cleft lip with or without cleft palate
	GCST001628	Orofacial clefts
	GCST011617	Cortical surface area
	GCST002811	Nonsyndromic cleft lip with or without cleft palate
	GCST011616	Cortical volume
	GCST009536	White matter microstructure (mode of anisotropy)
	GCST010700	Cortical thickness (MOSTest)
	GCST007064	Body fat percentage
	GCST012351	Unilateral cleft lip
	GCST009539	White matter microstructure (fractional anisotropy)
	GCST010702	Subcortical volume (MOSTest)
	GCST010701	Cortical surface area (MOSTest)
	GCST005830	Hand grip strength
	GCST012350	Bilateral cleft lip and palate
	GCST90011874	Noncognitive aspects of educational attainment
	GCST007462	Age of smoking initiation (MTAG)
	GCST005951	Body mass index
	GCST012456	Left unilateral cleft lip
	GCST90000047	Age at first sexual intercourse
	GCST006368	Body mass index
	GCST009003	Body mass index
	GCST007474	Smoking initiation (ever regular vs never regular)
	GCST010703	Brain morphology (MOSTest)
	GCST90012880	Brain shape (segment 1)
	GCST009004	Body mass index
	GCST90061435	Externalizing behaviour (multivariate analysis)
	GCST007468	Smoking initiation (ever regular vs never regular) (MTAG)
	GCST90091061	Cortical thickness
	GCST90095130	Vertex-wise cortical surface area
	GCST90095131	Vertex-wise cortical thickness
	GCST010282	Cortical surface area
	GCST90018947	Body mass index
	GCST90018949	Weight
	GCST007081	Lung function (FVC)
	GCST90091060	Cortical surface area
	GCST90095129	Vertex-wise sulcal depth
	GCST006568	Highest math class taken (MTAG)
	GCST007039	Body mass index
	GCST009871	Body mass index
	GCST009518	Brain region volumes
	GCST006442	Educational attainment (years of education)
	GCST006571	Educational attainment (MTAG)
HOPX	GCST007189	visceral adipose tissue/total adipose tissue ratio
	GCST005869	Circulating odd-numbered chain saturated fatty acid levels (C15:0)
	GCST006493	Systemic sclerosis
	GCST012352	Bilateral cleft lip
	GCST007020	Male-pattern baldness
	GCST90002385	High light scatter reticulocyte count
	GCST90002386	High light scatter reticulocyte percentage of red cells
	GCST90002406	Reticulocyte fraction of red cells
	GCST007069	Red blood cell count

## Sheet: T2.Table3_Gene
Supplementary Data 12.2 Traits associated with genes listed in Table 3 based on search of GWAS catalog (SNPs in the relevant genes showing association at p<1e-5 are included; neuropsychiatric traits are highlighted)
Gene	Study accession	Reported trait
DUS3L	GCST007325	General risk tolerance (MTAG)
	GCST007576	Chronotype
AC005523.3
ZNF585B	GCST004639	Prudent dietary pattern
	GCST007387	Insomnia symptoms (never/rarely vs. sometimes/usually)
	GCST007388	Insomnia symptoms (never/rarely vs. usually)
	GCST90002302	Eosinophil counts
	GCST90002381	Eosinophil counts
	GCST001762	Obesity-related traits
BNIPL	GCST012322	Triglyceride levels x SSRI defined daily dose interaction in schizophrenia or bipolar disorder	triglyceride measurement, response to selective serotonin reuptake inhibitor
	GCST009379	Type 2 diabetes
	GCST010555	Type 2 diabetes
	GCST010557	Type 2 diabetes
	GCST009001	Body mass index
	GCST007039	Body mass index
	GCST009871	Body mass index
RP11-508N22.12
GTF3C5	GCST011595	Sepsis (28-day mortality)
	GCST90090829	Serum levels of protein CEL
	GCST004429	Stem cell factor levels
	GCST007446	vWF levels
	GCST90014023	Type 1 diabetes
	GCST005806	Blood protein levels
FAM86B2	GCST006433	Heel bone mineral density
KIAA0355
CHL1	GCST90090409	Serum levels of protein CHL1
	GCST90088451	Serum levels of protein CHL1
	GCST012342	Asparaginase hypersensitivity in acute lymphoblastic leukemia
	GCST005236	Problematic alcohol use in trauma-exposed individuals
	GCST011905	Diastolic blood pressure (long-term average)
	GCST000938	Adolescent idiopathic scoliosis
	GCST006153	Parkinsonism in frontotemporal lobe dementia
	GCST011895	Diastolic blood pressure (long-term average)
	GCST001526	Fasting blood insulin (BMI interaction)
	GCST004970	Caudate activity during reward
	GCST001099	Sudden cardiac arrest
	GCST008901	Gut microbiota (beta diversity)
	GCST010196	Protein levels in obesity
	GCST002278	QT interval in Tripanosoma cruzi seropositivity
	GCST90026530	Complement factor H-related protein 2 levels
	GCST001308	Response to anti-depressant treatment in major depressive disorder
	GCST005147	Colonoscopy-negative controls vs population controls
	GCST006988	Blond vs. brown/black hair color
	GCST90020242	Ischemic stroke (cardioembolic)
	GCST007325	General risk tolerance (MTAG)
	GCST006574	Highest math class taken
	GCST006573	Self-reported math ability
	GCST007082	Hair color
	GCST006287	Adolescent idiopathic scoliosis
	GCST006569	Self-reported math ability (MTAG)
	GCST001762	Obesity-related traits
	GCST006585	Blood protein levels
	GCST006568	Highest math class taken (MTAG)
	GCST006571	Educational attainment (MTAG)
	GCST011427	Protein quantitative trait loci (liver)
	GCST005806	Blood protein levels
TSEN15	GCST004565	Waist circumference adjusted for BMI in inactive individuals
	GCST90034524	Osteoarthritis (with total hip replacement)
	GCST000175	Height
	GCST004063	Waist circumference adjusted for body mass index
	GCST001956	Height
	GCST004500	Waist circumference adjusted for BMI (adjusted for smoking behaviour)
	GCST004501	Waist circumference adjusted for BMI (joint analysis main effects and smoking interaction)
	GCST004504	Waist circumference adjusted for BMI in non-smokers
	GCST007295	Body fat distribution (leg fat ratio)
	GCST007294	Body fat distribution (trunk fat ratio)
	GCST008053	Height
	GCST008161	Waist circumference adjusted for body mass index
	GCST004067	Hip circumference adjusted for BMI
	GCST002702	Height
	GCST010118	Type 2 diabetes
	GCST001913	Venous thromboembolism (SNP x SNP interaction)
	GCST002647	Height
	GCST000817	Height
	GCST004562	Waist circumference adjusted for body mass index
	GCST004563	Waist circumference adjusted for BMI (joint analysis main effects and physical activity interaction)
	GCST004564	Waist circumference adjusted for BMI in active individuals
	GCST90102517	Corneal resistance factor (MTAG)
	GCST90018739	Height
	GCST012226	Waist circumference adjusted for body mass index
	GCST007063	Fat-free mass
	GCST010557	Type 2 diabetes
	GCST008839	Height
	GCST006611	HDL cholesterol
	GCST90020029	Waist circumference adjusted for body mass index
	GCST012227	Hip circumference adjusted for BMI
	GCST009867	Waist circumference adjusted for body mass index
	GCST90000025	Appendicular lean mass
	GCST90020028	Hip circumference adjusted for BMI
	GCST006287	Adolescent idiopathic scoliosis
	GCST90018949	Weight
	GCST90012110	Sex hormone-binding globulin levels adjusted for BMI
	GCST90012111	Sex hormone-binding globulin levels
	GCST007841	Height
	GCST90018959	Height
HNRNPCP1
RASA4
C20orf202	GCST000269	Multiple sclerosis
RP11-178F10.3

## Sheet: T3.Table4_Gene
Supplementary Data 12.3 Traits associated with genes listed in Table 4 based on search of GWAS catalog (SNPs in the relevant genes showing association at p<1e-5 are included; neuropsychiatric traits are highlighted)
Gene	Study accession	Reported trait
HSD3B7	GCST006941	Irritable mood
RP11-497H16.2
SEMA6C	GCST90027161	Atopic dermatitis
	GCST009448	Longevity
	GCST005013	Childhood ear infection
	GCST005951	Body mass index
	GCST006368	Body mass index
	GCST002783	Body mass index
	GCST007078	Menarche (age at onset)
	GCST009777	C-reactive protein levels
	GCST90002394	Monocyte percentage of white cells
LINC00638	GCST90013534	Rheumatoid arthritis
	GCST003525	Endometrial endometrioid carcinoma
	GCST003524	Endometrial cancer
	GCST010653	Thyroid stimulating hormone levels
	GCST001848	IgG glycosylation
	GCST007002	Cerebrospinal fluid t-tau levels in normal cognition
	GCST007007	Cerebrospinal fluid t-tau levels
	GCST002223	HDL cholesterol
	GCST004232	HDL cholesterol levels
	GCST005171	QT interval
	GCST011816	Vitamin C levels
	GCST007841	Height
	GCST90019495	Apolipoprotein A1 levels
	GCST90100220	Estimated glomerular filtration rate (creatinine)
	GCST90267284	Height (standard GWA)
	GCST010241	Apolipoprotein A1 levels
	GCST90092894	Cholesteryl ester levels in medium HDL
	GCST90179148	Low-density lipoprotein levels (MTAG)
	GCST90092899	Concentration of medium HDL particles
	GCST90018956	HDL cholesterol
	GCST90092892	Cholesterol levels in medium HDL
	GCST90179147	High-density lipoprotein levels (MTAG)
	GCST007070	White blood cell count
	GCST006611	HDL cholesterol
	GCST90092826	Concentration of HDL particles
	GCST90092808	Apolipoprotein A1 levels
	GCST90002398	Neutrophil count
	GCST90092823	Cholesteryl ester levels in HDL
	GCST90104273	Sex hormone-binding globulin levels
	GCST90012111	Sex hormone-binding globulin levels
	GCST90012110	Sex hormone-binding globulin levels adjusted for BMI
	GCST90012107	Sex hormone-binding globulin levels
	GCST010242	HDL cholesterol levels
	GCST90104297	Sex hormone-binding globulin levels
	GCST90012106	Sex hormone-binding globulin levels adjusted for BMI
	GCST90090294	Serum levels of protein MAVS
	GCST90244005	HDL cholesterol levels
	GCST90239654	High density lipoprotein cholesterol levels
	GCST90134519	HDL cholesterol levels
	GCST90239650	High density lipoprotein cholesterol levels
	GCST90245848	Height
	GCST90239649	High density lipoprotein cholesterol levels
	GCST90092901	Phospholipids to total lipids ratio in medium HDL
	GCST90239652	High density lipoprotein cholesterol levels
	GCST007282	HDL cholesterol x physical activity interaction (2df test)
	GCST90244098	Chronic obstructive pulmonary disease liability (machine learning-based score)
	GCST90244094	Lung function (FEV1/FVC)
	GCST007080	Lung function (FEV1/FVC)
	GCST002899	HDL cholesterol
	GCST008075	HDL cholesterol levels x alcohol consumption (regular vs non-regular drinkers) interaction (2df)
	GCST008084	HDL cholesterol levels x alcohol consumption (drinkers vs non-drinkers) interaction (2df)
	GCST008085	HDL cholesterol levels in current drinkers
	GCST90012109	Sex hormone-binding globulin levels
	GCST90012113	Total testosterone levels
	GCST008070	HDL cholesterol levels
	GCST90012108	Sex hormone-binding globulin levels adjusted for BMI
	GCST90239611	High density lipoprotein cholesterol levels
	GCST90249189	Adenylosuccinate synthetase isozyme 2 levels
	GCST90132222	Rheumatoid arthritis
	GCST90132225	Rheumatoid arthritis (rheumatoid factor and/or anti-cyclic citrullinated peptide seropositive)
	GCST90132224	Rheumatoid arthritis
	GCST90132227	Rheumatoid arthritis (rheumatoid factor and/or anti-cyclic citrullinated peptide seropositive)
PIF1	GCST004616	Platelet distribution width
	GCST004387	Pulse pressure
	GCST004385	Systolic blood pressure
	GCST000975	LDL cholesterol
	GCST010320	PR interval
	GCST010321	PR interval
	GCST90002401	Platelet distribution width
	GCST009312	Antisaccade task score
	GCST007080	Lung function (FEV1/FVC)
	GCST004599	Mean platelet volume
	GCST004603	Platelet count
	GCST90002402	Platelet count
	GCST90018749	Platelet count
	GCST005196	Coronary artery disease
	GCST90132314	Coronary artery disease
	GCST005195	Coronary artery disease
	GCST90002400	Plateletcrit
	GCST90245848	Height
	GCST90239828	Blood pressure (pleiotropy model 1 DBP adjusted for estimated causal effects x SBP)
	GCST90239829	Blood pressure (pleiotropy model 2 SBP adjusted for estimated causal effects x DBP)
	GCST90095127	Familial colorectal cancer
	GCST90244680	Triglyceride levels in non-type 2 diabetes
	GCST90002358	Platelet count
	GCST90018969	Platelet count
	GCST90247175	CUB and sushi domain-containing protein 2 levels
	GCST001337	Platelet count
	GCST010796	Electrocardiogram morphology (amplitude at temporal datapoints)
	GCST006629	Pulse pressure
	GCST90132905	Pulse pressure
	GCST90239624	Platelet count
	GCST90002357	Platelet count
BAK1P1	GCST005976	White blood cell count (basophil)
	GCST005146	Birth weight
	GCST90018946	Basophil count
	GCST90002292	Basophil count
	GCST90002379	Basophil count
	GCST006660	DNA methylation variation (age effect)
	GCST008839	Height
	GCST90002392	Mean corpuscular volume
ZNF565	GCST90007006	Gut microbiota relative abundance (unclassified genus belonging to family Erysipelotrichaceae)
	GCST004452	Interleukin-5 levels
	GCST004136	Methadone dose in opioid dependence
	GCST90002399	Neutrophil percentage of white cells
	GCST007081	Lung function (FVC)
	GCST90000025	Appendicular lean mass
MYO6	GCST011047	Prostate cancer
	GCST004429	Stem cell factor levels
	GCST002606	Prostate cancer
	GCST001085	Hypertension (SNP x SNP interaction)
	GCST011049	Prostate cancer
	GCST006250	Intelligence
	GCST007078	Menarche (age at onset)
	GCST012226	Waist circumference adjusted for body mass index
	GCST012227	Hip circumference adjusted for BMI
	GCST007841	Height
	GCST90020028	Hip circumference adjusted for BMI
RBM8A	GCST008971	Urate levels
	GCST90019524	Urate levels
OXCT2P1
CYP2E1	GCST009530	Childhood body mass index	body mass index
	GCST90092805	Acetone levels	acetone measurement
	GCST001356	Gout	gout
	GCST001762	Obesity-related traits	cortisol secretion measurement, hormone measurement, antioxidant measurement, CCL2 measurement, body mass index, IGFBP-3 measurement, fatty acid measurement, tumor necrosis factor-alpha measurement, gestational age, energy expenditure, sleep measurement, metabolic rate measurement, urinary metabolite measurement, blood urea nitrogen measurement, vitamin B12 measurement, energy intake, ICAM-1 meas…
	GCST008413	Core binding factor acute myeloid leukemia	acute myeloid leukemia

## Sheet: T4.Table5_Gene
Supplementary Data 12.4 Traits associated with genes listed in Table 5 based on search of GWAS catalog (SNPs in the relevant genes showing association at p<1e-5 are included; neuropsychiatric traits are highlighted)
Gene	Study accession	Reported trait
KCNC1	GCST002235	Opioid sensitivity
	GCST006403	Energy expenditure
	GCST007328	Alcohol consumption (drinks per week)
	GCST90092505	Carotid Intima-media thickness (mean of the maximum cIMT)
	GCST90092503	Carotid Intima-media thickness (mean of the maximum cIMT)
	GCST006571	Educational attainment (MTAG)
GTF3C1	GCST90000059	Diastolic blood pressure
	GCST90002351	Neutrophil count
	GCST90002355	Neutrophil count
	GCST007020	Male-pattern baldness
	GCST90002389	Lymphocyte percentage of white cells
	GCST90002399	Neutrophil percentage of white cells
	GCST90002374	White blood cell count
	GCST90002396	Mean reticulocyte volume
	GCST90002397	Mean spheric corpuscular volume
	GCST90002398	Neutrophil count
	GCST90002403	Red blood cell count
CATSPERD	GCST90020050	Psychosis in Alzheimer's disease
	GCST009979	Major depressive disorder
	GCST012072	Mitochondrial DNA levels
SLC2A12	GCST90032311	CAG-977 abundance in stool
	GCST008954	High chromosomal aberration frequency (chromosome type)
	GCST007429	Lung function (FVC)
	GCST007432	FEV1
	GCST005194	Coronary artery disease
	GCST005196	Coronary artery disease
	GCST006287	Adolescent idiopathic scoliosis
RSPH1	GCST007069	Red blood cell count
MAPK10	GCST90032540	Roseibacillus abundance in stool
	GCST009544	Cleft lip with or without cleft palate x maternal periconceptional smoking interaction (parent of origin effect)
	GCST002504	Peripheral artery disease
	GCST002343	Response to cytidine analogues (gemcitabine)
	GCST002676	Mammographic density
	GCST004110	Gait speed in old age
	GCST90092984	Total concentration of branched-chain amino acids (leucine + isoleucine + valine)
	GCST90092891	Leucine levels
	GCST009984	Trauma exposure in major depressive disorder-negative individuals
	GCST90018757	Serum uric acid levels
	GCST002079	Migraine - clinic-based
	GCST90013405	Liver enzyme levels (alanine transaminase)
	GCST010173	Triglyceride levels
	GCST90019523	Triglyceride levels
	GCST90012113	Total testosterone levels
	GCST009597	Multiple sclerosis
	GCST90012108	Sex hormone-binding globulin levels adjusted for BMI
	GCST90012109	Sex hormone-binding globulin levels
	GCST010244	Triglyceride levels
	GCST004988	Breast cancer
	GCST90012110	Sex hormone-binding globulin levels adjusted for BMI
	GCST90012111	Sex hormone-binding globulin levels
	GCST007080	Lung function (FEV1/FVC)
	GCST006269	General cognitive ability
	GCST010340	Total PHF-tau (SNP x SNP interaction)
	GCST008413	Core binding factor acute myeloid leukemia
RFX8	GCST005268	Chronic rhinosinusitis with nasal polyps
	GCST001914	Estradiol plasma levels (breast cancer)
	GCST90100572	Carotid intima media thickness (minimum)
	GCST90100573	Carotid intima media thickness (mean)
	GCST90085927	Vertigo
	GCST90026531	Complement factor H-related protein 3 levels
	GCST90027070	Childhood aggressive behavior
	GCST90018976	Serum total protein level
	GCST007069	Red blood cell count
SMKR1	GCST004639	Prudent dietary pattern
	GCST004616	Platelet distribution width
	GCST90056183	Platelet count
	GCST90002346	Mean platelet volume
	GCST90002349	Mean platelet volume
	GCST90002395	Mean platelet volume
	GCST90002400	Plateletcrit
	GCST90002401	Platelet distribution width
	GCST90002402	Platelet count
	GCST90002404	Red cell distribution width
	GCST90018969	Platelet count
	GCST007074	Red cell distribution width
BNIPL	GCST012322	Triglyceride levels x SSRI defined daily dose interaction in schizophrenia or bipolar disorder
	GCST009379	Type 2 diabetes
	GCST010555	Type 2 diabetes
	GCST010557	Type 2 diabetes
	GCST009001	Body mass index
	GCST007039	Body mass index
	GCST009871	Body mass index
CFAP65	GCST90095033	Height
	GCST000817	Height
	GCST012226	Waist circumference adjusted for body mass index
	GCST007067	Waist-hip ratio
	GCST008839	Height
	GCST009867	Waist circumference adjusted for body mass index
TMPRSS13	GCST005009	Pneumonia
	GCST006660	DNA methylation variation (age effect)
	GCST001762	Obesity-related traits
CAVIN2	GCST007090	Knee osteoarthritis
	GCST007092	Osteoarthritis of the hip or knee
	GCST90025960	Mean platelet volume
	GCST010320	PR interval
	GCST007324	Adventurousness
	GCST004599	Mean platelet volume
	GCST010321	PR interval
	GCST007637	Diffusing capacity of carbon monoxide
	GCST004603	Platelet count
	GCST90056183	Platelet count
	GCST90002346	Mean platelet volume
	GCST90002349	Mean platelet volume
	GCST90002357	Platelet count
	GCST90002361	Platelet count
	GCST90002395	Mean platelet volume
	GCST90002402	Platelet count
	GCST90018969	Platelet count
	GCST011427	Protein quantitative trait loci (liver)
MRFAP1L1
BLOC1S4	GCST007334	Alzheimer's disease with language domain impairment	Alzheimer disease, language impairment
PRR22	GCST001848	IgG glycosylation	serum IgG glycosylation measurement
	GCST90002395	Mean platelet volume	mean platelet volume
	GCST007080	Lung function (FEV1/FVC)	FEV/FEC ratio
	GCST009391	Metabolite levels
	GCST90018979	Serum creatinine levels
ANKRD50	GCST90000181	Type 1 diabetes with low genetic risk score
	GCST004957	Major coronary event in darapladib-treated cardiovascular disease (time to event)	response to darapladib, cardiovascular event measurement
	GCST004958	Major coronary event in cardiovascular disease (time to event) (darapladib treatment interaction)	response to darapladib, cardiovascular event measurement
	GCST009448	Longevity	longevity
	GCST005192	Lobe attachment (rater-scored or self-reported)	lobe attachment
	GCST006660	DNA methylation variation (age effect)	DNA methylation
	GCST006433	Heel bone mineral density	heel bone mineral density
	GCST006979	Heel bone mineral density	heel bone mineral density
	GCST010343	Neurofibrillary tangles (SNP x SNP interaction)	neurofibrillary tangles measurement
FZD7	GCST90014127	Cardio-cerebrovascular disease in diabetes mellitus
	GCST000618	Response to antipsychotic treatment
	GCST007323	Risk-taking tendency (4-domain principal component model)
	GCST001651	Response to amphetamines
	GCST007472	Alcohol consumption (drinks per week) (MTAG)
	GCST005348	Total body bone mineral density
	GCST90000047	Age at first sexual intercourse
	GCST007339	Neuroticism
	GCST006288	Heel bone mineral density
	GCST007474	Smoking initiation (ever regular vs never regular)
	GCST007038	Balding type 1
	GCST009096	Lifetime smoking index
	GCST007082	Hair color
	GCST006988	Blond vs. brown/black hair color
	GCST90061435	Externalizing behaviour (multivariate analysis)
	GCST003676	Educational attainment (years of education)
	GCST007468	Smoking initiation (ever regular vs never regular) (MTAG)
	GCST006433	Heel bone mineral density
	GCST006979	Heel bone mineral density
	GCST007069	Red blood cell count
	GCST006442	Educational attainment (years of education)
	GCST006571	Educational attainment (MTAG)
	GCST007066	Heel bone mineral density
	GCST007841	Height
CIB2	GCST90014304	DNA methylation PhenoAge acceleration	aging
