# Supplementary material for: A genome-wide association study of Chinese and English language phenotypes in Hong Kong Chinese children
Source: NPJ Sci Learn. 2024 Mar 27;9:26. doi: 10.1038/s41539-024-00229-7 (PMC10973362; doi:10.1038/s41539-024-00229-7)
Supplement: Supplementary file 14 — Supplementary Data 14 [file 41539_2024_229_MOESM14_ESM.xlsx]

## Sheet: T1.(Doust et al)
Supplementary Data 14.1 Testing for genetic overlap with dyslexia GWAS (Doust et al.), based on gene-based test statistics
	Simes test							ACAT test
Phenotype	P_Simes<0.001	P_Simes<0.01	P_Simes<0.05	P_Simes<1e-04	P_Simes<1e-05	P_Simes<1e-06	Aggregate_Simes	P_ACAT<0.001	P_ACAT<0.01	P_ACAT<0.05	P_ACAT<1e-04	P_ACAT<1e-05	P_ACAT<1e-06	Aggregate_ACAT
BDS_Total	0.154241	0.0489802	0.0511003	0.0926704	0.0545698	0.394751	0.10914	0.0776	0.0243	0.021	0.0683	0.0403	0.221	0.0413962
CCR_Total	0.0298079	0.0418181	0.0872564	0.0146514	0.00862759	0.0273759	0.0439541	0.0213	0.0237	0.0382	0.0109	0.00667	0.0193	0.0146808
CDC_Total	0.363205	0.117398	0.24496	0.178525	0.823154	0.99122	0.48992	0.22	0.0621	0.0969	0.127	0.498	0.75	0.161035
CDICT_Total	0.0668926	0.00901451	0.0188094	0.0455831	0.026842	0.0172901	0.0376188	0.033	0.00565	0.0105	0.0216	0.0127	0.0129	0.0118811
CDRAN_Mean	0.0868218	0.20398	0.425619	0.0680749	0.364746	0.328929	0.260466	0.0574	0.102	0.143	0.0589	0.146	0.166	0.0941939
CLD_Total	0.10096	0.220664	0.230215	0.967542	0.963977	0.889244	0.460431	0.0922	0.11	0.0889	0.557	0.53	0.474	0.180432
COM_Norm	0.217375	0.25947	0.181567	0.106846	0.108081	0.489031	0.311364	0.129	0.149	0.0716	0.0853	0.0863	0.294	0.109946
COM_Score	0.131863	0.3098	0.177043	0.0648138	0.0381662	0.490476	0.194442	0.0725	0.103	0.0618	0.04	0.0337	0.243	0.0613333
CVA_Total	0.374718	0.118215	0.0822212	0.219772	0.25883	0.166724	0.310596	0.147	0.0449	0.0363	0.113	0.0992	0.102	0.0706247
CVB_Total	0.196858	0.000316269	0.000659918	0.0967608	0.0569785	0.0367024	0.00189761	0.171	0.000315	0.000656	0.0885	0.0577	0.038	0.00126087
CVD_Total	0.0476353	0.111915	0.000121835	0.454417	0.439138	0.282868	0.000731012	0.0415	0.0906	0.000122	0.435	0.405	0.276	0.000728534
CVK_Total	0.0658431	0.0773463	0.00068135	0.614661	0.723898	0.466294	0.0040881	0.0566	0.0533	0.000676	0.392	0.469	0.525	0.00395621
CWR_Norm	0.707136	0.499731	0.221414	0.690212	0.406438	0.261804	0.707136	0.27	0.161	0.0873	0.291	0.179	0.146	0.163645
CWR_Total	0.322472	0.124987	0.184979	0.158503	0.0933362	0.060122	0.221975	0.153	0.0661	0.0706	0.0939	0.0532	0.0372	0.0653034
DS_Total	0.0826443	0.194165	0.20257	0.0406217	0.0239205	0.0154083	0.0717615	0.0468	0.0765	0.0709	0.0249	0.0149	0.0106	0.0240167
EDC_Total	0.0394445	0.0926715	0.193366	0.335334	0.197465	0.127196	0.236667	0.0354	0.0604	0.0685	0.155	0.118	0.0937	0.0708851
EDICT_Total	0.962844	0.256298	0.267392	0.566593	0.963701	0.965934	0.802177	0.353	0.125	0.103	0.357	0.639	0.682	0.270721
EDRAN_Mean	0.0988663	0.220159	0.459378	0.960519	0.925291	0.890645	0.593198	0.0911	0.0998	0.13	0.5	0.544	0.516	0.193836
EIS_Total	0.365966	0.0662776	0.138293	0.363013	0.213764	0.137695	0.276586	0.134	0.0448	0.0544	0.125	0.0932	0.0766	0.0752892
ELD_Total	0.426667	0.778464	0.592219	0.803613	0.84286	0.59104	0.84286	0.2	0.267	0.18	0.277	0.294	0.229	0.235067
ELRAN_Mean	0.397287	0.622261	0.0762641	0.24936	0.162522	0.259102	0.388653	0.172	0.201	0.0431	0.113	0.114	0.237	0.109014
EMA_Total	0.420321	0.0588632	0.125939	0.401608	0.235059	0.153556	0.307112	0.392	0.0356	0.0658	0.562	0.329	0.203	0.115703
EVA_Total	0.184801	0.109258	0.170981	0.181669	0.663669	0.427499	0.277201	0.104	0.0518	0.0621	0.116	0.37	0.39	0.105045
EVB_Total	0.577628	0.0128827	0.0268806	0.283919	0.222918	0.156292	0.0772961	0.378	0.0114	0.0146	0.301	0.163	0.148	0.034843
EVD_Total	0.956799	0.0273796	0.0571294	0.82116	0.967673	0.93236	0.164278	0.437	0.018	0.0333	0.446	0.481	0.47	0.0678631
EVK_Total	0.937796	0.036723	0.0574688	0.562585	0.94306	0.612848	0.172406	0.331	0.0233	0.0244	0.269	0.379	0.355	0.0648958
EWR_Total	0.465058	0.0489874	0.102216	0.937616	0.972488	0.98382	0.293924	0.242	0.0305	0.0424	0.517	0.61	0.689	0.103324
MS_Total	0.565647	0.000403234	0.000841375	0.399915	0.242291	0.15607	0.0024194	0.289	0.000403	0.000809	0.163	0.0963	0.0858	0.00160129
PairC_Total	0.0265466	0.0311845	0.0650687	0.141475	0.120106	0.0773659	0.0935535	0.0223	0.017	0.0282	0.109	0.0934	0.0703	0.0347233
PureC_Total	0.348011	0.357283	0.448049	0.855903	0.504007	0.934174	0.75601	0.179	0.134	0.166	0.468	0.286	0.57	0.243913
RC_MC	0.0904983	0.212618	0.138548	0.142385	0.104806	0.0675103	0.170862	0.0487	0.0964	0.0461	0.0706	0.0667	0.0469	0.0582572
RC_OE	0.521913	0.562837	0.0987658	0.256533	0.151062	0.0973058	0.296297	0.235	0.198	0.0462	0.139	0.0949	0.0915	0.101814
RC_Total	0.32439	0.265326	0.0639426	0.338139	0.274792	0.181438	0.338139	0.16	0.109	0.033	0.147	0.111	0.132	0.0875303
WO_Total	0.144572	0.0215285	0.0449207	0.422806	0.273393	0.304614	0.129171	0.0658	0.0152	0.0236	0.127	0.0976	0.123	0.0402936

## Sheet: T2 (Wang et al.)
Supplementary Data 14.2 Testing for genetic overlap with GWAS by Wang et al., based on gene-based test statistics
	Simes test	ACAT test
Phenotype	P_Simes<1e-5	P_ACAT<1e-5
BDS_Total	0.770112	0.793919
CCR_Total	0.202586	0.0498531
CDC_Total	0.279342	0.376211
CDICT_Total	0.567012	0.38748
CDRAN_Mean	0.96767	0.780678
CLD_Total	0.0048912	0.00650867
COM_Norm	0.539076	0.37802
COM_Score	0.56904	0.319506
CVA_Total	0.495156	0.286757
CVB_Total	0.0125746	0.0157587
CVD_Total	0.312096	0.672232
CVK_Total	0.00814728	0.0107422
CWR_Norm	0.24774	0.0842015
CWR_Total	0.108463	0.0229274
DS_Total	0.417504	0.115755
EDC_Total	0.0762912	0.0704574
EDICT_Total	0.398712	0.277166
EDRAN_Mean	0.584508	0.374899
EIS_Total	0.18894	0.621885
ELD_Total	0.134266	0.175082
ELRAN_Mean	0.792533	0.73438
EMA_Total	0.00844008	0.0111433
EVA_Total	0.702192	0.309215
EVB_Total	0.330336	0.180344
EVD_Total	0.653712	0.374454
EVK_Total	0.421518	0.295763
EWR_Total	0.220284	0.170118
MS_Total	0.0152114	0.0204281
PairC_Total	0.0523488	0.0699754
PureC_Total	0.207504	0.20737
RC_MC	0.191647	0.140658
RC_OE	0.047472	0.0439969
RC_Total	0.0901968	0.0793176
WO_Total	0.920331	0.133306

## Sheet: Note
Additional Note: Results with p<0.05 are highlighted in green. For gene-set analysis based on the GWAS by Wang et al., since the number of genes with available data is small, we aggregated the top genes across all eight phenotypes studied by Wang et al. For details of the statistical test, please refer to the main text. Briefly, we first extracted top genes from the external datasets with (gene-b…
