# Supplementary material for: A genome-wide association study of Chinese and English language phenotypes in Hong Kong Chinese children
Source: NPJ Sci Learn. 2024 Mar 27;9:26. doi: 10.1038/s41539-024-00229-7 (PMC10973362; doi:10.1038/s41539-024-00229-7)
Supplement: Supplementary file 15 — Supplementary Data 15 [file 41539_2024_229_MOESM15_ESM.xlsx]

## Sheet: T1.Sbayes ADHD
Supplementary Data 15.1 Polygenic risk scores analysis with ADHD by SBayesR.
Phenotype	beta	se	logl_H1	l_remle	l_mle	p_wald	p_lrt	p_score	Full_Name	P.adjust_wald	P.adjust_ltr	P.adjust_score
BDS_Total	0.04089	0.0606575	-1337.85	2.59675	2.60996	0.50039	0.499347	0.499585	Backward Digit Span	0.9792	0.9791	0.9791
CCR_Total	-0.119429	0.0707677	-617.312	12.7835	12.7892	0.0919969	0.0908038	0.0916951	Chinese Character Reading	0.9792	0.9791	0.9791
CDC_Total	0.0577961	0.0832075	-682.161	23.7771	23.7916	0.487569	0.48598	0.486336	Chinese Delayed Copying	0.9792	0.9791	0.9791
CDICT_Total	-0.0379022	0.0569516	-1211.45	11.6508	11.6949	0.505868	0.505119	0.505332	Chinese Dictation	0.9792	0.9791	0.9791
CDRAN_Mean	-0.0415401	0.0579531	-1243.62	6.75661	6.78554	0.473668	0.473126	0.473451	Chinese Digit Rapid Naming	0.9792	0.9791	0.9791
CLD_Total	0.0186784	0.0768361	-729.266	5.14389	5.1393	0.808013	0.807304	0.807445	Chinese Lexical Decision	0.9792	0.9791	0.9791
COM_Score	0.0300856	0.0571466	-1205.53	11.0776	11.1202	0.598679	0.598703	0.599062	Chinese 1 Min Word Reading Adjusted Total Score	0.9792	0.9791	0.9791
COM_Norm	0.029465	0.0673659	-1379.72	10.3419	10.3824	0.661923	0.662123	0.662452	Chinese 1 Min Word Reading Scaled Score	0.9792	0.9791	0.9791
CVA_Total	0.123106	0.050827	-1173.98	1.77723	1.78239	0.0156041	0.0153838	0.0157016	Chinese Vocabulary - Receptive Vocabulary (10 items)	0.5305	0.5231	0.5339
CVB_Total	0.00600821	0.0551299	-1195.9	7.34227	7.36828	0.913237	0.913435	0.913475	Chinese Vocabulary - Expressive Vocabulary (12 items)	0.9792	0.9791	0.9791
CVD_Total	-0.070412	0.0520555	-1166.53	3.93993	3.95556	0.176467	0.175627	0.176142	Chinese Vocabulary - Vocabulary Definition (26 items)	0.9792	0.9791	0.9791
CVK_Total	-0.0282617	0.0503363	-1098.86	7.69573	7.72785	0.574608	0.573722	0.573875	Chinese Vocabulary Knowledge (48 items)	0.9792	0.9791	0.9791
CWR_Total	-0.00808691	0.048161	-981.585	23.8648	23.9601	0.866684	0.866085	0.866133	Chinese Word Reading Raw Score	0.9792	0.9791	0.9791
CWR_Norm	-0.0102614	0.0667548	-1314.79	25.4091	25.5085	0.877863	0.877323	0.877364	Chinese Word Reading Scaled Score	0.9792	0.9791	0.9791
DS_Total	0.0368963	0.0528096	-1169.31	5.8276	5.8515	0.484917	0.484207	0.484458	Chinese Discourse Skills	0.9792	0.9791	0.9791
EDC_Total	0.0451573	0.0780346	-694.56	10.0104	10.0123	0.563016	0.561594	0.561882	English Delayed Copying	0.9792	0.9791	0.9791
EDICT_Total	0.0712464	0.0583982	-1182.03	29.9884	30.0983	0.222738	0.221911	0.222392	English Dictation	0.9792	0.9791	0.9791
EDRAN_Mean	-0.00262104	0.0623306	-1295.02	11.7233	11.7676	0.966467	0.966583	0.966593	English Digit Rapid Naming	0.9792	0.9791	0.9791
EIS_Total	0.0263732	0.0868541	-731.407	19.463	19.474	0.761498	0.760644	0.760758	English Invented Spelling	0.9792	0.9791	0.9791
ELD_Total	-0.0463009	0.0833013	-742.403	10.0727	10.0739	0.578533	0.577161	0.57742	English Lexical Decision	0.9792	0.9791	0.9791
ELRAN_Mean	0.00409794	0.0794657	-710.379	8.91587	8.91613	0.958889	0.958738	0.958755	English Letter Rapid Naming	0.9792	0.9791	0.9791
EMA_Total	-0.0142502	0.0626905	-1332.51	6.93174	6.95962	0.820227	0.81988	0.819927	English Morphological Awareness - Written Test	0.9792	0.9791	0.9791
EVA_Total	-0.0324781	0.0643114	-1334.2	11.0834	11.1186	0.613657	0.612908	0.613038	English Vocabulary - Receptive Vocabulary (15 items)	0.9792	0.9791	0.9791
EVB_Total	-0.00833812	0.0661526	-1319.62	23.818	23.9106	0.899722	0.899678	0.899706	English Vocabulary - Expressive Vocabulary (15 items)	0.9792	0.9791	0.9791
EVD_Total	-0.0016833	0.0644137	-1300.33	20.6783	20.7557	0.979157	0.979076	0.979081	English Vocabulary - Vocabulary Definition (15 items)	0.9792	0.9791	0.9791
EVK_Total	-0.0125879	0.0658272	-1318.29	22.3508	22.4296	0.848386	0.848089	0.848128	English Vocabulary Knowledge (45 items)	0.9792	0.9791	0.9791
EWR_Total	-0.0213532	0.0599518	-1180.64	41.901	42.0602	0.721783	0.721125	0.721208	English Word Reading Total Score	0.9792	0.9791	0.9791
MS_Total	0.0125734	0.052643	-1142.87	6.46769	6.49498	0.811275	0.810863	0.810913	Morphosyntax	0.9792	0.9791	0.9791
PairC_Total	-0.0474024	0.0735883	-705.629	4.52284	4.51781	0.519713	0.51836	0.518765	Pair Cancellation	0.9792	0.9791	0.9791
PureC_Total	0.00453568	0.0865036	-779.851	7.24669	7.24526	0.9582	0.958039	0.958062	Pure Copying of Unfamiliar Scripts	0.9792	0.9791	0.9791
RC_MC	0.0343706	0.0521248	-1200.45	1.51225	1.51776	0.509792	0.510131	0.51115	Reading Comprehension - Multiple Choice	0.9792	0.9791	0.9791
RC_OE	0.0311404	0.0511063	-1115.46	6.91913	6.95587	0.542442	0.542127	0.542426	Reading Comprehension - Open End	0.9792	0.9791	0.9791
RC_Total	0.023571	0.0502929	-1116.85	4.79097	4.81309	0.639402	0.640011	0.640621	Reading Comprehension - Total	0.9792	0.9791	0.9791
WO_Total	-0.0244423	0.0688258	-623.367	7.98097	7.97986	0.722613	0.721679	0.721854	Chinese Word Order	0.9792	0.9791	0.9791

## Sheet: T2.Sbayes ASD
Supplementary Data 15.2 Polygenic risk scores analysis with ASD by SBayesR.
Phenotype	beta	se	logl_H1	l_remle	l_mle	p_wald	p_lrt	p_score	Full_Name	P.adjust_wald	P.adjust_ltr	P.adjust_score
BDS_Total	0.0367925	0.0476955	-1337.78	2.57889	2.59098	0.440645	0.439939	0.440277	Backward Digit Span	0.5166	0.5158	0.5162
CCR_Total	0.0763131	0.0544993	-617.758	12.7152	12.7186	0.161946	0.16058	0.161593	Chinese Character Reading	0.2503	0.2482	0.2497
CDC_Total	0.0426311	0.0646433	-682.185	23.7376	23.7493	0.509835	0.508449	0.508895	Chinese Delayed Copying	0.5778	0.5762	0.5767
CDICT_Total	0.0776918	0.0450035	-1210.18	11.5698	11.6131	0.0845811	0.0841833	0.084843	Chinese Dictation	0.1598	0.159	0.1603
CDRAN_Mean	-0.102113	0.0458397	-1241.39	6.74032	6.76818	0.0261219	0.0258301	0.0262377	Chinese Digit Rapid Naming	0.0774	0.0771	0.0785
CLD_Total	0.00538889	0.0586927	-729.292	5.14814	5.1417	0.926874	0.926475	0.926562	Chinese Lexical Decision	0.9269	0.9265	0.9266
COM_Score	0.0988958	0.0451417	-1203.27	11.0167	11.0583	0.0286905	0.0284365	0.0288926	Chinese 1 Min Word Reading Adjusted Total Score	0.0774	0.0771	0.0785
COM_Norm	0.114565	0.0532011	-1377.5	10.2678	10.3073	0.0315161	0.0312717	0.0317629	Chinese 1 Min Word Reading Scaled Score	0.0774	0.0771	0.0785
CVA_Total	0.0352085	0.0399747	-1176.52	1.76993	1.77452	0.378646	0.378008	0.378537	Chinese Vocabulary - Receptive Vocabulary (10 items)	0.4768	0.476	0.4767
CVB_Total	0.0526782	0.0434832	-1195.17	7.27859	7.30383	0.225995	0.225855	0.226786	Chinese Vocabulary - Expressive Vocabulary (12 items)	0.3202	0.32	0.3213
CVD_Total	0.0183436	0.0410414	-1167.34	3.95814	3.97295	0.655002	0.654179	0.654308	Chinese Vocabulary - Vocabulary Definition (26 items)	0.6959	0.6951	0.6952
CVK_Total	0.0399433	0.0397353	-1098.52	7.67201	7.70319	0.315019	0.314211	0.314626	Chinese Vocabulary Knowledge (48 items)	0.4119	0.4109	0.4114
CWR_Total	0.0752289	0.0381453	-979.652	23.7368	23.831	0.0488583	0.0484597	0.0489763	Chinese Word Reading Raw Score	0.1107	0.1098	0.111
CWR_Norm	0.0957291	0.052897	-1313.16	25.3037	25.402	0.0706299	0.0701156	0.0706637	Chinese Word Reading Scaled Score	0.1413	0.1402	0.1413
DS_Total	0.089376	0.04159	-1167.25	5.73254	5.7554	0.0318662	0.0317464	0.032341	Chinese Discourse Skills	0.0774	0.0771	0.0785
EDC_Total	0.114741	0.0596946	-692.877	9.87045	9.86991	0.0550547	0.0543633	0.0553914	English Delayed Copying	0.117	0.1155	0.1177
EDICT_Total	0.130088	0.0461364	-1178.81	29.7337	29.8422	0.00489916	0.00483545	0.00502635	English Dictation	0.0416	0.0411	0.0427
EDRAN_Mean	-0.0718879	0.0492842	-1293.96	11.6958	11.7392	0.144968	0.144195	0.14473	English Digit Rapid Naming	0.2464	0.2451	0.246
EIS_Total	0.0361798	0.0669518	-731.307	19.4527	19.4611	0.589126	0.587788	0.588033	English Invented Spelling	0.6461	0.6447	0.6449
ELD_Total	0.0503877	0.0640784	-742.247	10.0482	10.0469	0.431968	0.430421	0.430978	English Lexical Decision	0.5166	0.5158	0.5162
ELRAN_Mean	-0.132596	0.0606283	-707.987	8.76213	8.76004	0.0291186	0.0287019	0.0295705	English Letter Rapid Naming	0.0774	0.0771	0.0785
EMA_Total	0.122514	0.0493258	-1329.45	6.87234	6.89916	0.0131574	0.0129942	0.0133054	English Morphological Awareness - Written Test	0.0559	0.0552	0.0565
EVA_Total	0.0726574	0.0508007	-1333.3	11.0542	11.0886	0.152949	0.152186	0.152728	English Vocabulary - Receptive Vocabulary (15 items)	0.2476	0.2464	0.2473
EVB_Total	0.13992	0.0522058	-1316.04	23.7476	23.8384	0.00747553	0.00735412	0.00757605	English Vocabulary - Expressive Vocabulary (15 items)	0.0432	0.0426	0.0438
EVD_Total	0.156392	0.0507545	-1295.59	20.5441	20.6197	0.00211512	0.00207355	0.00218089	English Vocabulary - Vocabulary Definition (15 items)	0.038	0.0376	0.0398
EVK_Total	0.138857	0.051939	-1314.73	22.2401	22.3175	0.00762544	0.00750888	0.00773712	English Vocabulary Knowledge (45 items)	0.0432	0.0426	0.0438
EWR_Total	0.122261	0.047326	-1177.37	41.5512	41.7088	0.00992015	0.00980003	0.0100764	English Word Reading Total Score	0.0482	0.0476	0.0489
MS_Total	0.0682128	0.0413738	-1141.53	6.44644	6.47273	0.0995151	0.0988495	0.0993977	Morphosyntax	0.1781	0.1769	0.1779
PairC_Total	-0.0723438	0.056034	-705	4.52189	4.51515	0.197163	0.195573	0.196374	Pair Cancellation	0.2915	0.2891	0.2903
PureC_Total	-0.00893789	0.0661565	-779.844	7.25615	7.25272	0.892575	0.892331	0.892447	Pure Copying of Unfamiliar Scripts	0.9196	0.9194	0.9195
RC_MC	0.0975575	0.0407701	-1197.81	1.48857	1.49317	0.0168952	0.0167484	0.0171554	Reading Comprehension - Multiple Choice	0.0638	0.0633	0.0648
RC_OE	0.113695	0.0401954	-1111.65	6.81196	6.84711	0.00476649	0.00471032	0.00490565	Reading Comprehension - Open End	0.0416	0.0411	0.0427
RC_Total	0.120921	0.0394583	-1112.28	4.6925	4.71316	0.00223668	0.00221198	0.00234064	Reading Comprehension - Total	0.038	0.0376	0.0398
WO_Total	0.0598869	0.0527013	-622.783	7.91206	7.90891	0.256259	0.254856	0.255943	Chinese Word Order	0.3485	0.3466	0.3481

## Sheet: T3.Sbayes EA
Supplementary Data 15.3 Polygenic risk scores analysis with EA by SBayesR.
Phenotype	beta	se	logl_H1	l_remle	l_mle	p_wald	p_lrt	p_score	Full_Name	P.adjust_wald	P.adjust_ltr	P.adjust_score
BDS_Total	0.579777	0.211018	-1334.32	2.48354	2.4952	0.00610934	0.00608275	0.00635212	Backward Digit Span	0.0297	0.0295	0.0309
CCR_Total	0.591653	0.247005	-615.87	12.6773	12.6802	0.0169079	0.01654	0.0171313	Chinese Character Reading	0.07	0.0695	0.0711
CDC_Total	0.511222	0.291803	-680.864	23.6253	23.6365	0.0802869	0.0793154	0.0803178	Chinese Delayed Copying	0.1923	0.1909	0.1921
CDICT_Total	0.365987	0.200164	-1210	11.6179	11.6605	0.0677703	0.0672547	0.0677875	Chinese Dictation	0.1772	0.1759	0.1773
CDRAN_Mean	-0.150084	0.203443	-1243.6	6.76172	6.7894	0.460853	0.460174	0.460468	Chinese Digit Rapid Naming	0.5403	0.5395	0.5399
CLD_Total	-0.0578579	0.266219	-729.272	5.14676	5.14029	0.828021	0.827341	0.827461	Chinese Lexical Decision	0.828	0.8273	0.8275
COM_Score	0.164184	0.201131	-1205.33	11.1088	11.15	0.414516	0.413519	0.413784	Chinese 1 Min Word Reading Adjusted Total Score	0.5033	0.5021	0.5025
COM_Norm	0.310465	0.236859	-1378.95	10.3507	10.3897	0.190231	0.189359	0.189853	Chinese 1 Min Word Reading Scaled Score	0.294	0.2926	0.2934
CVA_Total	0.175503	0.177737	-1176.42	1.7773	1.78198	0.323663	0.322711	0.323095	Chinese Vocabulary - Receptive Vocabulary (10 items)	0.4233	0.422	0.4225
CVB_Total	0.0682801	0.193735	-1195.84	7.35098	7.37589	0.724579	0.723847	0.723944	Chinese Vocabulary - Expressive Vocabulary (12 items)	0.7699	0.7691	0.7692
CVD_Total	0.0516655	0.182484	-1167.4	3.95311	3.96778	0.777139	0.776721	0.776783	Chinese Vocabulary - Vocabulary Definition (26 items)	0.8007	0.8003	0.8003
CVK_Total	0.116847	0.176924	-1098.8	7.69693	7.72773	0.509121	0.508161	0.508355	Chinese Vocabulary Knowledge (48 items)	0.577	0.5759	0.5761
CWR_Total	0.293476	0.170146	-980.108	23.8283	23.9214	0.084855	0.0842052	0.084734	Chinese Word Reading Raw Score	0.1923	0.1909	0.1921
CWR_Norm	0.333064	0.235999	-1313.81	25.3681	25.4654	0.158461	0.15762	0.158134	Chinese Word Reading Scaled Score	0.2694	0.268	0.2688
DS_Total	0.227168	0.185281	-1168.8	5.82607	5.84883	0.220448	0.219553	0.22002	Chinese Discourse Skills	0.3259	0.3246	0.3252
EDC_Total	0.611035	0.270734	-692.177	9.90383	9.90295	0.024363	0.02389	0.024584	English Delayed Copying	0.0828	0.0812	0.0836
EDICT_Total	0.773504	0.204962	-1175.69	29.576	29.6827	0.000169807	0.000166175	0.000185901	English Dictation	0.0019	0.0019	0.0021
EDRAN_Mean	-0.460285	0.219081	-1292.81	11.6307	11.6735	0.035884	0.0355947	0.0360926	English Digit Rapid Naming	0.1017	0.1009	0.1023
EIS_Total	0.646991	0.302871	-729.168	19.2702	19.2778	0.0330565	0.0325169	0.033319	English Invented Spelling	0.1017	0.1005	0.1023
ELD_Total	0.486293	0.290104	-741.148	10.0423	10.0407	0.0941918	0.0930271	0.0939358	English Lexical Decision	0.2002	0.1977	0.1996
ELRAN_Mean	-0.138765	0.27709	-710.254	8.90301	8.90081	0.616696	0.615448	0.615733	English Letter Rapid Naming	0.6764	0.675	0.6753
EMA_Total	0.647453	0.219	-1328.18	6.75079	6.77702	0.00318308	0.00316761	0.00334364	English Morphological Awareness - Written Test	0.018	0.0179	0.0189
EVA_Total	0.911157	0.224454	-1326.14	10.837	10.8702	5.28936e-05	5.18298e-05	6.03139e-05	English Vocabulary - Receptive Vocabulary (15 items)	0.0009	0.0009	0.001
EVB_Total	0.549468	0.232983	-1316.85	23.5471	23.6376	0.0185385	0.0184032	0.0188176	English Vocabulary - Expressive Vocabulary (15 items)	0.07	0.0695	0.0711
EVD_Total	0.72413	0.226137	-1295.22	20.3077	20.3827	0.0014055	0.00138966	0.00148378	English Vocabulary - Vocabulary Definition (15 items)	0.0096	0.0094	0.0101
EVK_Total	0.840228	0.230811	-1311.71	21.9022	21.9784	0.000285749	0.000281683	0.000312391	English Vocabulary Knowledge (45 items)	0.0024	0.0024	0.0027
EWR_Total	0.88805	0.210069	-1171.82	41.063	41.2173	2.57277e-05	2.51085e-05	2.98526e-05	English Word Reading Total Score	0.0009	0.0009	0.001
MS_Total	0.241732	0.184099	-1142.03	6.42679	6.4528	0.189458	0.188847	0.189481	Morphosyntax	0.294	0.2926	0.2934
PairC_Total	0.287833	0.254437	-705.194	4.48964	4.48287	0.258387	0.256694	0.25748	Pair Cancellation	0.3514	0.3491	0.3502
PureC_Total	0.252939	0.300252	-779.496	7.21843	7.21478	0.399879	0.398309	0.398968	Pure Copying of Unfamiliar Scripts	0.5033	0.5016	0.5024
RC_MC	0.25894	0.181849	-1199.65	1.53898	1.5439	0.15477	0.153864	0.154377	Reading Comprehension - Multiple Choice	0.2694	0.268	0.2688
RC_OE	0.205716	0.17967	-1114.99	6.95844	6.9936	0.25249	0.251379	0.251819	Reading Comprehension - Open End	0.3514	0.3491	0.3502
RC_Total	0.269025	0.176379	-1115.79	4.83829	4.85922	0.1275	0.126639	0.12719	Reading Comprehension - Total	0.255	0.2533	0.2544
WO_Total	0.345222	0.238871	-622.382	7.92865	7.9254	0.148911	0.14751	0.148484	Chinese Word Order	0.2694	0.268	0.2688

## Sheet: T4.Sbayes CP
Supplementary Data 15.4 Polygenic risk scores analysis with CP by SBayesR.
Phenotype	beta	se	logl_H1	l_remle	l_mle	p_wald	p_lrt	p_score	Full_Name	P.adjust_wald	P.adjust_ltr	P.adjust_score
BDS_Total	0.325205	0.119181	-1334.37	2.47945	2.49185	0.00646732	0.00644697	0.00673141	Backward Digit Span	0.0129	0.0129	0.0135
CCR_Total	0.520609	0.136114	-611.49	12.366	12.3701	0.000144392	0.000139905	0.000172437	Chinese Character Reading	0.0014	0.0014	0.0015
CDC_Total	0.268837	0.16078	-681.003	23.5402	23.553	0.0950238	0.0941764	0.0953993	Chinese Delayed Copying	0.1197	0.1186	0.1201
CDICT_Total	0.340867	0.111462	-1207.01	11.4381	11.4813	0.00228408	0.00226153	0.00239209	Chinese Dictation	0.0055	0.0054	0.0057
CDRAN_Mean	-0.267548	0.114255	-1241.14	6.62149	6.64984	0.0193876	0.0193593	0.0198846	Chinese Digit Rapid Naming	0.0321	0.0318	0.0324
CLD_Total	-0.0804173	0.147888	-729.147	5.14759	5.14193	0.586793	0.58542	0.585668	Chinese Lexical Decision	0.6046	0.6032	0.6034
COM_Score	0.342229	0.11256	-1201.05	10.9926	11.0343	0.00242212	0.00237991	0.0025008	Chinese 1 Min Word Reading Adjusted Total Score	0.0055	0.0054	0.0057
COM_Norm	0.426774	0.132585	-1374.65	10.2356	10.2751	0.00132707	0.00130258	0.00138551	Chinese 1 Min Word Reading Scaled Score	0.0049	0.0048	0.0052
CVA_Total	0.027685	0.100472	-1176.87	1.78415	1.78922	0.782948	0.782434	0.782499	Chinese Vocabulary - Receptive Vocabulary (10 items)	0.7829	0.7824	0.7825
CVB_Total	0.0742062	0.108848	-1195.67	7.3482	7.37395	0.495555	0.494575	0.494779	Chinese Vocabulary - Expressive Vocabulary (12 items)	0.5265	0.5255	0.5257
CVD_Total	0.113761	0.102725	-1166.83	3.92495	3.94026	0.268365	0.267789	0.268409	Chinese Vocabulary - Vocabulary Definition (26 items)	0.3041	0.3035	0.3042
CVK_Total	0.126049	0.099326	-1098.21	7.66759	7.69934	0.204711	0.203906	0.204418	Chinese Vocabulary Knowledge (48 items)	0.24	0.2391	0.2397
CWR_Total	0.302833	0.0948807	-976.518	23.551	23.6446	0.00145714	0.00143275	0.00152276	Chinese Word Reading Raw Score	0.0049	0.0048	0.0052
CWR_Norm	0.448442	0.131404	-1309	25.0095	25.1069	0.000668326	0.000656864	0.000710954	Chinese Word Reading Scaled Score	0.0038	0.0037	0.004
DS_Total	0.209205	0.103575	-1167.52	5.78114	5.80451	0.0436566	0.0433311	0.0438628	Chinese Discourse Skills	0.0618	0.0614	0.0621
EDC_Total	0.468694	0.149259	-689.824	9.67933	9.67934	0.00177023	0.00173668	0.00193437	English Delayed Copying	0.0049	0.0048	0.0054
EDICT_Total	0.45818	0.114085	-1174.76	29.4772	29.5845	6.34122e-05	6.20569e-05	7.16067e-05	English Dictation	0.0014	0.0014	0.0015
EDRAN_Mean	-0.408254	0.122603	-1289.5	11.4454	11.4888	0.000899517	0.000892032	0.000965147	English Digit Rapid Naming	0.0038	0.0038	0.0041
EIS_Total	0.434377	0.16695	-728.072	19.1372	19.1463	0.00949517	0.0093096	0.00979909	English Invented Spelling	0.017	0.0167	0.0175
ELD_Total	0.498439	0.159675	-737.71	9.76117	9.76056	0.00188296	0.00184633	0.00204856	English Lexical Decision	0.0049	0.0048	0.0054
ELRAN_Mean	-0.409638	0.153991	-706.846	8.73633	8.73514	0.00801569	0.00784841	0.00830031	English Letter Rapid Naming	0.0151	0.0148	0.0157
EMA_Total	0.388516	0.123086	-1327.57	6.80315	6.83028	0.00164314	0.00161911	0.00171888	English Morphological Awareness - Written Test	0.0049	0.0048	0.0053
EVA_Total	0.4602	0.126142	-1327.7	10.8891	10.9234	0.000277171	0.000271889	0.000300729	English Vocabulary - Receptive Vocabulary (15 items)	0.0019	0.0018	0.002
EVB_Total	0.369861	0.130139	-1315.6	23.4611	23.5529	0.00457049	0.00452691	0.0047245	English Vocabulary - Expressive Vocabulary (15 items)	0.0097	0.0096	0.01
EVD_Total	0.424113	0.126449	-1294.73	20.1716	20.2481	0.000825311	0.000821701	0.000893256	English Vocabulary - Vocabulary Definition (15 items)	0.0038	0.0038	0.0041
EVK_Total	0.488634	0.129053	-1311.18	21.841	21.9185	0.000161682	0.000159646	0.000180233	English Vocabulary Knowledge (45 items)	0.0014	0.0014	0.0015
EWR_Total	0.46376	0.117422	-1172.95	40.9924	41.1484	8.36112e-05	8.22097e-05	9.44112e-05	English Word Reading Total Score	0.0014	0.0014	0.0015
MS_Total	0.179121	0.103671	-1141.4	6.40652	6.43332	0.0843247	0.083905	0.0845651	Morphosyntax	0.1103	0.1097	0.1106
PairC_Total	0.304664	0.140784	-703.491	4.44252	4.43641	0.030843	0.0303141	0.0311052	Pair Cancellation	0.0477	0.0468	0.0481
PureC_Total	0.21849	0.166188	-778.986	7.16043	7.15766	0.189097	0.188045	0.189439	Pure Copying of Unfamiliar Scripts	0.2296	0.2283	0.23
RC_MC	0.0711526	0.102913	-1200.43	1.53694	1.54225	0.489478	0.488492	0.488716	Reading Comprehension - Multiple Choice	0.5265	0.5255	0.5257
RC_OE	0.235238	0.100823	-1112.92	6.86167	6.89765	0.01983	0.0196318	0.0200215	Reading Comprehension - Open End	0.0321	0.0318	0.0324
RC_Total	0.206644	0.0992514	-1114.79	4.79831	4.81995	0.0375861	0.037197	0.0376498	Reading Comprehension - Total	0.0556	0.055	0.0557
WO_Total	0.260363	0.133788	-621.531	7.93641	7.93423	0.0521047	0.0512624	0.0521078	Chinese Word Order	0.0709	0.0697	0.0709

## Sheet: T5.Sbayes SCZ
Supplementary Data 15.5 Polygenic risk scores analysis with SCZ by SBayesR.
Phenotype	beta	se	logl_H1	l_remle	l_mle	p_wald	p_lrt	p_score	Full_Name	P.adjust_wald	P.adjust_ltr	P.adjust_score
BDS_Total	-0.0137063	0.0452778	-1338.03	2.59791	2.61055	0.762167	0.761375	0.761564	Backward Digit Span	0.9199	0.9193	0.9194
CCR_Total	-0.0119758	0.0531428	-618.717	12.7865	12.7908	0.821782	0.821181	0.821281	Chinese Character Reading	0.9199	0.9193	0.9194
CDC_Total	0.0581735	0.0628664	-681.973	23.7343	23.7477	0.355149	0.353487	0.354097	Chinese Delayed Copying	0.9199	0.9193	0.9194
CDICT_Total	0.0390456	0.0427613	-1211.25	11.672	11.7157	0.361399	0.360297	0.360613	Chinese Dictation	0.9199	0.9193	0.9194
CDRAN_Mean	0.0263355	0.0433864	-1243.69	6.7949	6.8233	0.543986	0.542865	0.543146	Chinese Digit Rapid Naming	0.9199	0.9193	0.9194
CLD_Total	-0.0584313	0.0572899	-728.774	5.19287	5.18739	0.308163	0.30687	0.307839	Chinese Lexical Decision	0.9199	0.9193	0.9194
COM_Score	-0.0261659	0.0427919	-1205.48	11.0993	11.1413	0.541024	0.540325	0.540517	Chinese 1 Min Word Reading Adjusted Total Score	0.9199	0.9193	0.9194
COM_Norm	-0.0377788	0.0504279	-1379.54	10.3549	10.3947	0.453929	0.453151	0.453416	Chinese 1 Min Word Reading Scaled Score	0.9199	0.9193	0.9194
CVA_Total	-0.0336568	0.0379531	-1176.52	1.77123	1.77611	0.375392	0.374686	0.375164	Chinese Vocabulary - Receptive Vocabulary (10 items)	0.9199	0.9193	0.9194
CVB_Total	-0.0286558	0.0412184	-1195.66	7.33396	7.35942	0.487074	0.486355	0.486604	Chinese Vocabulary - Expressive Vocabulary (12 items)	0.9199	0.9193	0.9194
CVD_Total	-0.040897	0.0388803	-1166.89	3.94696	3.96205	0.293104	0.292133	0.29252	Chinese Vocabulary - Vocabulary Definition (26 items)	0.9199	0.9193	0.9194
CVK_Total	-0.050126	0.0376175	-1098.13	7.67315	7.70456	0.182983	0.18215	0.182658	Chinese Vocabulary Knowledge (48 items)	0.9199	0.9193	0.9194
CWR_Total	-0.0196919	0.0361725	-981.451	23.8437	23.9383	0.586292	0.585622	0.585777	Chinese Word Reading Raw Score	0.9199	0.9193	0.9194
CWR_Norm	-0.0259677	0.0501438	-1314.67	25.3894	25.488	0.604664	0.604023	0.604167	Chinese Word Reading Scaled Score	0.9199	0.9193	0.9194
DS_Total	0.0149056	0.0395036	-1169.48	5.84583	5.86923	0.706011	0.705187	0.705311	Chinese Discourse Skills	0.9199	0.9193	0.9194
EDC_Total	0.108632	0.0587086	-693.01	9.94515	9.94603	0.0647438	0.0638089	0.0647049	English Delayed Copying	0.9199	0.9193	0.9194
EDICT_Total	0.0392706	0.0439285	-1182.38	30.0373	30.1467	0.371546	0.37058	0.370883	English Dictation	0.9199	0.9193	0.9194
EDRAN_Mean	0.0164908	0.0467152	-1294.96	11.7254	11.7691	0.724155	0.723558	0.723638	English Digit Rapid Naming	0.9199	0.9193	0.9194
EIS_Total	0.1317	0.0651304	-729.405	19.2857	19.2955	0.0435975	0.0429445	0.0438172	English Invented Spelling	0.9199	0.9193	0.9194
ELD_Total	0.104418	0.0622103	-741.144	10.0277	10.0274	0.0937629	0.0926264	0.0935586	English Lexical Decision	0.9199	0.9193	0.9194
ELRAN_Mean	-0.0363146	0.0594135	-710.192	8.88769	8.88664	0.541282	0.539979	0.540466	English Letter Rapid Naming	0.9199	0.9193	0.9194
EMA_Total	-0.0201006	0.0468747	-1332.44	6.93254	6.95983	0.668147	0.66748	0.667584	English Morphological Awareness - Written Test	0.9199	0.9193	0.9194
EVA_Total	0.0355483	0.048135	-1334.06	11.0653	11.0999	0.460371	0.45969	0.459981	English Vocabulary - Receptive Vocabulary (15 items)	0.9199	0.9193	0.9194
EVB_Total	0.00341163	0.0495978	-1319.63	23.8223	23.9142	0.945173	0.945033	0.945047	English Vocabulary - Expressive Vocabulary (15 items)	0.9452	0.945	0.945
EVD_Total	-0.0105031	0.0482815	-1300.3	20.6791	20.7558	0.827831	0.827453	0.827498	English Vocabulary - Vocabulary Definition (15 items)	0.9199	0.9193	0.9194
EVK_Total	0.00388024	0.049349	-1318.31	22.3513	22.4295	0.937343	0.937286	0.937301	English Vocabulary Knowledge (45 items)	0.9452	0.945	0.945
EWR_Total	0.054734	0.0449188	-1179.96	41.8184	41.9768	0.223308	0.22245	0.222922	English Word Reading Total Score	0.9199	0.9193	0.9194
MS_Total	0.0157408	0.0392284	-1142.82	6.46925	6.49593	0.688312	0.687632	0.687728	Morphosyntax	0.9199	0.9193	0.9194
PairC_Total	-0.0111618	0.0548066	-705.816	4.51238	4.50644	0.838688	0.838155	0.838231	Pair Cancellation	0.9199	0.9193	0.9194
PureC_Total	-0.0157381	0.0648641	-779.823	7.24621	7.24386	0.808371	0.807679	0.807771	Pure Copying of Unfamiliar Scripts	0.9199	0.9193	0.9194
RC_MC	0.0213694	0.0388761	-1200.52	1.54365	1.54884	0.582658	0.581823	0.582194	Reading Comprehension - Multiple Choice	0.9199	0.9193	0.9194
RC_OE	-0.0208554	0.0382534	-1115.49	6.93095	6.96692	0.58574	0.585202	0.585383	Reading Comprehension - Open End	0.9199	0.9193	0.9194
RC_Total	0.0051055	0.0376154	-1116.95	4.8208	4.84232	0.892062	0.891483	0.891538	Reading Comprehension - Total	0.9452	0.945	0.945
WO_Total	-0.0334031	0.0513959	-623.218	7.96532	7.96302	0.515991	0.51445	0.514789	Chinese Word Order	0.9199	0.9193	0.9194

## Sheet: T6.Sbayes BP
Supplementary Data 15.6 Polygenic risk scores analysis with BP by SBayesR.
Phenotype	beta	se	logl_H1	l_remle	l_mle	p_wald	p_lrt	p_score	Full_Name	P.adjust_wald	P.adjust_ltr	P.adjust_score
BDS_Total	0.0662128	0.0552459	-1337.36	2.55483	2.56738	0.230993	0.230588	0.231381	Backward Digit Span	0.9922	0.9922	0.9922
CCR_Total	0.0514948	0.0670228	-618.445	12.8068	12.8101	0.442597	0.440919	0.441344	Chinese Character Reading	0.9922	0.9922	0.9922
CDC_Total	-0.0323927	0.0788894	-682.319	23.7868	23.7983	0.681504	0.6804	0.680567	Chinese Delayed Copying	0.9922	0.9922	0.9922
CDICT_Total	0.0285885	0.052038	-1211.52	11.6694	11.7125	0.582865	0.581955	0.582108	Chinese Dictation	0.9922	0.9922	0.9922
CDRAN_Mean	0.0315645	0.0531712	-1243.7	6.77611	6.8043	0.552883	0.552039	0.552204	Chinese Digit Rapid Naming	0.9922	0.9922	0.9922
CLD_Total	0.00384002	0.0717145	-729.294	5.15261	5.14614	0.957314	0.95721	0.95723	Chinese Lexical Decision	0.9922	0.9922	0.9922
COM_Score	-0.0203093	0.0523625	-1205.59	11.1069	11.1486	0.6982	0.697669	0.697764	Chinese 1 Min Word Reading Adjusted Total Score	0.9922	0.9922	0.9922
COM_Norm	-0.0321539	0.0617032	-1379.68	10.3625	10.402	0.602405	0.601773	0.601922	Chinese 1 Min Word Reading Scaled Score	0.9922	0.9922	0.9922
CVA_Total	-0.0335932	0.0464512	-1176.65	1.78391	1.78889	0.469725	0.46875	0.46897	Chinese Vocabulary - Receptive Vocabulary (10 items)	0.9922	0.9922	0.9922
CVB_Total	-0.0171892	0.0504445	-1195.85	7.34223	7.36753	0.733358	0.732947	0.733033	Chinese Vocabulary - Expressive Vocabulary (12 items)	0.9922	0.9922	0.9922
CVD_Total	0.00760835	0.0475878	-1167.43	3.95665	3.97176	0.873007	0.872445	0.87251	Chinese Vocabulary - Vocabulary Definition (26 items)	0.9922	0.9922	0.9922
CVK_Total	-0.00656238	0.046073	-1099.01	7.69026	7.72153	0.886764	0.886878	0.886926	Chinese Vocabulary Knowledge (48 items)	0.9922	0.9922	0.9922
CWR_Total	-0.00546649	0.0442878	-981.592	23.8544	23.9484	0.90179	0.901751	0.901779	Chinese Word Reading Raw Score	0.9922	0.9922	0.9922
CWR_Norm	0.0153744	0.0613962	-1314.77	25.4042	25.5022	0.802318	0.801876	0.801929	Chinese Word Reading Scaled Score	0.9922	0.9922	0.9922
DS_Total	-0.000787435	0.0481336	-1169.56	5.83974	5.86288	0.986951	0.986527	0.986534	Chinese Discourse Skills	0.9922	0.9922	0.9922
EDC_Total	0.0859246	0.0733258	-694.038	9.94971	9.94887	0.241726	0.240161	0.24105	English Delayed Copying	0.9922	0.9922	0.9922
EDICT_Total	-0.000524814	0.0535633	-1182.78	30.0538	30.1624	0.992184	0.992206	0.992207	English Dictation	0.9922	0.9922	0.9922
EDRAN_Mean	0.0131451	0.0571484	-1295	11.7234	11.7669	0.818124	0.817805	0.817854	English Digit Rapid Naming	0.9922	0.9922	0.9922
EIS_Total	0.00309682	0.081896	-731.453	19.4622	19.4702	0.969848	0.96973	0.969742	English Invented Spelling	0.9922	0.9922	0.9922
ELD_Total	0.00847925	0.0783549	-742.552	10.086	10.0845	0.91386	0.91358	0.913634	English Lexical Decision	0.9922	0.9922	0.9922
ELRAN_Mean	0.0260631	0.0749653	-710.319	8.91356	8.91166	0.728209	0.72725	0.727391	English Letter Rapid Naming	0.9922	0.9922	0.9922
EMA_Total	0.0138289	0.0573519	-1332.51	6.92736	6.95449	0.809506	0.809463	0.809547	English Morphological Awareness - Written Test	0.9922	0.9922	0.9922
EVA_Total	0.0499938	0.0589183	-1333.97	11.0759	11.1103	0.39634	0.395412	0.395702	English Vocabulary - Receptive Vocabulary (15 items)	0.9922	0.9922	0.9922
EVB_Total	-0.00814637	0.0607695	-1319.62	23.8199	23.9111	0.893386	0.893291	0.89332	English Vocabulary - Expressive Vocabulary (15 items)	0.9922	0.9922	0.9922
EVD_Total	-0.0421382	0.0591299	-1300.07	20.6583	20.7344	0.476231	0.475462	0.4757	English Vocabulary - Vocabulary Definition (15 items)	0.9922	0.9922	0.9922
EVK_Total	-0.0123444	0.0604592	-1318.29	22.3501	22.4278	0.838254	0.837995	0.838038	English Vocabulary Knowledge (45 items)	0.9922	0.9922	0.9922
EWR_Total	-0.0294046	0.0551257	-1180.56	41.8805	42.0383	0.593864	0.593159	0.593304	English Word Reading Total Score	0.9922	0.9922	0.9922
MS_Total	0.00796063	0.0479294	-1142.88	6.46883	6.4954	0.868118	0.867787	0.867821	Morphosyntax	0.9922	0.9922	0.9922
PairC_Total	-0.0939818	0.0683662	-704.889	4.46085	4.45398	0.169729	0.168416	0.169564	Pair Cancellation	0.9922	0.9922	0.9922
PureC_Total	-0.0834441	0.0806768	-779.316	7.1767	7.17301	0.301401	0.300287	0.30162	Pure Copying of Unfamiliar Scripts	0.9922	0.9922	0.9922
RC_MC	0.0298065	0.0474936	-1200.47	1.52943	1.53468	0.530412	0.529643	0.529859	Reading Comprehension - Multiple Choice	0.9922	0.9922	0.9922
RC_OE	-0.0164381	0.0467601	-1115.58	6.95803	6.99383	0.725253	0.724201	0.724421	Reading Comprehension - Open End	0.9922	0.9922	0.9922
RC_Total	0.0135161	0.0459514	-1116.92	4.8105	4.83194	0.76871	0.768671	0.768799	Reading Comprehension - Total	0.9922	0.9922	0.9922
WO_Total	0.00613552	0.0654144	-623.426	7.97504	7.97189	0.925303	0.925032	0.925063	Chinese Word Order	0.9922	0.9922	0.9922

## Sheet: T7.Sbayes MDD
Supplementary Data 15.7 Polygenic risk scores analysis with MDD by SBayesR.
Phenotype	beta	se	logl_H1	l_remle	l_mle	p_wald	p_lrt	p_score	Full_Name	P.adjust_wald	P.adjust_ltr	P.adjust_score
BDS_Total	-0.0237923	0.0323755	-1337.81	2.59257	2.60511	0.462575	0.461566	0.461795	Backward Digit Span	0.9832	0.9829	0.9831
CCR_Total	0.00065386	0.038333	-618.742	12.7941	12.7976	0.986396	0.986353	0.986359	Chinese Character Reading	0.9864	0.9864	0.9864
CDC_Total	0.0722891	0.0448446	-681.1	23.6786	23.6902	0.107481	0.106282	0.107248	Chinese Delayed Copying	0.7309	0.7227	0.7293
CDICT_Total	0.0647926	0.0304988	-1209.41	11.6456	11.6887	0.0338692	0.0334967	0.0339261	Chinese Dictation	0.303	0.3006	0.3049
CDRAN_Mean	0.00667003	0.0310517	-1243.85	6.78437	6.81268	0.829963	0.829184	0.829289	Chinese Digit Rapid Naming	0.9864	0.9864	0.9864
CLD_Total	-0.105116	0.0406223	-725.949	5.04635	5.03989	0.00989	0.00967387	0.0101568	Chinese Lexical Decision	0.303	0.3006	0.3049
COM_Score	0.0198302	0.030642	-1205.46	11.0781	11.12	0.517673	0.517378	0.517734	Chinese 1 Min Word Reading Adjusted Total Score	0.9832	0.9829	0.9831
COM_Norm	0.0268372	0.0361106	-1379.54	10.3385	10.3782	0.457534	0.457071	0.457446	Chinese 1 Min Word Reading Scaled Score	0.9832	0.9829	0.9831
CVA_Total	0.0132375	0.0271573	-1176.79	1.79559	1.80048	0.626052	0.625397	0.625974	Chinese Vocabulary - Receptive Vocabulary (10 items)	0.9832	0.9829	0.9831
CVB_Total	-0.00685012	0.0294936	-1195.88	7.34394	7.36936	0.816384	0.816096	0.816147	Chinese Vocabulary - Expressive Vocabulary (12 items)	0.9864	0.9864	0.9864
CVD_Total	-0.00479327	0.0278247	-1167.43	3.95435	3.96942	0.863261	0.862899	0.862935	Chinese Vocabulary - Vocabulary Definition (26 items)	0.9864	0.9864	0.9864
CVK_Total	0.000490679	0.0269367	-1099.02	7.69377	7.72518	0.98547	0.98538	0.985384	Chinese Vocabulary Knowledge (48 items)	0.9864	0.9864	0.9864
CWR_Total	-0.00986848	0.0259892	-981.527	23.8606	23.9552	0.704236	0.703564	0.703653	Chinese Word Reading Raw Score	0.9832	0.9829	0.9831
CWR_Norm	-0.0162691	0.0360252	-1314.7	25.4061	25.5048	0.651651	0.650898	0.65101	Chinese Word Reading Scaled Score	0.9832	0.9829	0.9831
DS_Total	0.059418	0.0282456	-1167.34	5.7778	5.80086	0.0356517	0.0353672	0.0358669	Chinese Discourse Skills	0.303	0.3006	0.3049
EDC_Total	0.0354663	0.0417676	-694.365	10.0101	10.0098	0.396139	0.394411	0.39489	English Delayed Copying	0.9832	0.9829	0.9831
EDICT_Total	0.021566	0.031413	-1182.54	30.0393	30.1484	0.492531	0.491687	0.491895	English Dictation	0.9832	0.9829	0.9831
EDRAN_Mean	0.0131257	0.0333999	-1294.94	11.7274	11.771	0.69441	0.693712	0.693806	English Digit Rapid Naming	0.9832	0.9829	0.9831
EIS_Total	-0.016992	0.0466648	-731.387	19.448	19.4563	0.715887	0.714949	0.715112	English Invented Spelling	0.9832	0.9829	0.9831
ELD_Total	-0.0299065	0.044795	-742.334	10.0729	10.0714	0.504619	0.503077	0.503418	English Lexical Decision	0.9832	0.9829	0.9831
ELRAN_Mean	0.00132331	0.0423632	-710.38	8.91882	8.91692	0.97509	0.975028	0.975045	English Letter Rapid Naming	0.9864	0.9864	0.9864
EMA_Total	0.0433462	0.0334997	-1331.7	6.90334	6.93047	0.195978	0.195229	0.195775	English Morphological Awareness - Written Test	0.8329	0.8297	0.832
EVA_Total	0.0184814	0.0344446	-1334.18	11.0841	11.1187	0.591691	0.590904	0.591045	English Vocabulary - Receptive Vocabulary (15 items)	0.9832	0.9829	0.9831
EVB_Total	0.0163495	0.0354873	-1319.52	23.8177	23.9094	0.645101	0.644442	0.644558	English Vocabulary - Expressive Vocabulary (15 items)	0.9832	0.9829	0.9831
EVD_Total	0.0005997	0.0345487	-1300.33	20.679	20.7556	0.986154	0.986115	0.986118	English Vocabulary - Vocabulary Definition (15 items)	0.9864	0.9864	0.9864
EVK_Total	0.0118784	0.0353106	-1318.25	22.3496	22.4276	0.736639	0.736143	0.736219	English Vocabulary Knowledge (45 items)	0.9832	0.9829	0.9831
EWR_Total	0.0162693	0.0322005	-1180.57	41.8788	42.0372	0.61349	0.612833	0.612968	English Word Reading Total Score	0.9832	0.9829	0.9831
MS_Total	0.00390934	0.0280895	-1142.89	6.46767	6.49433	0.88934	0.889156	0.889184	Morphosyntax	0.9864	0.9864	0.9864
PairC_Total	-0.0392135	0.0391247	-705.332	4.49117	4.48447	0.316606	0.314884	0.315585	Pair Cancellation	0.9832	0.9829	0.9831
PureC_Total	-0.101397	0.0459249	-777.413	7.13534	7.13184	0.0276206	0.0271734	0.0279717	Pure Copying of Unfamiliar Scripts	0.303	0.3006	0.3049
RC_MC	0.0408853	0.0277822	-1199.59	1.55051	1.55564	0.141424	0.140594	0.141202	Reading Comprehension - Multiple Choice	0.8014	0.7967	0.8001
RC_OE	0.0086551	0.027368	-1115.59	6.93521	6.97117	0.751878	0.751659	0.751753	Reading Comprehension - Open End	0.9832	0.9829	0.9831
RC_Total	0.0363423	0.0268803	-1116.04	4.80888	4.83028	0.17667	0.175781	0.176277	Reading Comprehension - Total	0.8329	0.8297	0.832
WO_Total	-0.0210571	0.0366893	-623.265	7.97788	7.97484	0.566227	0.564802	0.565071	Chinese Word Order	0.9832	0.9829	0.9831
