# Supplementary material for: A genome-wide association study of Chinese and English language phenotypes in Hong Kong Chinese children
Source: NPJ Sci Learn. 2024 Mar 27;9:26. doi: 10.1038/s41539-024-00229-7 (PMC10973362; doi:10.1038/s41539-024-00229-7)
Supplement: Supplementary file 16 — Supplementary Data 16 [file 41539_2024_229_MOESM16_ESM.xlsx]

## Sheet: T1.Hoeffding_test (all SNPs)
Supplementary Data 16.1 Hoeffding's test for genetic dependence of snp-based test results of the HK study and the study by Eising et al.
Trait A	Trait B	method	nsnps	scaled test statistic	p.value	FDR.adjusted		(for Trait B, these are GWAS summary statistics from Eising et al., GWAS catalog reference numbers are cited; please refer to
DS_Total	GCST90104462	Hoeffding's D Independence Test	241840	6.38245	2.02759e-05	0.000447488		https://www.ebi.ac.uk/gwas/publications/35998220					)
EIS_Total	GCST90104462	Hoeffding's D Independence Test	240473	6.19898	2.63228e-05	0.000447488
CVA_Total	GCST90104462	Hoeffding's D Independence Test	241947	5.85334	4.30772e-05	0.000488209		Calculation of FDR was stratified by trait B.
ELD_Total	GCST90104462	Hoeffding's D Independence Test	240508	4.42821	0.000333471	0.0028345
RC_Total	GCST90104462	Hoeffding's D Independence Test	241901	3.7859	0.000848158	0.00576748
MS_Total	GCST90104462	Hoeffding's D Independence Test	241706	3.29761	0.00173575	0.00983593
EVD_Total	GCST90104462	Hoeffding's D Independence Test	242034	2.9755	0.00279461	0.0135738
RC_MC	GCST90104462	Hoeffding's D Independence Test	241866	2.77436	0.00376947	0.0160203
ELRAN_Mean	GCST90104462	Hoeffding's D Independence Test	240768	2.66476	0.00444006	0.0167735
CLD_Total	GCST90104462	Hoeffding's D Independence Test	240714	2.40628	0.00654652	0.0202347
RC_OE	GCST90104462	Hoeffding's D Independence Test	241975	2.43302	0.00628787	0.0202347
CVB_Total	GCST90104462	Hoeffding's D Independence Test	241903	2.24654	0.00833601	0.0236187
EWR_Total	GCST90104462	Hoeffding's D Independence Test	241633	2.13651	0.0098539	0.0257717
CVK_Total	GCST90104462	Hoeffding's D Independence Test	242007	1.85153	0.0152545	0.0370468
BDS_Total	GCST90104462	Hoeffding's D Independence Test	241801	1.66334	0.0204291	0.046306
WO_Total	GCST90104462	Hoeffding's D Independence Test	240764	1.45961	0.028135	0.0597869
EDRAN_Mean	GCST90104462	Hoeffding's D Independence Test	242093	1.2158	0.0415404	0.0784652
EVA_Total	GCST90104462	Hoeffding's D Independence Test	241700	1.22786	0.0407392	0.0784652
CWR_Total	GCST90104462	Hoeffding's D Independence Test	241729	1.12224	0.0483539	0.086528
CDC_Total	GCST90104466	Hoeffding's D Independence Test	235871	2.69588	0.00423812	0.0874553
ELRAN_Mean	GCST90104466	Hoeffding's D Independence Test	236149	2.56649	0.00514443	0.0874553
PureC_Total	GCST90104462	Hoeffding's D Independence Test	241054	1.03827	0.0554898	0.0943327
WO_Total	GCST90104468	Hoeffding's D Independence Test	235144	2.96743	0.00282826	0.0961607
CVB_Total	GCST90104466	Hoeffding's D Independence Test	237287	2.18395	0.00916741	0.103897
EDRAN_Mean	GCST90104466	Hoeffding's D Independence Test	237532	1.76762	0.0173697	0.127944
DS_Total	GCST90104466	Hoeffding's D Independence Test	237261	1.71615	0.0188153	0.127944
EDC_Total	GCST90104462	Hoeffding's D Independence Test	240462	0.783111	0.0850901	0.137765
CDRAN_Mean	GCST90104462	Hoeffding's D Independence Test	223670	0.708386	0.0967457	0.149516
CLD_Total	GCST90104466	Hoeffding's D Independence Test	236159	1.48824	0.0268904	0.152379
CLD_Total	GCST90104464	Hoeffding's D Independence Test	237457	1.97733	0.0125693	0.156179
EVD_Total	GCST90104464	Hoeffding's D Independence Test	238706	1.80753	0.0163282	0.156179
DS_Total	GCST90104464	Hoeffding's D Independence Test	238591	1.66013	0.0205315	0.156179
CDRAN_Mean	GCST90104464	Hoeffding's D Independence Test	220619	1.51434	0.0258058	0.156179
CVB_Total	GCST90104464	Hoeffding's D Independence Test	238621	1.51289	0.0258648	0.156179
CVK_Total	GCST90104464	Hoeffding's D Independence Test	238750	1.47265	0.027561	0.156179
WO_Total	GCST90104470	Hoeffding's D Independence Test	235747	2.50048	0.00568069	0.157678
RC_MC	GCST90104470	Hoeffding's D Independence Test	236864	1.8702	0.0148213	0.157678
EIS_Total	GCST90104470	Hoeffding's D Independence Test	235525	1.74641	0.0179511	0.157678
EWR_Total	GCST90104470	Hoeffding's D Independence Test	236593	1.72527	0.0185504	0.157678
CVA_Total	GCST90104464	Hoeffding's D Independence Test	238604	1.32288	0.0349711	0.161873
EIS_Total	GCST90104464	Hoeffding's D Independence Test	237212	1.26965	0.0380877	0.161873
MS_Total	GCST90104466	Hoeffding's D Independence Test	237053	1.30698	0.0358729	0.17424
RC_Total	GCST90104464	Hoeffding's D Independence Test	238543	1.07322	0.0523918	0.178669
CDICT_Total	GCST90104464	Hoeffding's D Independence Test	238514	1.07138	0.0525496	0.178669
EWR_Total	GCST90104464	Hoeffding's D Independence Test	238265	0.99973	0.059135	0.181147
EVB_Total	GCST90104464	Hoeffding's D Independence Test	238377	0.952721	0.0639343	0.181147
EVA_Total	GCST90104470	Hoeffding's D Independence Test	236681	1.48468	0.0270419	0.183885
EVA_Total	GCST90104466	Hoeffding's D Independence Test	237047	1.15902	0.0455432	0.193559
CVD_Total	GCST90104462	Hoeffding's D Independence Test	242060	0.520262	0.134726	0.197053
EVK_Total	GCST90104462	Hoeffding's D Independence Test	241649	0.502502	0.139096	0.197053
RC_OE	GCST90104464	Hoeffding's D Independence Test	238621	0.835851	0.0777928	0.203458
WO_Total	GCST90104466	Hoeffding's D Independence Test	236161	0.921474	0.0673562	0.254457
PairC_Total	GCST90104462	Hoeffding's D Independence Test	240664	0.338666	0.187876	0.255511
COM_Norm	GCST90104464	Hoeffding's D Independence Test	238573	0.599348	0.117042	0.284244
CDICT_Total	GCST90104462	Hoeffding's D Independence Test	241875	0.260035	0.217952	0.285014
CCR_Total	GCST90104462	Hoeffding's D Independence Test	240305	0.237545	0.227528	0.286517
CWR_Norm	GCST90104462	Hoeffding's D Independence Test	241789	0.157743	0.265531	0.322431
CDICT_Total	GCST90104466	Hoeffding's D Independence Test	237182	0.583552	0.120356	0.323835
CVK_Total	GCST90104466	Hoeffding's D Independence Test	237360	0.581763	0.120738	0.323835
EWR_Total	GCST90104466	Hoeffding's D Independence Test	236943	0.571896	0.122868	0.323835
EVD_Total	GCST90104466	Hoeffding's D Independence Test	237380	0.538315	0.13044	0.323835
RC_OE	GCST90104466	Hoeffding's D Independence Test	237292	0.526013	0.133344	0.323835
CCR_Total	GCST90104470	Hoeffding's D Independence Test	235328	0.976385	0.0614679	0.348318
EDC_Total	GCST90104464	Hoeffding's D Independence Test	237141	0.394776	0.169277	0.348711
MS_Total	GCST90104464	Hoeffding's D Independence Test	238374	0.385671	0.172148	0.348711
ELRAN_Mean	GCST90104464	Hoeffding's D Independence Test	237457	0.378788	0.174355	0.348711
CDRAN_Mean	GCST90104466	Hoeffding's D Independence Test	219336	0.402167	0.166985	0.375323
EVK_Total	GCST90104466	Hoeffding's D Independence Test	236945	0.355978	0.181902	0.375323
RC_MC	GCST90104466	Hoeffding's D Independence Test	237271	0.314121	0.19673	0.375323
EMA_Total	GCST90104466	Hoeffding's D Independence Test	219418	0.30359	0.200672	0.375323
CVA_Total	GCST90104466	Hoeffding's D Independence Test	237293	0.28023	0.209739	0.375323
EVB_Total	GCST90104462	Hoeffding's D Independence Test	241710	0.0460424	0.331161	0.388258
ELD_Total	GCST90104464	Hoeffding's D Independence Test	237230	0.28204	0.20902	0.394816
EVB_Total	GCST90104466	Hoeffding's D Independence Test	237017	0.221792	0.234517	0.39868
EMA_Total	GCST90104462	Hoeffding's D Independence Test	223742	0.00937191	0.356428	0.403951
COM_Norm	GCST90104462	Hoeffding's D Independence Test	241854	-0.0168562	0.375762	0.412126
EVA_Total	GCST90104464	Hoeffding's D Independence Test	238397	0.230034	0.230831	0.413065
CWR_Norm	GCST90104466	Hoeffding's D Independence Test	237035	0.113155	0.289827	0.469243
EVK_Total	GCST90104470	Hoeffding's D Independence Test	236618	0.685028	0.100742	0.48234
ELRAN_Mean	GCST90104470	Hoeffding's D Independence Test	235754	0.572016	0.122842	0.48234
EDC_Total	GCST90104470	Hoeffding's D Independence Test	235450	0.550307	0.127678	0.48234
BDS_Total	GCST90104466	Hoeffding's D Independence Test	237132	0.0609448	0.321453	0.487123
RC_Total	GCST90104466	Hoeffding's D Independence Test	237205	0.0485212	0.329524	0.487123
CDRAN_Mean	GCST90104470	Hoeffding's D Independence Test	218980	0.485232	0.143499	0.487214
CWR_Norm	GCST90104470	Hoeffding's D Independence Test	236695	0.4027	0.166821	0.487214
CVK_Total	GCST90104470	Hoeffding's D Independence Test	237014	0.38627	0.171958	0.487214
EVD_Total	GCST90104468	Hoeffding's D Independence Test	236351	1.44709	0.0286982	0.48787
EDICT_Total	GCST90104464	Hoeffding's D Independence Test	237889	0.0961445	0.299737	0.490924
EVK_Total	GCST90104464	Hoeffding's D Independence Test	238312	0.069084	0.316283	0.490924
CDC_Total	GCST90104464	Hoeffding's D Independence Test	237194	0.0669069	0.317657	0.490924
EDICT_Total	GCST90104466	Hoeffding's D Independence Test	236569	0.0183898	0.350027	0.491655
COM_Score	GCST90104466	Hoeffding's D Independence Test	237313	-0.0135189	0.373241	0.491655
COM_Norm	GCST90104466	Hoeffding's D Independence Test	237266	-0.0247552	0.3818	0.491655
EIS_Total	GCST90104466	Hoeffding's D Independence Test	235895	-0.0358957	0.390489	0.491655
EDC_Total	GCST90104466	Hoeffding's D Independence Test	235810	-0.053808	0.404893	0.491655
EDRAN_Mean	GCST90104464	Hoeffding's D Independence Test	238875	0.0388284	0.335975	0.496658
RC_Total	GCST90104470	Hoeffding's D Independence Test	236861	0.331821	0.190299	0.497705
ELD_Total	GCST90104466	Hoeffding's D Independence Test	235893	-0.0852847	0.431536	0.505939
MS_Total	GCST90104470	Hoeffding's D Independence Test	236646	0.178957	0.254776	0.511904
EDICT_Total	GCST90104470	Hoeffding's D Independence Test	236168	0.177718	0.255391	0.511904
CVA_Total	GCST90104470	Hoeffding's D Independence Test	236907	0.177621	0.255439	0.511904
EDRAN_Mean	GCST90104470	Hoeffding's D Independence Test	237139	0.17659	0.255952	0.511904
CWR_Total	GCST90104466	Hoeffding's D Independence Test	237019	-0.123839	0.466563	0.528771
COM_Score	GCST90104462	Hoeffding's D Independence Test	241944	-0.161768	0.503658	0.535137
EDICT_Total	GCST90104462	Hoeffding's D Independence Test	241232	-0.209677	0.554262	0.567503
CDC_Total	GCST90104462	Hoeffding's D Independence Test	240405	-0.221612	0.567503	0.567503
CDC_Total	GCST90104470	Hoeffding's D Independence Test	235506	0.0552647	0.325117	0.590321
CLD_Total	GCST90104470	Hoeffding's D Independence Test	235810	0.047974	0.329885	0.590321
EMA_Total	GCST90104464	Hoeffding's D Independence Test	220664	-0.0988929	0.443594	0.60565
BDS_Total	GCST90104464	Hoeffding's D Independence Test	238469	-0.100823	0.445331	0.60565
PairC_Total	GCST90104466	Hoeffding's D Independence Test	236073	-0.230762	0.577818	0.633736
CWR_Total	GCST90104470	Hoeffding's D Independence Test	236682	-0.0283938	0.384615	0.653846
ELD_Total	GCST90104470	Hoeffding's D Independence Test	235555	-0.0752202	0.42283	0.659815
BDS_Total	GCST90104470	Hoeffding's D Independence Test	236759	-0.0895799	0.435307	0.659815
EVD_Total	GCST90104470	Hoeffding's D Independence Test	237053	-0.101947	0.446346	0.659815
CCR_Total	GCST90104464	Hoeffding's D Independence Test	236994	-0.18283	0.525395	0.687056
PureC_Total	GCST90104466	Hoeffding's D Independence Test	236453	-0.303987	0.664961	0.706521
COM_Score	GCST90104464	Hoeffding's D Independence Test	238647	-0.238818	0.587015	0.731021
PureC_Total	GCST90104464	Hoeffding's D Independence Test	237783	-0.251767	0.602018	0.731021
PureC_Total	GCST90104470	Hoeffding's D Independence Test	236083	-0.202078	0.545961	0.743763
COM_Norm	GCST90104470	Hoeffding's D Independence Test	236869	-0.210448	0.55511	0.743763
CDICT_Total	GCST90104470	Hoeffding's D Independence Test	236826	-0.222734	0.56876	0.743763
RC_Total	GCST90104468	Hoeffding's D Independence Test	236159	0.744341	0.0909321	0.817204
EIS_Total	GCST90104468	Hoeffding's D Independence Test	234869	0.581846	0.12072	0.817204
CWR_Norm	GCST90104468	Hoeffding's D Independence Test	235979	0.563955	0.124613	0.817204
PairC_Total	GCST90104468	Hoeffding's D Independence Test	235011	0.412478	0.163847	0.817204
CCR_Total	GCST90104468	Hoeffding's D Independence Test	234673	0.325636	0.192519	0.817204
CDRAN_Mean	GCST90104468	Hoeffding's D Independence Test	218396	0.260952	0.217571	0.817204
CLD_Total	GCST90104468	Hoeffding's D Independence Test	235159	0.243603	0.224903	0.817204
CVB_Total	GCST90104468	Hoeffding's D Independence Test	236237	0.186943	0.250855	0.817204
RC_MC	GCST90104468	Hoeffding's D Independence Test	236198	0.156026	0.266423	0.817204
RC_OE	GCST90104468	Hoeffding's D Independence Test	236244	0.115613	0.288425	0.817204
EMA_Total	GCST90104470	Hoeffding's D Independence Test	219072	-0.308199	0.670183	0.82274
CVB_Total	GCST90104470	Hoeffding's D Independence Test	236931	-0.314118	0.67755	0.82274
COM_Score	GCST90104468	Hoeffding's D Independence Test	236286	0.0408865	0.334594	0.829602
DS_Total	GCST90104468	Hoeffding's D Independence Test	236212	-0.00579159	0.367473	0.829602
CWR_Total	GCST90104468	Hoeffding's D Independence Test	235973	-0.0462535	0.398752	0.829602
MS_Total	GCST90104468	Hoeffding's D Independence Test	235983	-0.0558244	0.406548	0.829602
CVA_Total	GCST90104468	Hoeffding's D Independence Test	236249	-0.093224	0.438531	0.829602
ELD_Total	GCST90104468	Hoeffding's D Independence Test	234845	-0.11404	0.457406	0.829602
CDICT_Total	GCST90104468	Hoeffding's D Independence Test	236140	-0.12069	0.463601	0.829602
RC_MC	GCST90104464	Hoeffding's D Independence Test	238561	-0.34024	0.710403	0.832887
EVB_Total	GCST90104470	Hoeffding's D Independence Test	236669	-0.345897	0.717572	0.841291
CVD_Total	GCST90104466	Hoeffding's D Independence Test	237422	-0.451835	0.849457	0.875198
EVA_Total	GCST90104468	Hoeffding's D Independence Test	235984	-0.199335	0.54299	0.886019
ELRAN_Mean	GCST90104468	Hoeffding's D Independence Test	235109	-0.203261	0.547247	0.886019
EMA_Total	GCST90104468	Hoeffding's D Independence Test	218463	-0.246	0.595304	0.920015
CVD_Total	GCST90104464	Hoeffding's D Independence Test	238800	-0.459398	0.858228	0.93784
WO_Total	GCST90104464	Hoeffding's D Independence Test	237450	-0.495754	0.897875	0.93784
PairC_Total	GCST90104464	Hoeffding's D Independence Test	237381	-0.508947	0.911013	0.93784
CWR_Norm	GCST90104464	Hoeffding's D Independence Test	238411	-0.510525	0.912534	0.93784
CWR_Total	GCST90104464	Hoeffding's D Independence Test	238410	-0.538955	0.93784	0.93784
PairC_Total	GCST90104470	Hoeffding's D Independence Test	235706	-0.450056	0.847372	0.946236
COM_Score	GCST90104470	Hoeffding's D Independence Test	236965	-0.463348	0.862745	0.946236
DS_Total	GCST90104470	Hoeffding's D Independence Test	236881	-0.51003	0.912058	0.949031
CVD_Total	GCST90104470	Hoeffding's D Independence Test	237084	-0.519676	0.921118	0.949031
RC_OE	GCST90104470	Hoeffding's D Independence Test	236931	-0.565527	0.957568	0.957568
BDS_Total	GCST90104468	Hoeffding's D Independence Test	236090	-0.34881	0.721268	0.986669
EVK_Total	GCST90104468	Hoeffding's D Independence Test	235927	-0.375232	0.754861	0.986669
EDC_Total	GCST90104468	Hoeffding's D Independence Test	234781	-0.423788	0.81578	0.986669
EWR_Total	GCST90104468	Hoeffding's D Independence Test	235884	-0.485395	0.887056	0.986669
CVD_Total	GCST90104468	Hoeffding's D Independence Test	236406	-0.495004	0.897107	0.986669
EDICT_Total	GCST90104468	Hoeffding's D Independence Test	235495	-0.542453	0.940664	0.986669
EDRAN_Mean	GCST90104468	Hoeffding's D Independence Test	236466	-0.551107	0.94736	0.986669
EVB_Total	GCST90104468	Hoeffding's D Independence Test	235972	-0.567638	0.95896	0.986669
CVK_Total	GCST90104468	Hoeffding's D Independence Test	236359	-0.576319	0.96441	0.986669
COM_Norm	GCST90104468	Hoeffding's D Independence Test	236222	-0.596885	0.97553	0.986669
CDC_Total	GCST90104468	Hoeffding's D Independence Test	234841	-0.601864	0.977846	0.986669
PureC_Total	GCST90104468	Hoeffding's D Independence Test	235425	-0.624749	0.986669	0.986669
CCR_Total	GCST90104466	Hoeffding's D Independence Test	235690	-0.628589	0.987868	0.987868
