# Supplementary material for: A genome-wide association study of Chinese and English language phenotypes in Hong Kong Chinese children
Source: NPJ Sci Learn. 2024 Mar 27;9:26. doi: 10.1038/s41539-024-00229-7 (PMC10973362; doi:10.1038/s41539-024-00229-7)
Supplement: Supplementary file 18 — Supplementary Data 18 [file 41539_2024_229_MOESM18_ESM.xlsx]

## Sheet: T1.HK sample with p<1e-5
Supplementary Data 18.1 Pearson/Spearman correlation of effect sizes of top SNPs from Hong Kong sample (SNPs from HK sample filtered by p<1e-5, clumping r2 = 0.2) versus GWAS of Eising et al.
Trait A	Trait B	p_thres	pearson_estimate	pearson_pvalue	pearson_p.adjust	spearman_estimate	spearman_pvalue	spearman_p.adjust
CCR_Total	GCST90104466	1e-05	0.578835	0.000646202	0.0219709	0.356855	0.0487625	0.600822				(for trait B, these are GWAS summary statistics from Eising et al., GWAS catalog reference numbers are cited; please refer to
EVA_Total	GCST90104464	1e-05	0.518225	0.00397975	0.135311	0.354231	0.0593847	0.677418				https://www.ebi.ac.uk/gwas/publications/35998220
CVK_Total	GCST90104464	1e-05	0.453613	0.00911954	0.155032	0.336389	0.0597722	0.677418
CCR_Total	GCST90104468	1e-05	0.487747	0.00538035	0.182932	0.372417	0.0390937	0.376799				Calculation of FDR was stratified by trait B.
EMA_Total	GCST90104470	1e-05	-0.698714	0.00543491	0.184787	-0.701099	0.00521186	0.177203
ELD_Total	GCST90104468	1e-05	-0.386002	0.0115769	0.196807	-0.335872	0.0296585	0.376799
RC_OE	GCST90104468	1e-05	-0.499596	0.0294096	0.290196	-0.500219	0.0291759	0.376799
CVK_Total	GCST90104468	1e-05	0.375594	0.0341407	0.290196	0.138942	0.448214	0.894576
EWR_Total	GCST90104470	1e-05	-0.407674	0.0185252	0.301381	-0.425802	0.0134883	0.229301
RC_MC	GCST90104470	1e-05	0.543621	0.036207	0.301381	0.507143	0.0536637	0.456141
CVD_Total	GCST90104470	1e-05	0.548095	0.0279431	0.301381	0.291176	0.273887	0.879642
EVB_Total	GCST90104470	1e-05	-0.319712	0.0443207	0.301381	-0.238649	0.138071	0.879642
CVA_Total	GCST90104470	1e-05	0.266966	0.0636918	0.30936	0.320918	0.024559	0.278335
EVA_Total	GCST90104470	1e-05	-0.349139	0.0634001	0.30936	-0.0788177	0.684442	0.879642
EDC_Total	GCST90104470	1e-05	0.291183	0.0848892	0.320692	0.209524	0.220031	0.879642
DS_Total	GCST90104470	1e-05	-0.333932	0.0766616	0.320692	0.0172414	0.929265	0.971752
CVK_Total	GCST90104470	1e-05	0.288528	0.109268	0.34315	0.19978	0.272964	0.879642
COM_Score	GCST90104470	1e-05	0.262732	0.111019	0.34315	0.142357	0.393888	0.879642
CVD_Total	GCST90104464	1e-05	0.528473	0.0353362	0.34896	0.211765	0.431083	0.998959
CCR_Total	GCST90104464	1e-05	0.36903	0.0410541	0.34896	0.1829	0.324705	0.998959
EVK_Total	GCST90104468	1e-05	-0.268094	0.0944097	0.417474	-0.3197	0.0443293	0.376799
WO_Total	GCST90104468	1e-05	0.370454	0.0896677	0.417474	0.201073	0.36957	0.879115
BDS_Total	GCST90104468	1e-05	-0.345677	0.115082	0.417474	-0.218018	0.329712	0.879115
CWR_Total	GCST90104468	1e-05	-0.231069	0.126713	0.417474	-0.182824	0.229335	0.879115
PairC_Total	GCST90104468	1e-05	0.285189	0.133725	0.417474	0.25077	0.189481	0.879115
CVD_Total	GCST90104468	1e-05	0.455387	0.076305	0.417474	0.144118	0.594378	0.894576
MS_Total	GCST90104468	1e-05	-0.337119	0.135065	0.417474	-0.0961039	0.678583	0.937574
CVB_Total	GCST90104470	1e-05	-0.250636	0.173843	0.440205	-0.154839	0.405572	0.879642
COM_Norm	GCST90104470	1e-05	0.261997	0.17804	0.440205	0.0925014	0.639669	0.879642
EDICT_Total	GCST90104470	1e-05	-0.232896	0.192125	0.440205	-0.209559	0.241817	0.879642
EVD_Total	GCST90104470	1e-05	0.215313	0.194208	0.440205	0.193347	0.2448	0.879642
PureC_Total	GCST90104470	1e-05	-0.242163	0.223609	0.475169	0.0042735	0.983122	0.983122
EMA_Total	GCST90104468	1e-05	-0.374997	0.186458	0.528298	-0.331868	0.246377	0.879115
CWR_Norm	GCST90104470	1e-05	0.176135	0.270646	0.536262	0.119861	0.455399	0.879642
ELD_Total	GCST90104470	1e-05	0.169262	0.283903	0.536262	0.149178	0.345735	0.879642
EWR_Total	GCST90104464	1e-05	0.303383	0.0811214	0.538768	0.330837	0.0559853	0.677418
EVK_Total	GCST90104464	1e-05	0.267572	0.0950767	0.538768	0.178159	0.271386	0.998959
CWR_Total	GCST90104470	1e-05	-0.155519	0.307671	0.550569	-0.105797	0.489137	0.879642
EVD_Total	GCST90104464	1e-05	0.254108	0.123684	0.56037	0.000218866	0.998959	0.998959
ELD_Total	GCST90104464	1e-05	-0.225148	0.141721	0.56037	-0.0796364	0.607351	0.998959
PairC_Total	GCST90104464	1e-05	-0.275303	0.148333	0.56037	-0.0817734	0.673244	0.998959
CVD_Total	GCST90104462	1e-05	0.547362	0.0281961	0.577264	0.329412	0.212801	0.931746
CVK_Total	GCST90104462	1e-05	0.346569	0.051993	0.577264	0.342407	0.0550701	0.931746
RC_OE	GCST90104462	1e-05	-0.405749	0.0758997	0.577264	-0.395489	0.0843516	0.931746
COM_Norm	GCST90104462	1e-05	0.349552	0.0682533	0.577264	0.214559	0.272899	0.931746
PairC_Total	GCST90104462	1e-05	-0.306606	0.0993611	0.577264	-0.210234	0.264813	0.931746
RC_Total	GCST90104462	1e-05	0.315838	0.115997	0.577264	0.180171	0.378452	0.931746
EVA_Total	GCST90104462	1e-05	0.281168	0.13229	0.577264	0.141745	0.454965	0.931746
CDC_Total	GCST90104462	1e-05	-0.288991	0.135827	0.577264	-0.124538	0.52777	0.931746
EDC_Total	GCST90104464	1e-05	0.231698	0.173921	0.59133	0.131789	0.44357	0.998959
BDS_Total	GCST90104470	1e-05	-0.18992	0.397246	0.649237	-0.0875212	0.698539	0.879642
ELRAN_Mean	GCST90104470	1e-05	-0.133027	0.400999	0.649237	-0.11239	0.47855	0.879642
CCR_Total	GCST90104470	1e-05	0.144504	0.437992	0.668597	0.177823	0.338545	0.879642
MS_Total	GCST90104470	1e-05	-0.173383	0.452286	0.668597	0.025974	0.911015	0.971752
CDC_Total	GCST90104464	1e-05	-0.231996	0.234861	0.725935	-0.20802	0.288133	0.998959
WO_Total	GCST90104466	1e-05	0.373799	0.0865854	0.741239	0.33258	0.130454	0.600822
EIS_Total	GCST90104466	1e-05	0.339447	0.0897879	0.741239	0.286887	0.155325	0.600822
EVB_Total	GCST90104466	1e-05	-0.258211	0.107682	0.741239	-0.180488	0.265069	0.600822
ELD_Total	GCST90104466	1e-05	-0.249693	0.110771	0.741239	-0.224059	0.153737	0.600822
PureC_Total	GCST90104466	1e-05	-0.279557	0.157884	0.741239	-0.228362	0.25193	0.600822
CLD_Total	GCST90104466	1e-05	-0.338594	0.169316	0.741239	-0.50258	0.0335305	0.600822
EMA_Total	GCST90104466	1e-05	-0.36568	0.198521	0.741239	-0.367033	0.196739	0.600822
CWR_Norm	GCST90104466	1e-05	-0.198386	0.213718	0.741239	-0.266388	0.0922708	0.600822
EDICT_Total	GCST90104466	1e-05	0.201988	0.251968	0.741239	0.312958	0.0715197	0.600822
RC_OE	GCST90104466	1e-05	-0.2616	0.279316	0.741239	-0.322807	0.177665	0.600822
DS_Total	GCST90104466	1e-05	0.206109	0.283415	0.741239	0.178818	0.353348	0.706695
BDS_Total	GCST90104466	1e-05	0.269038	0.226002	0.741239	0.0547713	0.808714	0.943452
EVK_Total	GCST90104470	1e-05	0.103312	0.525831	0.744269	0.0737336	0.651153	0.879642
EDRAN_Mean	GCST90104470	1e-05	0.0430261	0.547256	0.744269	-0.0223862	0.754245	0.894656
EVA_Total	GCST90104468	1e-05	0.199576	0.299287	0.763638	0.179803	0.350658	0.879115
CLD_Total	GCST90104468	1e-05	0.251313	0.314439	0.763638	0.139319	0.581396	0.894576
EWR_Total	GCST90104462	1e-05	0.208788	0.236014	0.799676	0.162108	0.359683	0.931746
CDRAN_Mean	GCST90104462	1e-05	-0.161631	0.306488	0.799676	-0.13006	0.41168	0.931746
EDRAN_Mean	GCST90104462	1e-05	-0.0691659	0.329238	0.799676	-0.116101	0.100735	0.931746
EIS_Total	GCST90104462	1e-05	0.195732	0.32786	0.799676	0.142857	0.477183	0.931746
RC_MC	GCST90104462	1e-05	-0.26748	0.335151	0.799676	-0.196429	0.482899	0.931746
BDS_Total	GCST90104462	1e-05	0.208066	0.352798	0.799676	0.0977401	0.665218	0.931746
CCR_Total	GCST90104462	1e-05	0.22714	0.219136	0.799676	-0.0173405	0.926232	0.954299
CVK_Total	GCST90104466	1e-05	0.177713	0.330515	0.80268	0.222874	0.220162	0.600822
ELRAN_Mean	GCST90104466	1e-05	-0.132145	0.404155	0.836234	-0.206078	0.19042	0.600822
EVK_Total	GCST90104466	1e-05	-0.110397	0.497677	0.836234	-0.181614	0.26205	0.600822
COM_Score	GCST90104466	1e-05	0.112819	0.500065	0.836234	-0.172019	0.301744	0.641207
MS_Total	GCST90104466	1e-05	-0.187878	0.414759	0.836234	-0.114286	0.621818	0.943452
CWR_Total	GCST90104466	1e-05	0.108315	0.478795	0.836234	0.0300435	0.84468	0.943452
CVB_Total	GCST90104466	1e-05	0.128047	0.492414	0.836234	-0.0358871	0.848008	0.943452
CDC_Total	GCST90104466	1e-05	-0.126647	0.520749	0.836234	-0.0656814	0.739839	0.943452
CVD_Total	GCST90104466	1e-05	-0.165131	0.541092	0.836234	0.111765	0.680274	0.943452
EDICT_Total	GCST90104462	1e-05	0.146461	0.408502	0.854127	0.23178	0.187172	0.931746
WO_Total	GCST90104462	1e-05	0.178377	0.427064	0.854127	-0.057046	0.80092	0.931746
RC_Total	GCST90104464	1e-05	0.219203	0.303419	0.859688	0.181739	0.395371	0.998959
EVD_Total	GCST90104466	1e-05	-0.0874056	0.601805	0.864573	-0.131196	0.432376	0.788089
EDRAN_Mean	GCST90104466	1e-05	-0.0363261	0.610484	0.864573	-0.027407	0.700786	0.943452
CVA_Total	GCST90104466	1e-05	0.0686482	0.635715	0.864573	-0.0255481	0.860206	0.943452
CWR_Norm	GCST90104468	1e-05	-0.0608771	0.705357	0.894701	-0.278148	0.0782602	0.53217
EWR_Total	GCST90104468	1e-05	-0.138085	0.436101	0.894701	-0.152941	0.387845	0.879115
EDICT_Total	GCST90104468	1e-05	0.0997254	0.574698	0.894701	0.206723	0.240785	0.879115
CDICT_Total	GCST90104468	1e-05	-0.0888945	0.611583	0.894701	-0.161905	0.352782	0.879115
EDC_Total	GCST90104468	1e-05	0.0640618	0.710498	0.894701	0.183012	0.285353	0.879115
COM_Score	GCST90104468	1e-05	0.135049	0.418859	0.894701	0.0935756	0.5763	0.894576
EDRAN_Mean	GCST90104468	1e-05	0.0414777	0.561782	0.894701	0.0391624	0.583839	0.894576
EVB_Total	GCST90104468	1e-05	-0.0723761	0.657177	0.894701	-0.0857411	0.598854	0.894576
PureC_Total	GCST90104468	1e-05	-0.145135	0.470111	0.894701	-0.0769348	0.702895	0.937574
DS_Total	GCST90104468	1e-05	0.090274	0.641424	0.894701	0.0423645	0.827271	0.937574
RC_Total	GCST90104468	1e-05	-0.124506	0.562147	0.894701	-0.0286957	0.894113	0.956907
COM_Norm	GCST90104468	1e-05	0.130033	0.509568	0.894701	0.00711939	0.971318	0.982313
EVD_Total	GCST90104468	1e-05	0.0713652	0.670273	0.894701	0.00372052	0.982313	0.982313
ELRAN_Mean	GCST90104462	1e-05	-0.0920033	0.55253	0.905048	-0.034885	0.822129	0.931746
EVK_Total	GCST90104462	1e-05	-0.0942212	0.557903	0.905048	-0.131887	0.411092	0.931746
MS_Total	GCST90104462	1e-05	0.135202	0.559	0.905048	0.18961	0.410391	0.931746
CVB_Total	GCST90104462	1e-05	-0.119414	0.515068	0.905048	0.00293255	0.987291	0.987291
CDRAN_Mean	GCST90104468	1e-05	-0.0502761	0.751856	0.912968	-0.0518618	0.744289	0.937574
CDC_Total	GCST90104470	1e-05	-0.0760481	0.700519	0.916064	-0.103448	0.600384	0.879642
CWR_Norm	GCST90104462	1e-05	-0.0781138	0.627359	0.922506	-0.0630662	0.695263	0.931746
CVA_Total	GCST90104462	1e-05	0.0594189	0.678741	0.922506	0.087842	0.539908	0.931746
EMA_Total	GCST90104462	1e-05	-0.113194	0.700025	0.922506	-0.112088	0.702833	0.931746
EVB_Total	GCST90104462	1e-05	0.0606745	0.706293	0.922506	0.0441657	0.783941	0.931746
COM_Score	GCST90104462	1e-05	-0.0572992	0.732578	0.922506	-0.0704711	0.674175	0.931746
CLD_Total	GCST90104462	1e-05	0.099452	0.694598	0.922506	0.0247806	0.922249	0.954299
ELD_Total	GCST90104462	1e-05	-0.0464427	0.764666	0.928524	0.0357319	0.817883	0.931746
PairC_Total	GCST90104466	1e-05	0.0688154	0.722813	0.930195	0.10197	0.598646	0.943452
COM_Norm	GCST90104466	1e-05	0.0656418	0.739991	0.930195	-0.0788177	0.690136	0.943452
CDICT_Total	GCST90104466	1e-05	0.0513727	0.766043	0.930195	-0.00797941	0.963161	0.963161
CVB_Total	GCST90104468	1e-05	0.0455394	0.807805	0.947081	-0.0233871	0.900619	0.956907
CVA_Total	GCST90104468	1e-05	0.016604	0.910815	0.94841	0.0765306	0.605154	0.894576
RC_MC	GCST90104468	1e-05	-0.0232423	0.934474	0.94841	0.164286	0.558497	0.894576
ELRAN_Mean	GCST90104468	1e-05	-0.0190719	0.904578	0.94841	0.036063	0.820629	0.937574
EIS_Total	GCST90104468	1e-05	0.0218715	0.913771	0.94841	0.0616606	0.759964	0.937574
CDC_Total	GCST90104468	1e-05	-0.0128115	0.94841	0.94841	-0.0569551	0.773445	0.937574
RC_Total	GCST90104470	1e-05	-0.0456829	0.832136	0.948673	0.206957	0.331892	0.879642
CDICT_Total	GCST90104470	1e-05	-0.0365143	0.832556	0.948673	-0.115315	0.50304	0.879642
EIS_Total	GCST90104470	1e-05	0.020979	0.917278	0.948673	0.0879121	0.662811	0.879642
CLD_Total	GCST90104470	1e-05	0.0254762	0.920073	0.948673	0.162023	0.520665	0.879642
WO_Total	GCST90104470	1e-05	-0.0484656	0.830407	0.948673	-0.0604178	0.789402	0.894656
CDRAN_Mean	GCST90104470	1e-05	0.0187346	0.906258	0.948673	0.047403	0.765625	0.894656
RC_OE	GCST90104470	1e-05	0.0244768	0.920771	0.948673	-0.0175439	0.943171	0.971752
EDICT_Total	GCST90104464	1e-05	0.0758774	0.66974	0.954056	0.276415	0.113539	0.965078
BDS_Total	GCST90104464	1e-05	0.191244	0.393901	0.954056	0.261434	0.2399	0.998959
EDRAN_Mean	GCST90104464	1e-05	0.0530386	0.456869	0.954056	-0.0144276	0.839718	0.998959
DS_Total	GCST90104464	1e-05	-0.133991	0.488336	0.954056	0.0945813	0.62553	0.998959
CWR_Norm	GCST90104464	1e-05	0.0973213	0.544961	0.954056	0.0493031	0.759515	0.998959
CDRAN_Mean	GCST90104464	1e-05	-0.0890635	0.574869	0.954056	-0.0958671	0.545888	0.998959
EIS_Total	GCST90104464	1e-05	0.108507	0.590071	0.954056	0.112655	0.57585	0.998959
CVA_Total	GCST90104464	1e-05	0.0728083	0.615331	0.954056	0.06497	0.653964	0.998959
COM_Score	GCST90104464	1e-05	-0.0792067	0.63643	0.954056	-0.0379691	0.820952	0.998959
RC_MC	GCST90104464	1e-05	-0.110681	0.694551	0.954056	-0.107335	0.703393	0.998959
COM_Norm	GCST90104464	1e-05	0.0655272	0.740429	0.954056	0.0788177	0.690136	0.998959
ELRAN_Mean	GCST90104464	1e-05	-0.0489072	0.758407	0.954056	-0.0248784	0.875726	0.998959
CVB_Total	GCST90104464	1e-05	0.056129	0.764248	0.954056	0.0189516	0.919399	0.998959
CWR_Total	GCST90104464	1e-05	0.0539337	0.724933	0.954056	0.000988207	0.99486	0.998959
WO_Total	GCST90104464	1e-05	-0.0664385	0.768942	0.954056	0.00847218	0.970151	0.998959
EVB_Total	GCST90104464	1e-05	0.0443783	0.785694	0.954056	0.036773	0.821766	0.998959
CDRAN_Mean	GCST90104466	1e-05	-0.036783	0.817109	0.95799	0.200081	0.20393	0.600822
CDICT_Total	GCST90104462	1e-05	-0.0392071	0.820402	0.960253	-0.0738786	0.668495	0.931746
EVD_Total	GCST90104462	1e-05	0.0297422	0.85544	0.960253	-0.0433416	0.790587	0.931746
CWR_Total	GCST90104462	1e-05	0.0238839	0.876245	0.960253	0.0521739	0.733573	0.931746
PureC_Total	GCST90104462	1e-05	-0.0225017	0.911296	0.960253	-0.103175	0.608572	0.931746
EDC_Total	GCST90104462	1e-05	0.0147388	0.93201	0.960253	-0.027801	0.872133	0.954299
MS_Total	GCST90104464	1e-05	-0.0519634	0.822994	0.963564	0.0857143	0.711814	0.998959
CLD_Total	GCST90104464	1e-05	0.0453885	0.858068	0.963564	-0.166236	0.509729	0.998959
PureC_Total	GCST90104464	1e-05	-0.0251156	0.901039	0.963564	0.0372462	0.853666	0.998959
RC_OE	GCST90104464	1e-05	0.02845	0.907958	0.963564	-0.0430013	0.861242	0.998959
CDICT_Total	GCST90104464	1e-05	-0.0140405	0.935224	0.963564	-0.00231675	0.989301	0.998959
DS_Total	GCST90104462	1e-05	-0.00831315	0.963983	0.963983	0.181818	0.319283	0.931746
PairC_Total	GCST90104470	1e-05	-0.00435495	0.981778	0.981778	-0.0865406	0.649314	0.879642
RC_Total	GCST90104466	1e-05	0.0217514	0.919643	0.982536	0.165217	0.440403	0.788089
EWR_Total	GCST90104466	1e-05	0.0133202	0.9404	0.982536	0.0982504	0.580397	0.943452
RC_MC	GCST90104466	1e-05	-0.0297031	0.916311	0.982536	-0.0142857	0.9597	0.963161
EDC_Total	GCST90104466	1e-05	0.010044	0.953638	0.982536	-0.0177606	0.918113	0.963161
EMA_Total	GCST90104464	1e-05	-0.00438881	0.98812	0.98812	-0.107811	0.713728	0.998959
EVA_Total	GCST90104466	1e-05	0.00117947	0.995155	0.995155	-0.0384236	0.843132	0.943452

## Sheet: T2.Eising et al.with p<1e-5 
Supplementary Data 18.2 Pearson/Spearman correlation of effect sizes of top SNPs from the Hong Kong sample versus Eising et al. (SNPs from Eising et al. filtered by p<1e-5, clumping r2 = 0.2)
Trait A	Trait B	p_thres	pearson_estimate	pearson_pvalue	pearson_p.adjust	spearman_estimate	spearman_pvalue	spearman_p.adjust
GCST90104462	BDS_Total	0.001	-0.0725245	0.00969735	0.164855	-0.0527776	0.0599669	0.979845
GCST90104462	CCR_Total	0.001	0.00711288	0.80024	0.938213	0.00977584	0.728011	0.979845
GCST90104462	CDC_Total	0.001	0.0101572	0.717739	0.909706	0.00306575	0.91312	0.979845
GCST90104462	CDICT_Total	0.001	-0.0374754	0.181813	0.752666	-0.0269884	0.336354	0.979845
GCST90104462	CDRAN_Mean	0.001	-0.00475361	0.87185	0.947862	-0.0163462	0.579082	0.979845
GCST90104462	CLD_Total	0.001	-0.0316138	0.260817	0.782922	-0.0126825	0.651986	0.979845
GCST90104462	COM_Norm	0.001	0.0146059	0.602903	0.854113	0.0233454	0.405643	0.979845
GCST90104462	COM_Score	0.001	0.0148795	0.596127	0.854113	0.0188462	0.502039	0.979845
GCST90104462	CVA_Total	0.001	-0.00401726	0.886227	0.947862	-0.027831	0.321481	0.979845
GCST90104462	CVB_Total	0.001	-0.0540957	0.0538447	0.45768	-0.0291274	0.299446	0.979845
GCST90104462	CVD_Total	0.001	-0.0182619	0.515389	0.854113	0.0197285	0.482232	0.979845
GCST90104462	CVK_Total	0.001	-0.0296235	0.291287	0.782922	-0.00136557	0.961209	0.979845
GCST90104462	CWR_Norm	0.001	0.0135012	0.630736	0.857801	0.0101985	0.716533	0.979845
GCST90104462	CWR_Total	0.001	-0.000238217	0.993233	0.993233	-0.00744502	0.790962	0.979845
GCST90104462	DS_Total	0.001	-0.0455316	0.104697	0.593284	-0.0163542	0.560224	0.979845
GCST90104462	EDC_Total	0.001	-0.10057	0.000332996	0.0113218	-0.0596466	0.0336208	0.979845
GCST90104462	EDICT_Total	0.001	-0.0252197	0.36899	0.836376	-0.0315056	0.261699	0.979845
GCST90104462	EDRAN_Mean	0.001	0.00194533	0.944763	0.973392	-0.00140438	0.960108	0.979845
GCST90104462	EIS_Total	0.001	-0.0458438	0.102879	0.593284	-0.0334569	0.234026	0.979845
GCST90104462	ELD_Total	0.001	-0.0194406	0.489333	0.854113	-0.034772	0.216139	0.979845
GCST90104462	ELRAN_Mean	0.001	0.021514	0.443659	0.854113	0.000709616	0.979845	0.979845
GCST90104462	EMA_Total	0.001	-0.057602	0.0504324	0.45768	-0.0398477	0.176145	0.979845
GCST90104462	EVA_Total	0.001	-0.0287037	0.306533	0.782922	-0.00448331	0.873134	0.979845
GCST90104462	EVB_Total	0.001	-0.0174551	0.53412	0.854113	-0.00751177	0.789051	0.979845
GCST90104462	EVD_Total	0.001	-0.0202222	0.471336	0.854113	-0.025441	0.364801	0.979845
GCST90104462	EVK_Total	0.001	-0.00929085	0.740712	0.909706	-0.00952184	0.734506	0.979845
GCST90104462	EWR_Total	0.001	-0.0186437	0.506645	0.854113	-0.0205169	0.464898	0.979845
GCST90104462	MS_Total	0.001	-0.00380841	0.892105	0.947862	0.00135692	0.961455	0.979845
GCST90104462	PairC_Total	0.001	-0.0278232	0.32238	0.782922	0.00257773	0.926965	0.979845
GCST90104462	PureC_Total	0.001	-0.0360747	0.199235	0.752666	-0.00971803	0.729556	0.979845
GCST90104462	RC_MC	0.001	-0.0394502	0.159842	0.752666	-0.0285214	0.309618	0.979845
GCST90104462	RC_OE	0.001	-0.0151776	0.588787	0.854113	-0.0316723	0.259183	0.979845
GCST90104462	RC_Total	0.001	-0.0312199	0.266053	0.782922	-0.0219685	0.433907	0.979845
GCST90104462	WO_Total	0.001	0.00898417	0.74917	0.909706	-0.00658764	0.814641	0.979845
GCST90104462	BDS_Total	0.01	0.00767508	0.478163	0.994112	0.00504358	0.64116	0.875499
GCST90104462	CCR_Total	0.01	-0.0028596	0.792085	0.994112	-0.00597338	0.581879	0.875499
GCST90104462	CDC_Total	0.01	0.0157422	0.146808	0.75456	0.00742933	0.493535	0.875499
GCST90104462	CDICT_Total	0.01	-0.00322567	0.76556	0.994112	-0.00139479	0.897407	0.979079
GCST90104462	CDRAN_Mean	0.01	0.0099717	0.377003	0.986007	0.00793968	0.481806	0.875499
GCST90104462	CLD_Total	0.01	0.0174263	0.108141	0.75456	0.0126153	0.244822	0.875499
GCST90104462	COM_Norm	0.01	0.00289984	0.788708	0.994112	0.0126126	0.243763	0.875499
GCST90104462	COM_Score	0.01	0.00676471	0.531862	0.994112	0.0156318	0.148542	0.875499
GCST90104462	CVA_Total	0.01	0.00111356	0.91803	0.994112	0.00587545	0.587119	0.875499
GCST90104462	CVB_Total	0.01	-0.00435151	0.687559	0.994112	0.00782825	0.469373	0.875499
GCST90104462	CVD_Total	0.01	-0.00342502	0.751591	0.994112	0.00886072	0.412829	0.875499
GCST90104462	CVK_Total	0.01	-0.00444975	0.68089	0.994112	0.00406351	0.70725	0.895244
GCST90104462	CWR_Norm	0.01	-0.0149208	0.168001	0.75456	-0.00342385	0.751743	0.912831
GCST90104462	CWR_Total	0.01	-0.0123442	0.254051	0.863772	0.000634379	0.953261	0.979079
GCST90104462	DS_Total	0.01	0.000329927	0.975672	0.994112	0.0117122	0.278984	0.875499
GCST90104462	EDC_Total	0.01	-0.0150016	0.166779	0.75456	-0.00501801	0.643749	0.875499
GCST90104462	EDICT_Total	0.01	-0.000438029	0.967701	0.994112	-0.000465038	0.96571	0.979079
GCST90104462	EDRAN_Mean	0.01	-0.0104767	0.332902	0.943222	-0.0107615	0.319926	0.875499
GCST90104462	EIS_Total	0.01	0.0149304	0.168702	0.75456	0.0115482	0.287071	0.875499
GCST90104462	ELD_Total	0.01	-0.0185237	0.0876924	0.75456	-0.0142291	0.189611	0.875499
GCST90104462	ELRAN_Mean	0.01	0.00590768	0.585972	0.994112	0.00401968	0.710929	0.895244
GCST90104462	EMA_Total	0.01	0.00521249	0.644234	0.994112	0.00987319	0.381735	0.875499
GCST90104462	EVA_Total	0.01	0.0123408	0.254044	0.863772	0.021503	0.0468625	0.875499
GCST90104462	EVB_Total	0.01	0.00181647	0.866678	0.994112	0.00586385	0.587858	0.875499
GCST90104462	EVD_Total	0.01	0.0054429	0.614938	0.994112	0.00544442	0.614839	0.875499
GCST90104462	EVK_Total	0.01	0.00884988	0.413401	0.994112	0.0116305	0.282408	0.875499
GCST90104462	EWR_Total	0.01	0.00502263	0.642507	0.994112	0.0134241	0.214712	0.875499
GCST90104462	MS_Total	0.01	-0.0168133	0.120185	0.75456	-0.00920023	0.395155	0.875499
GCST90104462	PairC_Total	0.01	0.0146264	0.177544	0.75456	0.0126206	0.244652	0.875499
GCST90104462	PureC_Total	0.01	0.000962857	0.929274	0.994112	-0.00697258	0.520384	0.875499
GCST90104462	RC_MC	0.01	-0.0108566	0.315726	0.943222	-0.00791729	0.464386	0.875499
GCST90104462	RC_OE	0.01	-7.98563e-05	0.994112	0.994112	-0.000283771	0.979079	0.979079
GCST90104462	RC_Total	0.01	-0.00321066	0.766699	0.994112	-0.00198865	0.854194	0.979079
GCST90104462	WO_Total	0.01	0.000838926	0.938351	0.994112	-0.000489909	0.963975	0.979079
GCST90104462	BDS_Total	0.05	-0.0016363	0.773104	0.83625	-0.00493647	0.384403	0.653755
GCST90104462	CCR_Total	0.05	-0.00351937	0.536261	0.720007	-0.0090995	0.109793	0.386174
GCST90104462	CDC_Total	0.05	0.00154998	0.785351	0.83625	-0.00333946	0.557343	0.69918
GCST90104462	CDICT_Total	0.05	-0.00819463	0.14865	0.421176	-0.00283812	0.616924	0.69918
GCST90104462	CDRAN_Mean	0.05	0.0192816	0.00111071	0.0377643	0.0124406	0.0353944	0.245974
GCST90104462	CLD_Total	0.05	-0.0110802	0.0514845	0.218809	-0.00598397	0.292937	0.622492
GCST90104462	COM_Norm	0.05	-0.00707461	0.212536	0.481748	-0.00297552	0.60006	0.69918
GCST90104462	COM_Score	0.05	-0.0052516	0.354766	0.610645	-0.00257538	0.649969	0.71287
GCST90104462	CVA_Total	0.05	-0.00350151	0.537203	0.720007	-0.00320665	0.572015	0.69918
GCST90104462	CVB_Total	0.05	-0.00751111	0.18562	0.477479	-0.00473756	0.40379	0.653755
GCST90104462	CVD_Total	0.05	-0.00134116	0.813166	0.837808	-0.00870682	0.124939	0.386174
GCST90104462	CVK_Total	0.05	-0.00338701	0.550594	0.720007	-0.010585	0.0621287	0.352063
GCST90104462	CWR_Norm	0.05	-0.0141503	0.0126578	0.109947	-0.0118901	0.0361727	0.245974
GCST90104462	CWR_Total	0.05	-0.0141066	0.0129349	0.109947	-0.0124284	0.028537	0.245974
GCST90104462	DS_Total	0.05	-0.00864577	0.127575	0.421176	-0.00955401	0.0922185	0.386174
GCST90104462	EDC_Total	0.05	-0.0127291	0.0253106	0.136804	-0.0070046	0.218419	0.543125
GCST90104462	EDICT_Total	0.05	-0.00560156	0.323509	0.610645	-0.00443434	0.43448	0.671469
GCST90104462	EDRAN_Mean	0.05	0.00439386	0.438781	0.678116	-0.00224569	0.692314	0.735584
GCST90104462	EIS_Total	0.05	-0.000808686	0.886981	0.886981	0.00351184	0.537101	0.69918
GCST90104462	ELD_Total	0.05	-0.0124888	0.0281656	0.136804	-0.00817819	0.150625	0.426771
GCST90104462	ELRAN_Mean	0.05	0.00845924	0.137101	0.421176	0.00289726	0.61063	0.69918
GCST90104462	EMA_Total	0.05	-0.00542176	0.359203	0.610645	-0.00958385	0.105067	0.386174
GCST90104462	EVA_Total	0.05	0.00376463	0.507064	0.720007	0.00362734	0.522679	0.69918
GCST90104462	EVB_Total	0.05	0.0067333	0.235395	0.484172	0.00488079	0.389728	0.653755
GCST90104462	EVD_Total	0.05	0.00205829	0.716816	0.83625	-0.000175795	0.975286	0.975286
GCST90104462	EVK_Total	0.05	0.00487265	0.390519	0.632268	0.0028426	0.616419	0.69918
GCST90104462	EWR_Total	0.05	-0.0015329	0.787058	0.83625	0.00040023	0.943772	0.972371
GCST90104462	MS_Total	0.05	-0.00663901	0.242086	0.484172	-0.0065449	0.248826	0.564005
GCST90104462	PairC_Total	0.05	-0.0073479	0.196609	0.477479	-0.00490725	0.388488	0.653755
GCST90104462	PureC_Total	0.05	-0.0019214	0.735635	0.83625	-0.00692495	0.22364	0.543125
GCST90104462	RC_MC	0.05	-0.0147108	0.00953697	0.109947	-0.012257	0.0307913	0.245974
GCST90104462	RC_OE	0.05	-0.00945047	0.0958706	0.362178	-0.00890061	0.116806	0.386174
GCST90104462	RC_Total	0.05	-0.0135097	0.0172886	0.117563	-0.0149101	0.00860625	0.245974
GCST90104462	WO_Total	0.05	-0.00175918	0.757201	0.83625	-0.00537173	0.345153	0.653755
GCST90104462	BDS_Total	0.1	0.0017412	0.689816	0.910116	-0.002286	0.600291	0.88391
GCST90104462	CCR_Total	0.1	0.00273004	0.532618	0.910116	-0.00440813	0.313655	0.88391
GCST90104462	CDC_Total	0.1	0.00244199	0.576806	0.910116	-0.00192407	0.660156	0.88391
GCST90104462	CDICT_Total	0.1	0.00184312	0.672632	0.910116	0.00139279	0.749498	0.88391
GCST90104462	CDRAN_Mean	0.1	0.00854762	0.0599607	0.910116	0.00646247	0.154971	0.658627
GCST90104462	CLD_Total	0.1	-0.00692418	0.113463	0.910116	-0.00165807	0.704674	0.88391
GCST90104462	COM_Norm	0.1	-0.00162714	0.709175	0.910116	-0.0018219	0.676234	0.88391
GCST90104462	COM_Score	0.1	0.000608227	0.889122	0.958168	-0.000781063	0.857913	0.88391
GCST90104462	CVA_Total	0.1	-0.0025147	0.56431	0.910116	0.00131643	0.762828	0.88391
GCST90104462	CVB_Total	0.1	-0.00619668	0.155464	0.910116	-0.0051423	0.238482	0.88391
GCST90104462	CVD_Total	0.1	-0.00416264	0.339975	0.910116	-0.00813755	0.0621225	0.487023
GCST90104462	CVK_Total	0.1	-0.00523747	0.229904	0.910116	-0.00912771	0.0364018	0.487023
GCST90104462	CWR_Norm	0.1	-0.00143974	0.741413	0.910116	-0.00938378	0.0314947	0.487023
GCST90104462	CWR_Total	0.1	0.000228858	0.958168	0.958168	-0.00749213	0.0859452	0.487023
GCST90104462	DS_Total	0.1	-0.000836833	0.84786	0.958168	-0.00371797	0.394008	0.88391
GCST90104462	EDC_Total	0.1	-0.00426031	0.330264	0.910116	-0.00312805	0.474713	0.88391
GCST90104462	EDICT_Total	0.1	0.000455612	0.916812	0.958168	-0.000848775	0.845719	0.88391
GCST90104462	EDRAN_Mean	0.1	0.00140316	0.747727	0.910116	-0.00116928	0.788679	0.88391
GCST90104462	EIS_Total	0.1	0.00270407	0.536504	0.910116	0.00356886	0.414623	0.88391
GCST90104462	ELD_Total	0.1	-0.00978022	0.025376	0.862782	-0.00709856	0.104671	0.5084
GCST90104462	ELRAN_Mean	0.1	0.00200746	0.646335	0.910116	0.000601081	0.89072	0.89072
GCST90104462	EMA_Total	0.1	-0.00145078	0.749507	0.910116	-0.00434569	0.338866	0.88391
GCST90104462	EVA_Total	0.1	0.0024789	0.569869	0.910116	0.00226784	0.603159	0.88391
GCST90104462	EVB_Total	0.1	0.00169684	0.697298	0.910116	0.00103053	0.813253	0.88391
GCST90104462	EVD_Total	0.1	0.00236045	0.588444	0.910116	0.00134089	0.758558	0.88391
GCST90104462	EVK_Total	0.1	0.00282006	0.517987	0.910116	0.00183446	0.674108	0.88391
GCST90104462	EWR_Total	0.1	0.0051177	0.240736	0.910116	0.00300135	0.491448	0.88391
GCST90104462	MS_Total	0.1	-0.0026498	0.543637	0.910116	-0.0028535	0.513105	0.88391
GCST90104462	PairC_Total	0.1	-0.00479226	0.273347	0.910116	-0.00318044	0.467248	0.88391
GCST90104462	PureC_Total	0.1	-0.000294125	0.946401	0.958168	-0.00103216	0.813497	0.88391
GCST90104462	RC_MC	0.1	-0.00470897	0.280426	0.910116	-0.00776794	0.0749879	0.487023
GCST90104462	RC_OE	0.1	-0.00480291	0.270943	0.910116	-0.00424029	0.331084	0.88391
GCST90104462	RC_Total	0.1	-0.00501311	0.250524	0.910116	-0.00860299	0.0486152	0.487023
GCST90104462	WO_Total	0.1	0.000591533	0.892449	0.958168	-0.00387143	0.376216	0.88391
GCST90104462	BDS_Total	0.2	0.00116937	0.730553	0.915733	-0.00141628	0.6766	0.89226
GCST90104462	CCR_Total	0.2	-0.000286631	0.932919	0.961189	-0.00515033	0.130413	0.369503
GCST90104462	CDC_Total	0.2	0.000586184	0.863352	0.961189	-0.00261734	0.442207	0.751752
GCST90104462	CDICT_Total	0.2	0.000466329	0.890744	0.961189	-0.0022357	0.510184	0.788466
GCST90104462	CDRAN_Mean	0.2	0.00660133	0.0618541	0.684027	0.00543006	0.124535	0.369503
GCST90104462	CLD_Total	0.2	-0.00611583	0.0724657	0.684027	-0.003516	0.30178	0.588514
GCST90104462	COM_Norm	0.2	-0.00216945	0.522862	0.808059	-0.00388901	0.252049	0.588514
GCST90104462	COM_Score	0.2	-0.00106341	0.754133	0.915733	-0.00343592	0.311566	0.588514
GCST90104462	CVA_Total	0.2	-0.00359327	0.289892	0.788472	-0.00120978	0.721596	0.8959
GCST90104462	CVB_Total	0.2	-0.00525911	0.121377	0.684027	-0.00376763	0.267123	0.588514
GCST90104462	CVD_Total	0.2	-0.00420889	0.215092	0.731314	-0.00798811	0.0186307	0.152956
GCST90104462	CVK_Total	0.2	-0.00499053	0.141586	0.684027	-0.00730224	0.0314909	0.152956
GCST90104462	CWR_Norm	0.2	-0.00289308	0.394236	0.788472	-0.00852421	0.0120639	0.152956
GCST90104462	CWR_Total	0.2	-0.0012703	0.708344	0.915733	-0.0073042	0.0314775	0.152956
GCST90104462	DS_Total	0.2	-0.00366473	0.280355	0.788472	-0.00739572	0.0293623	0.152956
GCST90104462	EDC_Total	0.2	-0.000403574	0.905675	0.961189	-0.00139401	0.682317	0.89226
GCST90104462	EDICT_Total	0.2	0.000132026	0.968978	0.968978	-0.0027539	0.417254	0.746666
GCST90104462	EDRAN_Mean	0.2	0.00242358	0.475361	0.808059	0.00152833	0.652625	0.89226
GCST90104462	EIS_Total	0.2	0.00115524	0.734416	0.915733	0.000826351	0.808258	0.8959
GCST90104462	ELD_Total	0.2	-0.00662966	0.0515328	0.684027	-0.00360413	0.289845	0.588514
GCST90104462	ELRAN_Mean	0.2	0.00223985	0.510683	0.808059	0.00143182	0.674135	0.89226
GCST90104462	EMA_Total	0.2	-0.0023672	0.503071	0.808059	-0.00661503	0.0612941	0.231555
GCST90104462	EVA_Total	0.2	0.00324037	0.339874	0.788472	0.000495011	0.88408	0.8959
GCST90104462	EVB_Total	0.2	0.00158468	0.640679	0.907629	0.000622083	0.85462	0.8959
GCST90104462	EVD_Total	0.2	0.00272947	0.421436	0.796046	-0.000444228	0.8959	0.8959
GCST90104462	EVK_Total	0.2	0.00299501	0.377698	0.788472	-0.000655785	0.846839	0.8959
GCST90104462	EWR_Total	0.2	0.0029347	0.387376	0.788472	0.000722994	0.831366	0.8959
GCST90104462	MS_Total	0.2	-0.0018897	0.577854	0.854219	-0.00242225	0.475624	0.770059
GCST90104462	PairC_Total	0.2	-0.00527469	0.121369	0.684027	-0.00434319	0.202137	0.528666
GCST90104462	PureC_Total	0.2	-0.000663727	0.845466	0.961189	-0.000601714	0.859747	0.8959
GCST90104462	RC_MC	0.2	-0.00331522	0.328883	0.788472	-0.00671176	0.0480762	0.204324
GCST90104462	RC_OE	0.2	-0.00515383	0.12905	0.684027	-0.0053136	0.117603	0.369503
GCST90104462	RC_Total	0.2	-0.00457199	0.178142	0.684027	-0.00910037	0.00735791	0.152956
GCST90104462	WO_Total	0.2	-0.00455441	0.181066	0.684027	-0.00840805	0.0135416	0.152956
GCST90104462	BDS_Total	0.3	-0.000819352	0.782234	0.904145	-0.0018899	0.523761	0.774256
GCST90104462	CCR_Total	0.3	0.000804346	0.786721	0.904145	-0.00367032	0.216962	0.526907
GCST90104462	CDC_Total	0.3	0.00233845	0.431547	0.80343	-0.00105048	0.723839	0.860231
GCST90104462	CDICT_Total	0.3	0.00116894	0.693262	0.901749	-0.00228199	0.441298	0.74823
GCST90104462	CDRAN_Mean	0.3	0.00668925	0.030104	0.721963	0.005753	0.0621572	0.264168
GCST90104462	CLD_Total	0.3	-0.00464043	0.118496	0.721963	-0.00260757	0.380364	0.74823
GCST90104462	COM_Norm	0.3	-0.00191517	0.51822	0.845318	-0.00312029	0.292505	0.663011
GCST90104462	COM_Score	0.3	-0.000759523	0.797775	0.904145	-0.00235864	0.426209	0.74823
GCST90104462	CVA_Total	0.3	-0.00291248	0.325789	0.721963	-0.00130354	0.660083	0.860231
GCST90104462	CVB_Total	0.3	-0.0036826	0.214066	0.721963	-0.00377857	0.202365	0.526907
GCST90104462	CVD_Total	0.3	-0.00359057	0.225737	0.721963	-0.00627719	0.0341869	0.184701
GCST90104462	CVK_Total	0.3	-0.0038907	0.189293	0.721963	-0.00614888	0.0380267	0.184701
GCST90104462	CWR_Norm	0.3	-0.00161825	0.585168	0.845318	-0.00727046	0.0141897	0.1593
GCST90104462	CWR_Total	0.3	-0.000185523	0.950102	0.984759	-0.00624478	0.0351659	0.184701
GCST90104462	DS_Total	0.3	-0.00401025	0.175984	0.721963	-0.00725315	0.0143838	0.1593
GCST90104462	EDC_Total	0.3	-5.67937e-05	0.984759	0.984759	-0.000183657	0.950742	0.979552
GCST90104462	EDICT_Total	0.3	0.00014677	0.960502	0.984759	-0.00217921	0.462142	0.74823
GCST90104462	EDRAN_Mean	0.3	0.00270782	0.360982	0.721963	0.00137911	0.641753	0.860231
GCST90104462	EIS_Total	0.3	0.000399249	0.893161	0.979596	0.000701914	0.813339	0.921785
GCST90104462	ELD_Total	0.3	-0.00566337	0.0567526	0.721963	-0.00190924	0.520689	0.774256
GCST90104462	ELRAN_Mean	0.3	0.00291056	0.327535	0.721963	0.00259764	0.382212	0.74823
GCST90104462	EMA_Total	0.3	-0.00144963	0.638335	0.868136	-0.00494801	0.108637	0.369365
GCST90104462	EVA_Total	0.3	0.00352589	0.234207	0.721963	0.00148431	0.616522	0.860231
GCST90104462	EVB_Total	0.3	0.00156841	0.596695	0.845318	0.00100826	0.733726	0.860231
GCST90104462	EVD_Total	0.3	0.00186063	0.530167	0.845318	3.90037e-05	0.989501	0.989501
GCST90104462	EVK_Total	0.3	0.0027489	0.353696	0.721963	0.000378565	0.898368	0.954516
GCST90104462	EWR_Total	0.3	0.00224409	0.448976	0.80343	0.000487071	0.869471	0.953613
GCST90104462	MS_Total	0.3	-0.00160355	0.58854	0.845318	-0.00224366	0.449115	0.74823
GCST90104462	PairC_Total	0.3	-0.00396019	0.182789	0.721963	-0.00412268	0.165479	0.468858
GCST90104462	PureC_Total	0.3	0.00108115	0.716095	0.901749	0.00113154	0.703475	0.860231
GCST90104462	RC_MC	0.3	-0.00298854	0.313364	0.721963	-0.00445202	0.133123	0.41147
GCST90104462	RC_OE	0.3	-0.00462938	0.118351	0.721963	-0.00501224	0.0908574	0.343239
GCST90104462	RC_Total	0.3	-0.00403321	0.173636	0.721963	-0.00769559	0.00942747	0.1593
GCST90104462	WO_Total	0.3	-0.00273008	0.358438	0.721963	-0.00698797	0.0187411	0.1593
GCST90104462	BDS_Total	0.4	-9.35175e-05	0.972505	0.984866	-0.00122163	0.652541	0.928335
GCST90104462	CCR_Total	0.4	0.000792514	0.770878	0.984866	-0.00369863	0.1741	0.417175
GCST90104462	CDC_Total	0.4	0.00320717	0.238611	0.66866	0.000363467	0.893755	0.944906
GCST90104462	CDICT_Total	0.4	0.000324486	0.904787	0.984866	-0.00292509	0.280906	0.5306
GCST90104462	CDRAN_Mean	0.4	0.00678962	0.0161442	0.548902	0.00554464	0.0494698	0.240282
GCST90104462	CLD_Total	0.4	-0.00244689	0.368518	0.783101	-0.00107531	0.692705	0.928335
GCST90104462	COM_Norm	0.4	-0.00255352	0.346646	0.783101	-0.00341184	0.208588	0.417175
GCST90104462	COM_Score	0.4	-0.00109216	0.687299	0.984866	-0.00241849	0.372741	0.667011
GCST90104462	CVA_Total	0.4	-0.00492016	0.0697467	0.66866	-0.002266	0.403585	0.683925
GCST90104462	CVB_Total	0.4	-0.00314248	0.246741	0.66866	-0.00343359	0.205655	0.417175
GCST90104462	CVD_Total	0.4	-0.00223814	0.40939	0.818781	-0.00503152	0.0636533	0.270526
GCST90104462	CVK_Total	0.4	-0.00308387	0.255664	0.66866	-0.00537119	0.0477258	0.240282
GCST90104462	CWR_Norm	0.4	-0.00198825	0.463757	0.875986	-0.00705674	0.0093101	0.118538
GCST90104462	CWR_Total	0.4	-0.000439798	0.871254	0.984866	-0.00611684	0.0241907	0.164497
GCST90104462	DS_Total	0.4	-0.00406917	0.133588	0.66866	-0.00706319	0.00921761	0.118538
GCST90104462	EDC_Total	0.4	-5.16203e-05	0.984866	0.984866	-0.000188063	0.944906	0.944906
GCST90104462	EDICT_Total	0.4	-0.00154036	0.57015	0.937485	-0.00366508	0.176671	0.417175
GCST90104462	EDRAN_Mean	0.4	0.00438084	0.106396	0.66866	0.00217664	0.422425	0.683925
GCST90104462	EIS_Total	0.4	0.000132754	0.96109	0.984866	0.000966669	0.722407	0.928335
GCST90104462	ELD_Total	0.4	-0.00444968	0.101994	0.66866	-0.00117259	0.666522	0.928335
GCST90104462	ELRAN_Mean	0.4	0.00372997	0.170464	0.66866	0.00379281	0.163376	0.417175
GCST90104462	EMA_Total	0.4	-0.00156568	0.579035	0.937485	-0.00411684	0.14462	0.417175
GCST90104462	EVA_Total	0.4	0.00137866	0.611337	0.944794	0.000451173	0.867921	0.944906
GCST90104462	EVB_Total	0.4	-0.000384643	0.887256	0.984866	-0.000192748	0.943361	0.944906
GCST90104462	EVD_Total	0.4	0.000130756	0.96156	0.984866	-0.000795969	0.769224	0.928335
GCST90104462	EVK_Total	0.4	0.000556014	0.837616	0.984866	-0.000647479	0.811372	0.928335
GCST90104462	EWR_Total	0.4	0.000615718	0.820465	0.984866	-0.000620415	0.819119	0.928335
GCST90104462	MS_Total	0.4	-0.0018006	0.506944	0.907163	-0.00181048	0.504613	0.779857
GCST90104462	PairC_Total	0.4	-0.00348694	0.200039	0.66866	-0.00361002	0.184617	0.417175
GCST90104462	PureC_Total	0.4	0.000825199	0.761702	0.984866	0.000771917	0.776666	0.928335
GCST90104462	RC_MC	0.4	-0.00245836	0.364916	0.783101	-0.00346722	0.201299	0.417175
GCST90104462	RC_OE	0.4	-0.0036417	0.179542	0.66866	-0.00404549	0.135966	0.417175
GCST90104462	RC_Total	0.4	-0.00325879	0.229736	0.66866	-0.00652399	0.0161962	0.137668
GCST90104462	WO_Total	0.4	-0.00320035	0.239577	0.66866	-0.00696713	0.0104592	0.118538
GCST90104462	BDS_Total	0.5	0.00022494	0.929688	0.964502	-0.000132627	0.958508	0.998377
GCST90104462	CCR_Total	0.5	-0.000113791	0.964502	0.964502	-0.00443112	0.0830849	0.353111
GCST90104462	CDC_Total	0.5	0.00208215	0.41547	0.964502	-0.000704059	0.783048	0.986061
GCST90104462	CDICT_Total	0.5	0.00143453	0.573538	0.964502	-0.00197301	0.438856	0.816691
GCST90104462	CDRAN_Mean	0.5	0.00652699	0.0138243	0.470025	0.00571068	0.031248	0.177072
GCST90104462	CLD_Total	0.5	-0.00177189	0.488273	0.964502	-0.00165287	0.517952	0.816691
GCST90104462	COM_Norm	0.5	-0.00150688	0.554442	0.964502	-0.00262193	0.3037	0.645363
GCST90104462	COM_Score	0.5	-0.000270669	0.915441	0.964502	-0.00189384	0.457534	0.816691
GCST90104462	CVA_Total	0.5	-0.00374544	0.14172	0.964502	-0.0016068	0.528447	0.816691
GCST90104462	CVB_Total	0.5	-0.00172768	0.497896	0.964502	-0.00279555	0.272751	0.618235
GCST90104462	CVD_Total	0.5	-0.000363863	0.886487	0.964502	-0.0034737	0.172944	0.452314
GCST90104462	CVK_Total	0.5	-0.00096048	0.706311	0.964502	-0.00400468	0.116155	0.438806
GCST90104462	CWR_Norm	0.5	-0.00111406	0.662138	0.964502	-0.00656221	0.0100559	0.14573
GCST90104462	CWR_Total	0.5	0.000249288	0.922109	0.964502	-0.00586469	0.0214308	0.14573
GCST90104462	DS_Total	0.5	-0.00315096	0.216332	0.964502	-0.00632333	0.0130977	0.14573
GCST90104462	EDC_Total	0.5	0.000133417	0.958386	0.964502	0.000222165	0.930761	0.998377
GCST90104462	EDICT_Total	0.5	-0.000984322	0.699344	0.964502	-0.00357405	0.160823	0.452314
GCST90104462	EDRAN_Mean	0.5	0.00337235	0.185863	0.964502	0.00166091	0.514693	0.816691
GCST90104462	EIS_Total	0.5	0.000126318	0.960596	0.964502	0.000999852	0.695747	0.985641
GCST90104462	ELD_Total	0.5	-0.00395977	0.121431	0.964502	-0.000886858	0.728683	0.986061
GCST90104462	ELRAN_Mean	0.5	0.00403099	0.114891	0.964502	0.00467407	0.0675337	0.328021
GCST90104462	EMA_Total	0.5	-0.000161392	0.951455	0.964502	-0.00298499	0.260172	0.618235
GCST90104462	EVA_Total	0.5	0.00151616	0.551963	0.964502	0.000428922	0.866367	0.998377
GCST90104462	EVB_Total	0.5	0.000594946	0.815444	0.964502	0.000299069	0.906598	0.998377
GCST90104462	EVD_Total	0.5	0.00136045	0.593527	0.964502	3.00714e-05	0.990587	0.998377
GCST90104462	EVK_Total	0.5	0.00147854	0.561874	0.964502	-5.18599e-06	0.998377	0.998377
GCST90104462	EWR_Total	0.5	0.000842376	0.741043	0.964502	-0.000471747	0.853173	0.998377
GCST90104462	MS_Total	0.5	-0.000397945	0.875956	0.964502	-0.000711615	0.780139	0.986061
GCST90104462	PairC_Total	0.5	-0.00169588	0.507131	0.964502	-0.00193237	0.449763	0.816691
GCST90104462	PureC_Total	0.5	0.0014833	0.561816	0.964502	0.00114475	0.654347	0.967296
GCST90104462	RC_MC	0.5	-0.00253788	0.319474	0.964502	-0.00357392	0.16093	0.452314
GCST90104462	RC_OE	0.5	-0.00269893	0.289731	0.964502	-0.00379012	0.137078	0.452314
GCST90104462	RC_Total	0.5	-0.00263001	0.302222	0.964502	-0.00598037	0.0189788	0.14573
GCST90104462	WO_Total	0.5	-0.00275299	0.281607	0.964502	-0.00654373	0.0104874	0.14573
GCST90104462	BDS_Total	0.0001	0.0741338	0.293181	0.903499	0.085537	0.224972	0.640886
GCST90104462	CCR_Total	0.0001	0.0797105	0.258271	0.903499	0.122912	0.0806298	0.640886
GCST90104462	CDC_Total	0.0001	-0.0738333	0.295147	0.903499	-0.0368149	0.60204	0.689189
GCST90104462	CDICT_Total	0.0001	-0.0293193	0.677962	0.903499	-0.0270558	0.701589	0.754557
GCST90104462	CDRAN_Mean	0.0001	0.0188654	0.797205	0.903499	-0.0418384	0.568621	0.689189
GCST90104462	CLD_Total	0.0001	-0.0260076	0.713316	0.903499	0.00228727	0.974228	0.974228
GCST90104462	COM_Norm	0.0001	0.0200732	0.77621	0.903499	0.0741612	0.293002	0.640886
GCST90104462	COM_Score	0.0001	0.0271763	0.700325	0.903499	0.0677425	0.336892	0.640886
GCST90104462	CVA_Total	0.0001	0.0576375	0.414034	0.903499	0.0413186	0.558337	0.689189
GCST90104462	CVB_Total	0.0001	-0.00596572	0.932679	0.932679	0.0704135	0.318142	0.640886
GCST90104462	CVD_Total	0.0001	-0.0405129	0.566042	0.903499	0.0641311	0.363339	0.640886
GCST90104462	CVK_Total	0.0001	-0.0274117	0.697855	0.903499	0.0508108	0.471564	0.668049
GCST90104462	CWR_Norm	0.0001	0.023322	0.741188	0.903499	0.0987647	0.160939	0.640886
GCST90104462	CWR_Total	0.0001	0.0406294	0.564924	0.903499	0.09091	0.197071	0.640886
GCST90104462	DS_Total	0.0001	0.0535117	0.448296	0.903499	0.0857916	0.223589	0.640886
GCST90104462	EDC_Total	0.0001	-0.0245869	0.727691	0.903499	0.024148	0.732365	0.754557
GCST90104462	EDICT_Total	0.0001	0.0649708	0.357077	0.903499	0.0533865	0.44936	0.664271
GCST90104462	EDRAN_Mean	0.0001	-0.0186643	0.791544	0.903499	-0.0362016	0.608108	0.689189
GCST90104462	EIS_Total	0.0001	0.00759541	0.914565	0.932679	0.0624865	0.376992	0.640886
GCST90104462	ELD_Total	0.0001	-0.145295	0.0390953	0.641625	-0.0539598	0.445637	0.664271
GCST90104462	ELRAN_Mean	0.0001	-0.145437	0.0384161	0.641625	-0.145334	0.0385549	0.640886
GCST90104462	EMA_Total	0.0001	0.0616039	0.401001	0.903499	0.0902183	0.218221	0.640886
GCST90104462	EVA_Total	0.0001	0.0475995	0.500068	0.903499	0.0638341	0.36557	0.640886
GCST90104462	EVB_Total	0.0001	0.116783	0.0970525	0.761389	0.0709192	0.31467	0.640886
GCST90104462	EVD_Total	0.0001	0.105573	0.13385	0.761389	0.0751195	0.286792	0.640886
GCST90104462	EVK_Total	0.0001	0.105435	0.134363	0.761389	0.0928624	0.187583	0.640886
GCST90104462	EWR_Total	0.0001	0.134018	0.056614	0.641625	0.0993034	0.158656	0.640886
GCST90104462	MS_Total	0.0001	0.0274398	0.697561	0.903499	0.0777303	0.270324	0.640886
GCST90104462	PairC_Total	0.0001	-0.0196414	0.781434	0.903499	-0.04025	0.569532	0.689189
GCST90104462	PureC_Total	0.0001	0.0289572	0.682473	0.903499	0.0805335	0.254559	0.640886
GCST90104462	RC_MC	0.0001	-0.0113986	0.871772	0.931412	0.0436647	0.536193	0.689189
GCST90104462	RC_OE	0.0001	0.0196504	0.780803	0.903499	0.0261298	0.71134	0.754557
GCST90104462	RC_Total	0.0001	0.0109639	0.876623	0.931412	0.0586275	0.406047	0.657409
GCST90104462	WO_Total	0.0001	0.0903658	0.200901	0.903499	0.126411	0.0730237	0.640886
GCST90104466	EDC_Total	1e-05	-0.572011	0.0043464	0.0536619	-0.458498	0.0277782	0.314819				(for trait A, these are GWAS summary statistics from Eising et al., GWAS catalog reference numbers are cited; please refer to
GCST90104466	ELRAN_Mean	1e-05	0.567535	0.00473488	0.0536619	0.396245	0.0612333	0.375817				https://www.ebi.ac.uk/gwas/publications/35998220
GCST90104466	RC_MC	1e-05	-0.581699	0.0035962	0.0536619	-0.51087	0.0127341	0.314819
GCST90104468	CWR_Total	1e-05	0.694389	0.00585836	0.119292	0.652747	0.0113846	0.186214				Calculation of FDR was stratified by trait A (ie traits by the GenLang sample of Eising et al).
GCST90104468	DS_Total	1e-05	0.683685	0.00701719	0.119292	0.6	0.0233084	0.186214
GCST90104468	COM_Score	1e-05	0.654177	0.0111455	0.126316	0.586813	0.0273844	0.186214
GCST90104468	COM_Norm	1e-05	0.617276	0.0186798	0.136975	0.674725	0.00811771	0.186214
GCST90104468	CWR_Norm	1e-05	0.600101	0.023279	0.136975	0.512088	0.0611985	0.231194
GCST90104468	RC_Total	1e-05	0.597069	0.0241721	0.136975	0.446154	0.109807	0.287188
GCST90104468	CCR_Total	1e-05	0.577018	0.0307403	0.145677	0.485714	0.0782759	0.241944
GCST90104468	CDICT_Total	1e-05	0.545714	0.043529	0.145677	0.353846	0.21454	0.37775
GCST90104468	ELD_Total	1e-05	0.538145	0.0471309	0.145677	0.454945	0.102154	0.287188
GCST90104468	RC_OE	1e-05	0.541793	0.0453686	0.145677	0.494505	0.0722497	0.241944
GCST90104468	WO_Total	1e-05	0.559258	0.0375922	0.145677	0.516484	0.0586372	0.231194
GCST90104468	EMA_Total	1e-05	-0.514094	0.0600199	0.170057	-0.595604	0.0246126	0.186214
GCST90104466	PairC_Total	1e-05	-0.448281	0.0319271	0.212937	-0.475296	0.0219017	0.314819
GCST90104466	RC_Total	1e-05	-0.448697	0.031749	0.212937	-0.33004	0.124046	0.449909
GCST90104466	WO_Total	1e-05	-0.435942	0.0375772	0.212937	-0.374506	0.0783014	0.380321
GCST90104466	CCR_Total	1e-05	-0.420133	0.0459352	0.223114	-0.389328	0.0663206	0.375817
GCST90104466	CWR_Total	1e-05	-0.401791	0.0573748	0.238143	-0.313241	0.145559	0.449909
GCST90104466	CDICT_Total	1e-05	-0.393743	0.0630378	0.238143	-0.267787	0.216698	0.509525
GCST90104466	CWR_Norm	1e-05	-0.374865	0.0779933	0.248923	-0.318182	0.138975	0.449909
GCST90104466	EDICT_Total	1e-05	-0.371937	0.080534	0.248923	-0.264822	0.222023	0.509525
GCST90104468	EVD_Total	1e-05	-0.451211	0.105358	0.255868	-0.547253	0.042822	0.231194
GCST90104468	MS_Total	1e-05	0.45548	0.1017	0.255868	0.402198	0.153974	0.349009
GCST90104470	PairC_Total	1e-05	0.751455	0.00766638	0.260657	0.809091	0.00255858	0.0869917
GCST90104462	EVD_Total	1e-05	0.546365	0.0126853	0.26318	0.422556	0.0634408	0.618479
GCST90104462	EVK_Total	1e-05	0.496092	0.0261032	0.26318	0.321805	0.166474	0.618479
GCST90104462	EWR_Total	1e-05	0.524715	0.0175333	0.26318	0.43609	0.0545841	0.618479
GCST90104462	CVD_Total	1e-05	-0.454578	0.0440469	0.26318	-0.26015	0.26798	0.618479
GCST90104462	CVK_Total	1e-05	-0.437469	0.053738	0.26318	-0.315789	0.174994	0.618479
GCST90104462	EDICT_Total	1e-05	0.442404	0.0507899	0.26318	0.302256	0.195238	0.618479
GCST90104462	EVA_Total	1e-05	0.43674	0.0541841	0.26318	0.276692	0.237619	0.618479
GCST90104468	RC_MC	1e-05	0.438266	0.117001	0.265203	0.331868	0.246377	0.380765
GCST90104464	BDS_Total	0.001	-0.00815654	0.788227	0.893324	-0.00263004	0.93098	0.976494
GCST90104464	CCR_Total	0.001	-0.0591935	0.0516966	0.445501	-0.0660909	0.0297928	0.337651
GCST90104464	CDC_Total	0.001	0.00228907	0.940076	0.96385	0.037659	0.21602	0.64841
GCST90104464	CDICT_Total	0.001	0.0325769	0.283448	0.535402	0.0318794	0.29389	0.713732
GCST90104464	CDRAN_Mean	0.001	0.00422355	0.894147	0.96385	0.0211422	0.505323	0.747066
GCST90104464	CLD_Total	0.001	-0.0279288	0.359392	0.604478	-0.0297522	0.328872	0.745444
GCST90104464	COM_Norm	0.001	0.0381378	0.20897	0.507499	0.000894715	0.976494	0.976494
GCST90104464	COM_Score	0.001	0.0236084	0.436819	0.647831	-0.00996849	0.742694	0.870745
GCST90104464	CVA_Total	0.001	-0.0116124	0.702143	0.88418	-0.0135282	0.65594	0.82773
GCST90104464	CVB_Total	0.001	0.00845867	0.78058	0.893324	0.00193894	0.949087	0.976494
GCST90104464	CVD_Total	0.001	-0.0235355	0.438239	0.647831	-0.0428196	0.158312	0.64841
GCST90104464	CVK_Total	0.001	-0.01499	0.621535	0.812777	-0.0380797	0.209666	0.64841
GCST90104464	CWR_Norm	0.001	-0.035352	0.244194	0.535402	-0.0414972	0.171574	0.64841
GCST90104464	CWR_Total	0.001	-0.0334124	0.271056	0.535402	-0.0537857	0.0763048	0.518872
GCST90104464	DS_Total	0.001	-0.00137625	0.96385	0.96385	-0.0202132	0.505588	0.747066
GCST90104464	EDC_Total	0.001	0.00923995	0.761546	0.893324	-0.0351716	0.247921	0.64841
GCST90104464	EDICT_Total	0.001	0.0494826	0.103145	0.445501	0.0125247	0.68013	0.82773
GCST90104464	EDRAN_Mean	0.001	-0.117357	0.000105238	0.0035781	-0.0591702	0.0511418	0.434705
GCST90104464	EIS_Total	0.001	0.016002	0.599372	0.812777	0.0236267	0.437948	0.747066
GCST90104464	ELD_Total	0.001	-0.0461621	0.129852	0.455878	-0.0485219	0.111339	0.630918
GCST90104464	ELRAN_Mean	0.001	-0.0826795	0.00653023	0.111014	-0.0386151	0.204579	0.64841
GCST90104464	EMA_Total	0.001	0.0449947	0.156124	0.455878	-0.0277796	0.38139	0.747066
GCST90104464	EVA_Total	0.001	0.0180808	0.551523	0.781324	0.0237037	0.434971	0.747066
GCST90104464	EVB_Total	0.001	0.0565721	0.0622498	0.445501	0.0191916	0.527341	0.747066
GCST90104464	EVD_Total	0.001	0.0389347	0.199607	0.507499	-0.0124555	0.68166	0.82773
GCST90104464	EVK_Total	0.001	0.0425553	0.160898	0.455878	0.00402799	0.894471	0.976494
GCST90104464	EWR_Total	0.001	0.0452098	0.13633	0.455878	0.0227724	0.453236	0.747066
GCST90104464	MS_Total	0.001	-0.0495989	0.102178	0.445501	-0.070027	0.0209465	0.337651
GCST90104464	PairC_Total	0.001	-0.0306108	0.314875	0.56346	-0.021686	0.476507	0.747066
GCST90104464	PureC_Total	0.001	-0.0510792	0.0933887	0.445501	-0.0235592	0.439259	0.747066
GCST90104464	RC_MC	0.001	-0.0492206	0.104824	0.445501	-0.0687571	0.0233918	0.337651
GCST90104464	RC_OE	0.001	0.0330884	0.275731	0.535402	-0.00366784	0.903858	0.976494
GCST90104464	RC_Total	0.001	-0.00221429	0.941869	0.96385	-0.0356651	0.240039	0.64841
GCST90104464	WO_Total	0.001	-0.027102	0.373354	0.604478	-0.0142735	0.639233	0.82773
GCST90104464	BDS_Total	0.01	-0.0270568	0.0173284	0.180089	-0.00990217	0.383882	0.702155
GCST90104464	CCR_Total	0.01	-0.0260933	0.022082	0.180089	-0.0292429	0.0103072	0.116815
GCST90104464	CDC_Total	0.01	0.00617539	0.588171	0.949618	0.00528668	0.642962	0.834494
GCST90104464	CDICT_Total	0.01	-0.00188385	0.868403	0.952442	0.00119634	0.916201	0.943965
GCST90104464	CDRAN_Mean	0.01	0.00401954	0.734526	0.949618	0.00703557	0.552803	0.807892
GCST90104464	CLD_Total	0.01	0.00301285	0.791641	0.949618	0.00759765	0.505281	0.807892
GCST90104464	COM_Norm	0.01	0.00867834	0.445409	0.949618	-0.00327046	0.773676	0.8625
GCST90104464	COM_Score	0.01	0.00237726	0.834425	0.949618	-0.00832308	0.464259	0.78924
GCST90104464	CVA_Total	0.01	-0.0014611	0.897755	0.953865	-0.00289316	0.799154	0.8625
GCST90104464	CVB_Total	0.01	-0.002381	0.834136	0.949618	-0.00656653	0.563598	0.807892
GCST90104464	CVD_Total	0.01	0.00314502	0.782093	0.949618	-0.0104898	0.356234	0.702155
GCST90104464	CVK_Total	0.01	0.00326591	0.77394	0.949618	-0.0104384	0.358598	0.702155
GCST90104464	CWR_Norm	0.01	-0.00746864	0.511416	0.949618	-0.0119546	0.29323	0.702155
GCST90104464	CWR_Total	0.01	-0.011265	0.321969	0.842073	-0.0166464	0.143301	0.526907
GCST90104464	DS_Total	0.01	0.0083479	0.462783	0.949618	-0.0048559	0.669296	0.834494
GCST90104464	EDC_Total	0.01	0.000544488	0.961919	0.985149	-0.00484612	0.670867	0.834494
GCST90104464	EDICT_Total	0.01	0.00232608	0.837898	0.949618	-0.000536845	0.962341	0.962341
GCST90104464	EDRAN_Mean	0.01	-0.0252311	0.0264837	0.180089	-0.0195542	0.0854951	0.484472
GCST90104464	EIS_Total	0.01	0.0163061	0.152805	0.519539	0.0171059	0.133657	0.526907
GCST90104464	ELD_Total	0.01	-0.0213491	0.0611799	0.307582	-0.0162552	0.154037	0.526907
GCST90104464	ELRAN_Mean	0.01	-0.0114701	0.314366	0.842073	-0.00975102	0.392381	0.702155
GCST90104464	EMA_Total	0.01	0.0272964	0.0212347	0.180089	0.00362007	0.760006	0.8625
GCST90104464	EVA_Total	0.01	0.0200956	0.0771436	0.307582	0.0319101	0.00499926	0.116815
GCST90104464	EVB_Total	0.01	0.0258535	0.0229605	0.180089	0.0161701	0.154973	0.526907
GCST90104464	EVD_Total	0.01	0.0091857	0.41917	0.949618	0.00270791	0.811765	0.8625
GCST90104464	EVK_Total	0.01	0.0198115	0.0814187	0.307582	0.0152645	0.179424	0.554585
GCST90104464	EWR_Total	0.01	-0.000211647	0.985149	0.985149	0.0101505	0.372009	0.702155
GCST90104464	MS_Total	0.01	-0.0144715	0.203156	0.627936	-0.0292432	0.0101102	0.116815
GCST90104464	PairC_Total	0.01	0.00558642	0.624244	0.949618	-0.00459165	0.68723	0.834494
GCST90104464	PureC_Total	0.01	-0.0204752	0.0725688	0.307582	-0.0125886	0.269654	0.702155
GCST90104464	RC_MC	0.01	-0.00464934	0.682657	0.949618	-0.0107254	0.345599	0.702155
GCST90104464	RC_OE	0.01	-0.00551246	0.627861	0.949618	-0.0234111	0.0395009	0.335757
GCST90104464	RC_Total	0.01	-0.00345659	0.761162	0.949618	-0.0212351	0.0618301	0.420445
GCST90104464	WO_Total	0.01	-0.00297484	0.794145	0.949618	-0.00647156	0.570277	0.807892
GCST90104464	BDS_Total	0.05	-0.00974	0.0985908	0.390805	-0.00760105	0.197403	0.398188
GCST90104464	CCR_Total	0.05	-0.00497369	0.400269	0.591702	-0.00452731	0.443886	0.620553
GCST90104464	CDC_Total	0.05	0.00612138	0.300532	0.518217	0.00326962	0.580278	0.704624
GCST90104464	CDICT_Total	0.05	-0.00932176	0.1139	0.390805	-0.00544921	0.355416	0.575436
GCST90104464	CDRAN_Mean	0.05	0.0151795	0.0134007	0.227811	0.0116688	0.0573087	0.254912
GCST90104464	CLD_Total	0.05	-0.00406647	0.491544	0.644556	-0.00411563	0.486322	0.620553
GCST90104464	COM_Norm	0.05	-0.00932922	0.113642	0.390805	-0.0109641	0.0629861	0.254912
GCST90104464	COM_Score	0.05	-0.0105966	0.0723407	0.390805	-0.0114688	0.0517898	0.254912
GCST90104464	CVA_Total	0.05	-0.0167697	0.0044522	0.151375	-0.00285168	0.628653	0.737041
GCST90104464	CVB_Total	0.05	-0.00616245	0.29597	0.518217	-0.000417901	0.943499	0.943499
GCST90104464	CVD_Total	0.05	-0.00191389	0.745498	0.800271	-0.00774669	0.188914	0.398188
GCST90104464	CVK_Total	0.05	-0.0040463	0.492572	0.644556	-0.00697455	0.236871	0.447423
GCST90104464	CWR_Norm	0.05	-0.012402	0.0354889	0.301656	-0.0165758	0.00494674	0.0845165
GCST90104464	CWR_Total	0.05	-0.012812	0.0298366	0.301656	-0.0165663	0.00497156	0.0845165
GCST90104464	DS_Total	0.05	-0.00167209	0.776733	0.800271	-0.00628623	0.286368	0.512447
GCST90104464	EDC_Total	0.05	-0.00519096	0.379948	0.587193	-0.00774499	0.1902	0.398188
GCST90104464	EDICT_Total	0.05	0.00605059	0.304833	0.518217	-0.0021281	0.718172	0.789824
GCST90104464	EDRAN_Mean	0.05	-0.00922422	0.117758	0.390805	-0.000817358	0.889762	0.943499
GCST90104464	EIS_Total	0.05	0.00390791	0.508605	0.644556	0.00565146	0.339107	0.575436
GCST90104464	ELD_Total	0.05	-0.00583636	0.323516	0.523787	-0.0102348	0.0833946	0.269823
GCST90104464	ELRAN_Mean	0.05	0.00387244	0.512445	0.644556	0.00759149	0.199094	0.398188
GCST90104464	EMA_Total	0.05	-0.00307893	0.615931	0.722126	-0.0122823	0.0453788	0.254912
GCST90104464	EVA_Total	0.05	0.00802605	0.173458	0.477759	0.0100818	0.0872958	0.269823
GCST90104464	EVB_Total	0.05	0.00761192	0.196724	0.477759	0.00419486	0.476825	0.620553
GCST90104464	EVD_Total	0.05	0.00683389	0.246461	0.518217	0.0021126	0.720134	0.789824
GCST90104464	EVK_Total	0.05	0.00901147	0.126437	0.390805	0.00455636	0.439684	0.620553
GCST90104464	EWR_Total	0.05	0.00175718	0.765703	0.800271	0.000491159	0.933617	0.943499
GCST90104464	MS_Total	0.05	-0.00622457	0.291205	0.518217	-0.0148573	0.0117547	0.133219
GCST90104464	PairC_Total	0.05	-0.00145963	0.804992	0.804992	-0.0040549	0.492792	0.620553
GCST90104464	PureC_Total	0.05	-0.0093741	0.112829	0.390805	-0.0043887	0.457891	0.620553
GCST90104464	RC_MC	0.05	-0.0062019	0.292932	0.518217	-0.00914309	0.121023	0.342898
GCST90104464	RC_OE	0.05	-0.00217775	0.711905	0.800271	-0.00889192	0.131581	0.344134
GCST90104464	RC_Total	0.05	-0.00369605	0.530811	0.644556	-0.0107823	0.0674766	0.254912
GCST90104464	WO_Total	0.05	-0.00779119	0.18757	0.477759	-0.0108475	0.0665402	0.254912
GCST90104464	BDS_Total	0.1	-0.00451376	0.315333	0.487333	-0.00132596	0.768023	0.9326
GCST90104464	CCR_Total	0.1	-0.00260479	0.56336	0.709417	-0.000777438	0.863068	0.936461
GCST90104464	CDC_Total	0.1	0.00718084	0.111151	0.396303	0.00178911	0.69144	0.9326
GCST90104464	CDICT_Total	0.1	-0.00941263	0.0362446	0.268471	-0.00910575	0.0427758	0.181797
GCST90104464	CDRAN_Mean	0.1	0.0101369	0.0302332	0.268471	0.00772394	0.0987039	0.239709
GCST90104464	CLD_Total	0.1	-0.00213308	0.636026	0.755857	-0.0028433	0.528146	0.748207
GCST90104464	COM_Norm	0.1	-0.00884143	0.0492127	0.268471	-0.00990142	0.0276267	0.134187
GCST90104464	COM_Score	0.1	-0.00921477	0.0403842	0.268471	-0.0101683	0.0237022	0.134187
GCST90104464	CVA_Total	0.1	-0.00620188	0.167671	0.396971	-0.00105815	0.813896	0.936461
GCST90104464	CVB_Total	0.1	-0.00483753	0.281839	0.458076	-0.000670779	0.881375	0.936461
GCST90104464	CVD_Total	0.1	-0.000604658	0.892994	0.892994	-0.005381	0.231266	0.462533
GCST90104464	CVK_Total	0.1	-0.00150449	0.737851	0.809256	-0.00476767	0.288847	0.516884
GCST90104464	CWR_Norm	0.1	-0.0115659	0.0100992	0.218083	-0.0120501	0.00735971	0.125115
GCST90104464	CWR_Total	0.1	-0.0111886	0.0128284	0.218083	-0.0122963	0.00624027	0.125115
GCST90104464	DS_Total	0.1	-0.00632668	0.159244	0.396971	-0.00789162	0.0791209	0.209437
GCST90104464	EDC_Total	0.1	0.00207856	0.644702	0.755857	0.000224767	0.96023	0.970192
GCST90104464	EDICT_Total	0.1	0.00312332	0.487132	0.637018	-0.000760661	0.865614	0.936461
GCST90104464	EDRAN_Mean	0.1	-0.00420757	0.349282	0.494816	0.00144819	0.747337	0.9326
GCST90104464	EIS_Total	0.1	0.00616055	0.171675	0.396971	0.00829436	0.0657263	0.209437
GCST90104464	ELD_Total	0.1	-0.00433574	0.336071	0.494816	-0.00790107	0.0796009	0.209437
GCST90104464	ELRAN_Mean	0.1	0.00162003	0.719272	0.809256	0.00291233	0.51818	0.748207
GCST90104464	EMA_Total	0.1	-0.00507862	0.277555	0.458076	-0.00818606	0.0800789	0.209437
GCST90104464	EVA_Total	0.1	0.00747961	0.0961145	0.396303	0.00581879	0.195493	0.415423
GCST90104464	EVB_Total	0.1	0.00114865	0.798308	0.848202	0.00160283	0.721409	0.9326
GCST90104464	EVD_Total	0.1	0.00593376	0.18681	0.396971	0.00504941	0.261295	0.493558
GCST90104464	EVK_Total	0.1	0.00573359	0.202116	0.404233	0.0038378	0.393224	0.636648
GCST90104464	EWR_Total	0.1	-0.000734573	0.870192	0.892994	0.000167973	0.970192	0.970192
GCST90104464	MS_Total	0.1	-0.00674845	0.133319	0.396971	-0.0109007	0.0153162	0.134187
GCST90104464	PairC_Total	0.1	-0.00349727	0.437805	0.595415	-0.00435287	0.33418	0.568106
GCST90104464	PureC_Total	0.1	-0.0059877	0.184029	0.396971	-0.00339288	0.4516	0.697927
GCST90104464	RC_MC	0.1	-0.00861621	0.0552734	0.268471	-0.0104899	0.0196188	0.134187
GCST90104464	RC_OE	0.1	-0.00482693	0.282929	0.458076	-0.00795466	0.0768019	0.209437
GCST90104464	RC_Total	0.1	-0.00705485	0.11656	0.396303	-0.0102657	0.0223908	0.134187
GCST90104464	WO_Total	0.1	-0.00533683	0.236414	0.446559	-0.00599213	0.183723	0.415423
GCST90104464	BDS_Total	0.2	-0.00201857	0.560891	0.842476	-0.00100982	0.771117	0.854645
GCST90104464	CCR_Total	0.2	0.00124382	0.720886	0.897776	0.00154079	0.658073	0.829106
GCST90104464	CDC_Total	0.2	0.00311928	0.370283	0.629481	-0.000847054	0.807775	0.858261
GCST90104464	CDICT_Total	0.2	-0.00642698	0.064058	0.588511	-0.00673634	0.052269	0.303139
GCST90104464	CDRAN_Mean	0.2	0.00862773	0.0169079	0.57487	0.00536099	0.137744	0.416913
GCST90104464	CLD_Total	0.2	-0.00381012	0.27373	0.629481	-0.00525732	0.13098	0.416913
GCST90104464	COM_Norm	0.2	-0.00423636	0.222312	0.629481	-0.00382996	0.269884	0.436956
GCST90104464	COM_Score	0.2	-0.00457125	0.187879	0.629481	-0.00426257	0.219464	0.422048
GCST90104464	CVA_Total	0.2	-4.60582e-05	0.989412	0.989412	0.00453012	0.191823	0.416913
GCST90104464	CVB_Total	0.2	-0.00332095	0.338658	0.629481	0.000499069	0.885667	0.912505
GCST90104464	CVD_Total	0.2	-0.000556231	0.872677	0.92722	-0.00452746	0.192085	0.416913
GCST90104464	CVK_Total	0.2	-0.000259443	0.940414	0.968911	-0.0027888	0.421686	0.645802
GCST90104464	CWR_Norm	0.2	-0.00596206	0.0859206	0.588511	-0.00652375	0.0602287	0.303139
GCST90104464	CWR_Total	0.2	-0.00564657	0.103855	0.588511	-0.00614902	0.0765317	0.32526
GCST90104464	DS_Total	0.2	-0.00358099	0.30215	0.629481	-0.00448552	0.196195	0.416913
GCST90104464	EDC_Total	0.2	0.00102528	0.768378	0.897776	-0.00259607	0.455861	0.645802
GCST90104464	EDICT_Total	0.2	0.00160555	0.643655	0.897776	-0.000972904	0.779235	0.854645
GCST90104464	EDRAN_Mean	0.2	0.00138846	0.689165	0.897776	0.00384875	0.267536	0.436956
GCST90104464	EIS_Total	0.2	0.00405168	0.244476	0.629481	0.00415793	0.232325	0.422048
GCST90104464	ELD_Total	0.2	-0.000994491	0.775124	0.897776	-0.00477752	0.169936	0.416913
GCST90104464	ELRAN_Mean	0.2	0.00197808	0.569911	0.842476	0.00519772	0.135437	0.416913
GCST90104464	EMA_Total	0.2	-0.00587806	0.103589	0.588511	-0.00872341	0.0157078	0.303139
GCST90104464	EVA_Total	0.2	0.00494834	0.153954	0.629481	0.00411439	0.23585	0.422048
GCST90104464	EVB_Total	0.2	-0.000659742	0.849245	0.92722	-3.70456e-05	0.991484	0.991484
GCST90104464	EVD_Total	0.2	0.0033447	0.335216	0.629481	0.00141837	0.682793	0.829106
GCST90104464	EVK_Total	0.2	0.00315358	0.363563	0.629481	0.00142061	0.682319	0.829106
GCST90104464	EWR_Total	0.2	-0.00115178	0.740011	0.897776	-0.00113357	0.743978	0.854645
GCST90104464	MS_Total	0.2	-0.00592049	0.0880892	0.588511	-0.00697971	0.0443564	0.303139
GCST90104464	PairC_Total	0.2	-0.000917371	0.792155	0.897776	-0.00260838	0.453704	0.645802
GCST90104464	PureC_Total	0.2	-0.00256196	0.461787	0.747656	-0.00159211	0.647439	0.829106
GCST90104464	RC_MC	0.2	-0.00478679	0.167893	0.629481	-0.00649108	0.0614841	0.303139
GCST90104464	RC_OE	0.2	-0.00345944	0.318953	0.629481	-0.00459098	0.18597	0.416913
GCST90104464	RC_Total	0.2	-0.00440402	0.204536	0.629481	-0.0067239	0.0527366	0.303139
GCST90104464	WO_Total	0.2	-0.00435202	0.211285	0.629481	-0.00648728	0.062411	0.303139
GCST90104464	BDS_Total	0.3	-0.00120016	0.690246	0.945378	0.000375118	0.900872	0.975703
GCST90104464	CCR_Total	0.3	0.000737979	0.806969	0.945378	9.19891e-05	0.975703	0.975703
GCST90104464	CDC_Total	0.3	0.00356555	0.237817	0.612994	0.000254218	0.932925	0.975703
GCST90104464	CDICT_Total	0.3	-0.0031659	0.293065	0.66428	-0.00465936	0.121763	0.30383
GCST90104464	CDRAN_Mean	0.3	0.00847976	0.00678022	0.230528	0.00530933	0.090044	0.30383
GCST90104464	CLD_Total	0.3	-0.00412739	0.171748	0.583942	-0.00463199	0.125106	0.30383
GCST90104464	COM_Norm	0.3	-0.0036099	0.230653	0.612994	-0.00374431	0.213754	0.403757
GCST90104464	COM_Score	0.3	-0.00422271	0.160866	0.583942	-0.00467194	0.120822	0.30383
GCST90104464	CVA_Total	0.3	0.000920578	0.759819	0.945378	0.00481688	0.109672	0.30383
GCST90104464	CVB_Total	0.3	7.22698e-06	0.998085	0.999253	0.00260331	0.387288	0.583668
GCST90104464	CVD_Total	0.3	-0.00022007	0.941739	0.999253	-0.00468681	0.119596	0.30383
GCST90104464	CVK_Total	0.3	0.000834221	0.781749	0.945378	-0.00256217	0.394834	0.583668
GCST90104464	CWR_Norm	0.3	-0.00537291	0.0744445	0.510275	-0.00668685	0.0264103	0.224488
GCST90104464	CWR_Total	0.3	-0.0053619	0.0750404	0.510275	-0.006803	0.0239029	0.224488
GCST90104464	DS_Total	0.3	-0.00276794	0.357927	0.714479	-0.00520369	0.0839305	0.30383
GCST90104464	EDC_Total	0.3	0.0016644	0.581603	0.859761	-0.00191537	0.52599	0.694286
GCST90104464	EDICT_Total	0.3	0.00216685	0.471755	0.801983	-0.000184786	0.951065	0.975703
GCST90104464	EDRAN_Mean	0.3	0.00172014	0.567876	0.859761	0.00390195	0.19509	0.403757
GCST90104464	EIS_Total	0.3	0.00440091	0.145084	0.583942	0.0018925	0.530925	0.694286
GCST90104464	ELD_Total	0.3	-2.828e-06	0.999253	0.999253	-0.00443888	0.141637	0.321044
GCST90104464	ELRAN_Mean	0.3	0.00295296	0.328218	0.697462	0.00533634	0.0772541	0.30383
GCST90104464	EMA_Total	0.3	-0.00358404	0.252409	0.612994	-0.00738037	0.0184307	0.224488
GCST90104464	EVA_Total	0.3	0.00562713	0.0616574	0.510275	0.00375415	0.212494	0.403757
GCST90104464	EVB_Total	0.3	1.3759e-05	0.996354	0.999253	-0.000215825	0.942861	0.975703
GCST90104464	EVD_Total	0.3	0.00468911	0.119415	0.583942	0.00307879	0.306568	0.521165
GCST90104464	EVK_Total	0.3	0.00428937	0.154308	0.583942	0.00208894	0.487854	0.691126
GCST90104464	EWR_Total	0.3	0.000630476	0.834157	0.945378	0.000177236	0.953066	0.975703
GCST90104464	MS_Total	0.3	-0.00265366	0.378254	0.714479	-0.00349208	0.246249	0.440656
GCST90104464	PairC_Total	0.3	0.00065518	0.828264	0.945378	-0.00156119	0.605222	0.762131
GCST90104464	PureC_Total	0.3	-0.000724894	0.810327	0.945378	-0.000655352	0.828224	0.975703
GCST90104464	RC_MC	0.3	-0.00554001	0.0658265	0.510275	-0.00745443	0.0133119	0.224488
GCST90104464	RC_OE	0.3	-0.00199472	0.507743	0.822059	-0.00285377	0.343327	0.555863
GCST90104464	RC_Total	0.3	-0.00389856	0.195478	0.604205	-0.00593159	0.0488807	0.276991
GCST90104464	WO_Total	0.3	-0.00247532	0.412479	0.738121	-0.00600879	0.0466536	0.276991
GCST90104464	BDS_Total	0.4	-0.0016926	0.537359	0.870009	-0.000845786	0.757916	0.871694
GCST90104464	CCR_Total	0.4	0.000684733	0.80353	0.974421	-0.000341412	0.901281	0.928592
GCST90104464	CDC_Total	0.4	0.00449567	0.102406	0.571631	0.00164675	0.54966	0.708076
GCST90104464	CDICT_Total	0.4	-0.00135486	0.621443	0.89759	-0.00299887	0.274391	0.508526
GCST90104464	CDRAN_Mean	0.4	0.00759909	0.00774896	0.263465	0.00527441	0.0645724	0.219546
GCST90104464	CLD_Total	0.4	-0.00414388	0.132159	0.571631	-0.00489757	0.0751593	0.23231
GCST90104464	COM_Norm	0.4	-0.0018982	0.489106	0.864987	-0.00315323	0.25052	0.50104
GCST90104464	COM_Score	0.4	-0.00248106	0.365922	0.731843	-0.00390132	0.155112	0.439483
GCST90104464	CVA_Total	0.4	8.79791e-05	0.974421	0.974421	0.00360633	0.18873	0.448727
GCST90104464	CVB_Total	0.4	0.00018429	0.94645	0.974421	0.00207046	0.450496	0.66595
GCST90104464	CVD_Total	0.4	0.000349131	0.898749	0.974421	-0.00283033	0.302295	0.513901
GCST90104464	CVK_Total	0.4	0.00114297	0.677	0.92072	-0.00187522	0.494334	0.677566
GCST90104464	CWR_Norm	0.4	-0.00387365	0.158112	0.571631	-0.00598038	0.029325	0.18229
GCST90104464	CWR_Total	0.4	-0.00377551	0.168918	0.571631	-0.00626523	0.0224371	0.18229
GCST90104464	DS_Total	0.4	-0.00323051	0.23899	0.618073	-0.0057063	0.0375303	0.18229
GCST90104464	EDC_Total	0.4	0.00251094	0.361641	0.731843	-0.000777616	0.77755	0.871694
GCST90104464	EDICT_Total	0.4	0.000897038	0.74371	0.936523	-0.000725657	0.791409	0.871694
GCST90104464	EDRAN_Mean	0.4	0.00312688	0.254501	0.618073	0.00532431	0.0523463	0.219546
GCST90104464	EIS_Total	0.4	0.00419811	0.127186	0.571631	0.00186418	0.49821	0.677566
GCST90104464	ELD_Total	0.4	0.000975653	0.722975	0.936523	-0.00354321	0.197968	0.448727
GCST90104464	ELRAN_Mean	0.4	0.00366635	0.182823	0.571631	0.00642398	0.0195918	0.18229
GCST90104464	EMA_Total	0.4	-0.00458984	0.107705	0.571631	-0.00824779	0.00384481	0.130724
GCST90104464	EVA_Total	0.4	0.00488284	0.0751446	0.571631	0.00362327	0.186661	0.448727
GCST90104464	EVB_Total	0.4	0.000576147	0.833684	0.974421	0.000340793	0.901154	0.928592
GCST90104464	EVD_Total	0.4	0.00337756	0.218334	0.618073	0.00209433	0.445292	0.66595
GCST90104464	EVK_Total	0.4	0.00363748	0.184939	0.571631	0.00158987	0.562296	0.708076
GCST90104464	EWR_Total	0.4	0.000272657	0.920846	0.974421	-9.89158e-05	0.971243	0.971243
GCST90104464	MS_Total	0.4	-0.00219053	0.424733	0.802273	-0.00240599	0.380623	0.616246
GCST90104464	PairC_Total	0.4	-0.00143653	0.601715	0.89759	-0.00294768	0.284176	0.508526
GCST90104464	PureC_Total	0.4	-0.000154667	0.955187	0.974421	-0.000715917	0.79478	0.871694
GCST90104464	RC_MC	0.4	-0.0045943	0.0940818	0.571631	-0.00630757	0.0215274	0.18229
GCST90104464	RC_OE	0.4	-0.00130805	0.633593	0.89759	-0.00319541	0.244236	0.50104
GCST90104464	RC_Total	0.4	-0.00299453	0.275159	0.623693	-0.00578089	0.0351463	0.18229
GCST90104464	WO_Total	0.4	-0.00181844	0.508816	0.864987	-0.00518244	0.0597122	0.219546
GCST90104464	BDS_Total	0.5	-0.000942515	0.713963	0.933644	-0.00100223	0.696714	0.877343
GCST90104464	CCR_Total	0.5	0.000484811	0.850892	0.956401	-0.00123441	0.632202	0.859795
GCST90104464	CDC_Total	0.5	0.00281061	0.27583	0.611547	0.000575565	0.823412	0.9332
GCST90104464	CDICT_Total	0.5	-0.00179084	0.486073	0.752825	-0.00313672	0.22244	0.432815
GCST90104464	CDRAN_Mean	0.5	0.00661904	0.0132852	0.451698	0.00385126	0.149681	0.400267
GCST90104464	CLD_Total	0.5	-0.00353452	0.170509	0.611547	-0.00394915	0.125682	0.400267
GCST90104464	COM_Norm	0.5	-0.00204117	0.427307	0.734945	-0.00282551	0.271839	0.486449
GCST90104464	COM_Score	0.5	-0.00273333	0.287787	0.611547	-0.00385762	0.133556	0.400267
GCST90104464	CVA_Total	0.5	-0.00034734	0.892537	0.956401	0.00309193	0.229137	0.432815
GCST90104464	CVB_Total	0.5	-0.000322623	0.900142	0.956401	0.00139163	0.588327	0.833464
GCST90104464	CVD_Total	0.5	0.000651661	0.799914	0.956401	-0.00241047	0.348485	0.564214
GCST90104464	CVK_Total	0.5	0.00108148	0.674024	0.916673	-0.00164154	0.523171	0.773383
GCST90104464	CWR_Norm	0.5	-0.00374444	0.145392	0.611547	-0.00599883	0.019668	0.165559
GCST90104464	CWR_Total	0.5	-0.0037723	0.142421	0.611547	-0.00652978	0.0111143	0.131812
GCST90104464	DS_Total	0.5	-0.0029717	0.247708	0.611547	-0.00560578	0.0292163	0.165559
GCST90104464	EDC_Total	0.5	0.00165128	0.522021	0.771683	-0.00061655	0.811068	0.9332
GCST90104464	EDICT_Total	0.5	0.00120569	0.639094	0.905383	-0.000656619	0.798415	0.9332
GCST90104464	EDRAN_Mean	0.5	0.00290465	0.258635	0.611547	0.00511172	0.0468149	0.176856
GCST90104464	EIS_Total	0.5	0.00256926	0.319136	0.638272	0.000192636	0.940458	0.954786
GCST90104464	ELD_Total	0.5	0.000818541	0.750946	0.945636	-0.00332703	0.197027	0.429517
GCST90104464	ELRAN_Mean	0.5	0.00367962	0.153646	0.611547	0.00650715	0.0116305	0.131812
GCST90104464	EMA_Total	0.5	-0.00456723	0.0874905	0.611547	-0.00852291	0.00142863	0.0485734
GCST90104464	EVA_Total	0.5	0.00395669	0.123822	0.611547	0.00270949	0.291958	0.496329
GCST90104464	EVB_Total	0.5	3.39213e-05	0.989473	0.989473	0.000145775	0.954786	0.954786
GCST90104464	EVD_Total	0.5	0.00276748	0.281753	0.611547	0.00208341	0.417752	0.645617
GCST90104464	EVK_Total	0.5	0.00291236	0.257324	0.611547	0.00113619	0.658552	0.861184
GCST90104464	EWR_Total	0.5	0.000583623	0.820433	0.956401	-0.000265092	0.917882	0.954786
GCST90104464	MS_Total	0.5	-0.00312538	0.224217	0.611547	-0.00328	0.202126	0.429517
GCST90104464	PairC_Total	0.5	-0.00179211	0.487122	0.752825	-0.00348668	0.176386	0.428367
GCST90104464	PureC_Total	0.5	0.000178626	0.944782	0.973412	0.000174983	0.945907	0.954786
GCST90104464	RC_MC	0.5	-0.00374073	0.145738	0.611547	-0.00527443	0.0402465	0.171048
GCST90104464	RC_OE	0.5	-0.00217035	0.398648	0.734945	-0.00367416	0.153043	0.400267
GCST90104464	RC_Total	0.5	-0.00316079	0.218991	0.611547	-0.00576672	0.0249186	0.165559
GCST90104464	WO_Total	0.5	-0.00202515	0.432321	0.734945	-0.00537648	0.037099	0.171048
GCST90104464	BDS_Total	0.0001	-0.191881	0.0174969	0.187217	-0.129452	0.110752	0.486224
GCST90104464	CCR_Total	0.0001	0.06483	0.425936	0.83278	-0.00373937	0.96341	0.96341
GCST90104464	CDC_Total	0.0001	-0.0516125	0.526343	0.83278	0.0495751	0.542819	0.851961
GCST90104464	CDICT_Total	0.0001	0.0907066	0.264817	0.681835	0.0958129	0.238743	0.788544
GCST90104464	CDRAN_Mean	0.0001	-0.0400451	0.637308	0.833403	0.0413619	0.626271	0.851961
GCST90104464	CLD_Total	0.0001	-0.0271496	0.739037	0.857011	0.00484007	0.952651	0.96341
GCST90104464	COM_Norm	0.0001	0.145191	0.0733433	0.311709	0.0591497	0.467669	0.851961
GCST90104464	COM_Score	0.0001	0.132361	0.102897	0.388721	0.0230661	0.777169	0.911164
GCST90104464	CVA_Total	0.0001	-0.0667536	0.412307	0.83278	-0.0838744	0.302645	0.851961
GCST90104464	CVB_Total	0.0001	-0.119863	0.140001	0.43273	-0.160553	0.0474202	0.403072
GCST90104464	CVD_Total	0.0001	-0.178207	0.027532	0.187217	-0.166682	0.0394695	0.403072
GCST90104464	CVK_Total	0.0001	-0.182639	0.0238441	0.187217	-0.20301	0.0118438	0.402691
GCST90104464	CWR_Norm	0.0001	-0.0818059	0.314766	0.71347	-0.0541488	0.506192	0.851961
GCST90104464	CWR_Total	0.0001	-0.0438568	0.590378	0.833403	-0.0596238	0.464102	0.851961
GCST90104464	DS_Total	0.0001	-0.226729	0.0048282	0.101019	-0.125644	0.121737	0.486224
GCST90104464	EDC_Total	0.0001	0.0535805	0.510672	0.83278	-0.0647202	0.426722	0.851961
GCST90104464	EDICT_Total	0.0001	0.00299813	0.97066	0.974388	-0.0426609	0.600558	0.851961
GCST90104464	EDRAN_Mean	0.0001	-0.221449	0.00594232	0.101019	-0.138313	0.0881922	0.486224
GCST90104464	EIS_Total	0.0001	-0.00261705	0.974388	0.974388	0.066615	0.413281	0.851961
GCST90104464	ELD_Total	0.0001	-0.0501639	0.538032	0.83278	-0.0406891	0.617515	0.851961
GCST90104464	ELRAN_Mean	0.0001	-0.124641	0.124765	0.424201	-0.0368056	0.6515	0.851961
GCST90104464	EMA_Total	0.0001	-0.0914601	0.280756	0.681835	-0.0964726	0.255117	0.788544
GCST90104464	EVA_Total	0.0001	-0.0253053	0.756186	0.857011	0.0264235	0.745774	0.905582
GCST90104464	EVB_Total	0.0001	0.0395438	0.627458	0.833403	-0.0138182	0.865381	0.919467
GCST90104464	EVD_Total	0.0001	-0.016639	0.838245	0.919365	-0.0379164	0.641702	0.851961
GCST90104464	EVK_Total	0.0001	0.0125535	0.877601	0.932451	0.0200019	0.806142	0.913628
GCST90104464	EWR_Total	0.0001	0.0307233	0.706175	0.857011	0.0140142	0.86349	0.919467
GCST90104464	MS_Total	0.0001	-0.0500621	0.538858	0.83278	-0.0321532	0.693172	0.872884
GCST90104464	PairC_Total	0.0001	-0.149402	0.0653	0.311709	-0.176563	0.0290187	0.403072
GCST90104464	PureC_Total	0.0001	-0.14981	0.064559	0.311709	-0.14058	0.0830542	0.486224
GCST90104464	RC_MC	0.0001	-0.0262105	0.747754	0.857011	-0.0741675	0.362225	0.851961
GCST90104464	RC_OE	0.0001	-0.0614077	0.450816	0.83278	-0.123364	0.128706	0.486224
GCST90104464	RC_Total	0.0001	-0.0446907	0.583325	0.833403	-0.0600711	0.46075	0.851961
GCST90104464	WO_Total	0.0001	-0.0889058	0.274459	0.681835	-0.0378862	0.641967	0.851961
GCST90104466	CDRAN_Mean	1e-05	0.362095	0.106742	0.273097	0.276623	0.224791	0.509525
GCST90104466	DS_Total	1e-05	-0.339982	0.112452	0.273097	-0.267787	0.216698	0.509525
GCST90104466	EMA_Total	1e-05	-0.369935	0.0988182	0.273097	-0.206494	0.369152	0.597675
GCST90104466	ELD_Total	1e-05	-0.31686	0.140715	0.295094	-0.233202	0.284224	0.597675
GCST90104466	EWR_Total	1e-05	-0.316809	0.140782	0.295094	-0.212451	0.33044	0.597675
GCST90104466	EIS_Total	1e-05	-0.311781	0.147547	0.295094	-0.131423	0.550016	0.674697
GCST90104468	CDC_Total	1e-05	0.413145	0.142031	0.295601	0.406593	0.149102	0.349009
GCST90104468	EVK_Total	1e-05	-0.407784	0.1478	0.295601	-0.353846	0.21454	0.37775
GCST90104462	EVB_Total	1e-05	0.412535	0.0706677	0.300338	0.222556	0.345621	0.618479
GCST90104466	CDC_Total	1e-05	-0.299652	0.164802	0.311292	-0.346838	0.104931	0.445955
GCST90104466	MS_Total	1e-05	-0.28235	0.191777	0.343179	-0.204545	0.349164	0.597675
GCST90104466	COM_Score	1e-05	-0.273438	0.206783	0.351531	-0.199605	0.361178	0.597675
GCST90104466	PureC_Total	1e-05	-0.260752	0.229476	0.367133	-0.103755	0.637557	0.677404
GCST90104466	CVB_Total	1e-05	-0.251629	0.246772	0.367133	-0.426877	0.0422082	0.358769
GCST90104466	BDS_Total	1e-05	-0.248867	0.25217	0.367133	-0.175889	0.422101	0.623975
GCST90104466	COM_Norm	1e-05	-0.24535	0.259153	0.367133	-0.218379	0.3168	0.597675
GCST90104468	EWR_Total	1e-05	-0.358675	0.207909	0.392717	-0.287912	0.318193	0.450773
GCST90104462	EMA_Total	1e-05	0.412792	0.112049	0.423297	0.223529	0.405298	0.656197
GCST90104470	EMA_Total	1e-05	0.728681	0.0259565	0.441261	0.566667	0.111633	0.641331
GCST90104462	CCR_Total	1e-05	0.348701	0.131866	0.448343	0.511278	0.0212206	0.618479
GCST90104468	EVB_Total	1e-05	-0.323917	0.258565	0.451545	-0.340659	0.233316	0.37775
GCST90104468	CVB_Total	1e-05	0.31114	0.278895	0.451545	0.345055	0.226949	0.37775
GCST90104468	EVA_Total	1e-05	-0.312965	0.275936	0.451545	-0.340659	0.233316	0.37775
GCST90104466	RC_OE	1e-05	-0.207832	0.341306	0.464176	-0.141304	0.520146	0.674697
GCST90104468	EDICT_Total	1e-05	-0.289793	0.3149	0.486663	-0.274725	0.34183	0.464888
GCST90104466	EDRAN_Mean	1e-05	0.193603	0.376089	0.491808	0.116601	0.596232	0.674697
GCST90104468	EDRAN_Mean	1e-05	-0.277153	0.337406	0.498774	-0.169231	0.563017	0.708843
GCST90104470	EDRAN_Mean	1e-05	-0.612017	0.0453645	0.514131	-0.527273	0.0955652	0.641331
GCST90104466	EVA_Total	1e-05	-0.170064	0.437873	0.551395	-0.110672	0.615165	0.674697
GCST90104464	EIS_Total	1e-05	0.4777	0.0245484	0.573933	0.534726	0.0103478	0.351825
GCST90104464	EDRAN_Mean	1e-05	-0.44163	0.0396209	0.573933	-0.416149	0.0540549	0.544308
GCST90104464	EVD_Total	1e-05	0.421649	0.0506412	0.573933	0.401468	0.0640363	0.544308
GCST90104464	ELRAN_Mean	1e-05	-0.395807	0.0682389	0.580031	-0.454545	0.0335629	0.544308
GCST90104468	CDRAN_Mean	1e-05	-0.224363	0.440628	0.584512	-0.134066	0.64772	0.734082
GCST90104466	BDS_Total	0.001	-0.0413344	0.174656	0.404712	0.0307047	0.313393	0.598699
GCST90104466	CCR_Total	0.001	-0.00199776	0.947836	0.966463	-0.0315831	0.300867	0.598699
GCST90104466	CDC_Total	0.001	0.0122139	0.688875	0.845037	0.0237213	0.436756	0.618737
GCST90104466	CDICT_Total	0.001	-0.00458645	0.880274	0.938803	-0.0182984	0.547855	0.716425
GCST90104466	CDRAN_Mean	0.001	0.0124308	0.695913	0.845037	0.0285204	0.369785	0.598699
GCST90104466	CLD_Total	0.001	-0.0293738	0.335513	0.671026	-0.0157715	0.605145	0.744016
GCST90104466	COM_Norm	0.001	-0.00128087	0.966463	0.966463	-0.0120849	0.691585	0.758513
GCST90104466	COM_Score	0.001	-0.00446095	0.88358	0.938803	-0.0107948	0.723073	0.768265
GCST90104466	CVA_Total	0.001	0.0135396	0.656708	0.845037	0.00684514	0.822215	0.835344
GCST90104466	CVB_Total	0.001	-0.0223168	0.463774	0.788415	-0.0297954	0.327947	0.598699
GCST90104466	CVD_Total	0.001	-0.0210976	0.488554	0.790992	-0.012338	0.685468	0.758513
GCST90104466	CVK_Total	0.001	-0.0154606	0.611784	0.845037	-0.00633202	0.835344	0.835344
GCST90104466	CWR_Norm	0.001	-0.0136571	0.654073	0.845037	-0.0125243	0.681118	0.758513
GCST90104466	CWR_Total	0.001	-0.027956	0.358924	0.677968	-0.0355153	0.243765	0.598699
GCST90104466	DS_Total	0.001	-0.0168235	0.580759	0.845037	-0.01542	0.612719	0.744016
GCST90104466	EDC_Total	0.001	-0.0604702	0.0472557	0.264047	-0.0602103	0.0482158	0.234191
GCST90104466	EDICT_Total	0.001	-0.0726166	0.016944	0.192032	-0.0858138	0.00475205	0.0623236
GCST90104466	EDRAN_Mean	0.001	0.0159573	0.600392	0.845037	0.0392948	0.196925	0.598699
GCST90104466	EIS_Total	0.001	-0.0523299	0.0860652	0.264047	-0.0479951	0.115449	0.436142
GCST90104466	ELD_Total	0.001	-0.0554634	0.0688402	0.264047	-0.0394243	0.196075	0.598699
GCST90104466	ELRAN_Mean	0.001	0.0511809	0.0931932	0.264047	0.0489627	0.108288	0.436142
GCST90104466	EMA_Total	0.001	-0.0427672	0.178549	0.404712	-0.0250561	0.430757	0.618737
GCST90104466	EVA_Total	0.001	-0.0977102	0.00130416	0.0443413	-0.0834526	0.00606687	0.0623236
GCST90104466	EVB_Total	0.001	-0.0582285	0.0557493	0.264047	-0.0815499	0.00733219	0.0623236
GCST90104466	EVD_Total	0.001	-0.0662645	0.0294399	0.250239	-0.0716423	0.0185374	0.126055
GCST90104466	EVK_Total	0.001	-0.083851	0.00582822	0.0990798	-0.0835243	0.00602332	0.0623236
GCST90104466	EWR_Total	0.001	-0.054345	0.074227	0.264047	-0.0633155	0.0374853	0.212417
GCST90104466	MS_Total	0.001	-0.00888015	0.770566	0.903422	-0.0243804	0.423257	0.618737
GCST90104466	PairC_Total	0.001	-0.0529955	0.0821419	0.264047	-0.020712	0.497137	0.676106
GCST90104466	PureC_Total	0.001	-0.0248025	0.416138	0.744668	-0.0293994	0.335091	0.598699
GCST90104466	RC_MC	0.001	-0.00709974	0.815719	0.924482	-0.0311888	0.305821	0.598699
GCST90104466	RC_OE	0.001	-0.0573457	0.0595733	0.264047	-0.0281976	0.35456	0.598699
GCST90104466	RC_Total	0.001	-0.0445926	0.143059	0.374154	-0.0308268	0.311471	0.598699
GCST90104466	WO_Total	0.001	-0.0373489	0.220685	0.468955	-0.0373991	0.220065	0.598699
GCST90104466	BDS_Total	0.01	-0.0196271	0.0881812	0.481467	-0.0165884	0.149572	0.363245
GCST90104466	CCR_Total	0.01	-0.00766322	0.506551	0.824886	-0.00630656	0.584637	0.864246
GCST90104466	CDC_Total	0.01	0.0049995	0.664668	0.849418	0.00276706	0.810397	0.94571
GCST90104466	CDICT_Total	0.01	-0.0113709	0.323203	0.778487	-0.0106804	0.353458	0.588313
GCST90104466	CDRAN_Mean	0.01	0.0148333	0.215863	0.611611	0.0145017	0.226304	0.480897
GCST90104466	CLD_Total	0.01	-0.00886252	0.442234	0.824886	0.00427321	0.711007	0.929778
GCST90104466	COM_Norm	0.01	-0.00172131	0.881142	0.928611	-0.00152503	0.894611	0.94571
GCST90104466	COM_Score	0.01	0.00142774	0.901299	0.928611	-0.00163422	0.887114	0.94571
GCST90104466	CVA_Total	0.01	0.0215241	0.061463	0.481467	0.0171782	0.13557	0.363245
GCST90104466	CVB_Total	0.01	-0.00541413	0.638096	0.849418	0.00298327	0.795499	0.94571
GCST90104466	CVD_Total	0.01	-0.00483361	0.674538	0.849418	-0.0116237	0.312564	0.588313
GCST90104466	CVK_Total	0.01	-0.00197541	0.863739	0.928611	-0.0104624	0.36337	0.588313
GCST90104466	CWR_Norm	0.01	0.0059426	0.605734	0.849418	0.00710345	0.53723	0.830265
GCST90104466	CWR_Total	0.01	0.00202612	0.860304	0.928611	0.000766028	0.946951	0.946951
GCST90104466	DS_Total	0.01	-0.0148584	0.196763	0.608176	-0.0203725	0.0767347	0.363245
GCST90104466	EDC_Total	0.01	-0.0162555	0.158686	0.549662	-0.0111454	0.333858	0.588313
GCST90104466	EDICT_Total	0.01	-0.016108	0.161665	0.549662	-0.0190925	0.0971482	0.363245
GCST90104466	EDRAN_Mean	0.01	0.0185757	0.106543	0.481467	0.0169865	0.139989	0.363245
GCST90104466	EIS_Total	0.01	0.000621045	0.957063	0.957063	-0.00501793	0.66355	0.929778
GCST90104466	ELD_Total	0.01	-0.00321117	0.780704	0.928611	0.00184623	0.87283	0.94571
GCST90104466	ELRAN_Mean	0.01	0.0271155	0.0187244	0.318315	0.0160797	0.163324	0.370201
GCST90104466	EMA_Total	0.01	0.00247602	0.83632	0.928611	-0.00471705	0.693876	0.929778
GCST90104466	EVA_Total	0.01	-0.0118223	0.304369	0.778487	-0.0195595	0.0892397	0.363245
GCST90104466	EVB_Total	0.01	-0.0103958	0.366436	0.778487	-0.0280813	0.0146838	0.249625
GCST90104466	EVD_Total	0.01	-0.00578794	0.615077	0.849418	-0.0178625	0.120673	0.363245
GCST90104466	EVK_Total	0.01	-0.00991028	0.389244	0.778487	-0.0242304	0.0352605	0.263727
GCST90104466	EWR_Total	0.01	-0.00759319	0.509488	0.824886	-0.0105062	0.361399	0.588313
GCST90104466	MS_Total	0.01	0.00815261	0.478771	0.824886	0.00118657	0.917895	0.94571
GCST90104466	PairC_Total	0.01	-0.00619111	0.591458	0.849418	0.00234566	0.838861	0.94571
GCST90104466	PureC_Total	0.01	-0.0198913	0.0846224	0.481467	-0.0248024	0.0315271	0.263727
GCST90104466	RC_MC	0.01	-0.0193501	0.0927635	0.481467	-0.0193978	0.0919601	0.363245
GCST90104466	RC_OE	0.01	-0.00997745	0.3861	0.778487	-0.0184703	0.108592	0.363245
GCST90104466	RC_Total	0.01	-0.018229	0.113286	0.481467	-0.0237862	0.0387833	0.263727
GCST90104466	WO_Total	0.01	-0.032164	0.00529482	0.180024	-0.0297562	0.00988921	0.249625
GCST90104466	BDS_Total	0.05	-0.0166789	0.00519678	0.0588968	-0.00669702	0.26185	0.877318
GCST90104466	CCR_Total	0.05	-0.00248656	0.677761	0.768129	0.00481565	0.420976	0.877318
GCST90104466	CDC_Total	0.05	-0.00291627	0.626007	0.768129	-0.00187895	0.75352	0.976889
GCST90104466	CDICT_Total	0.05	-0.0139071	0.0197745	0.0973705	-0.00848256	0.155174	0.769665
GCST90104466	CDRAN_Mean	0.05	0.00103594	0.867658	0.921887	-0.00120144	0.846759	0.980146
GCST90104466	CLD_Total	0.05	0.00283162	0.636064	0.768129	0.00367048	0.539615	0.877318
GCST90104466	COM_Norm	0.05	-0.00603238	0.312191	0.758177	0.000245556	0.967185	0.980146
GCST90104466	COM_Score	0.05	-0.00409453	0.492729	0.768129	0.000148543	0.980146	0.980146
GCST90104466	CVA_Total	0.05	0.00294315	0.621902	0.768129	0.0038965	0.51382	0.877318
GCST90104466	CVB_Total	0.05	-0.00618783	0.299808	0.758177	0.000720545	0.903901	0.980146
GCST90104466	CVD_Total	0.05	-0.00516411	0.386871	0.765373	-0.000596774	0.920348	0.980146
GCST90104466	CVK_Total	0.05	-0.00621358	0.297802	0.758177	-0.00341056	0.567677	0.877318
GCST90104466	CWR_Norm	0.05	-0.0146136	0.0143508	0.0973705	-0.00507238	0.395445	0.877318
GCST90104466	CWR_Total	0.05	-0.0138802	0.0200469	0.0973705	-0.00475298	0.425873	0.877318
GCST90104466	DS_Total	0.05	-0.0125832	0.034976	0.148648	-0.00708046	0.235431	0.877318
GCST90104466	EDC_Total	0.05	0.00256699	0.66794	0.768129	0.00284222	0.634808	0.916317
GCST90104466	EDICT_Total	0.05	-0.000552354	0.926252	0.954321	0.00184868	0.756718	0.976889
GCST90104466	EDRAN_Mean	0.05	0.00260433	0.662581	0.768129	-0.00453468	0.447385	0.877318
GCST90104466	EIS_Total	0.05	0.00959095	0.108991	0.37057	0.0149846	0.0122745	0.139111
GCST90104466	ELD_Total	0.05	-0.00271098	0.650533	0.768129	-0.00452907	0.449146	0.877318
GCST90104466	ELRAN_Mean	0.05	-0.00279029	0.641018	0.768129	-0.00343958	0.565443	0.877318
GCST90104466	EMA_Total	0.05	0.00665219	0.284512	0.758177	0.00876561	0.15846	0.769665
GCST90104466	EVA_Total	0.05	0.00496758	0.405197	0.765373	0.00930513	0.118948	0.769665
GCST90104466	EVB_Total	0.05	-0.00107359	0.857238	0.921887	-0.00169994	0.775765	0.976889
GCST90104466	EVD_Total	0.05	0.00498179	0.403855	0.765373	0.00499116	0.402971	0.877318
GCST90104466	EVK_Total	0.05	0.00330735	0.579453	0.768129	0.0027345	0.646812	0.916317
GCST90104466	EWR_Total	0.05	0.00366084	0.539609	0.768129	0.00563697	0.344902	0.877318
GCST90104466	MS_Total	0.05	-0.00328575	0.581987	0.768129	-0.000441365	0.941054	0.980146
GCST90104466	PairC_Total	0.05	-0.000114143	0.984781	0.984781	0.000283893	0.962161	0.980146
GCST90104466	PureC_Total	0.05	-0.00963201	0.107484	0.37057	-0.00940655	0.115967	0.769665
GCST90104466	RC_MC	0.05	-0.0145288	0.0149217	0.0973705	-0.00632523	0.289265	0.877318
GCST90104466	RC_OE	0.05	-0.0200642	0.000774115	0.01316	-0.0166744	0.00520914	0.133511
GCST90104466	RC_Total	0.05	-0.0216185	0.000291918	0.0099252	-0.0158657	0.00785361	0.133511
GCST90104466	WO_Total	0.05	-0.00535897	0.370558	0.765373	-0.00354678	0.553431	0.877318
GCST90104466	BDS_Total	0.1	-0.0106313	0.0191445	0.231005	-0.00236418	0.602399	0.731484
GCST90104466	CCR_Total	0.1	0.00198788	0.662172	0.853828	0.00314808	0.488989	0.731484
GCST90104466	CDC_Total	0.1	0.00160769	0.723826	0.853828	0.00320337	0.481394	0.731484
GCST90104466	CDICT_Total	0.1	-0.00396807	0.381813	0.721203	-0.00112488	0.804195	0.853041
GCST90104466	CDRAN_Mean	0.1	-0.00138461	0.769412	0.853828	-0.00289958	0.539289	0.731484
GCST90104466	CLD_Total	0.1	0.00845011	0.063274	0.307331	0.00541951	0.233596	0.642274
GCST90104466	COM_Norm	0.1	0.00204392	0.65244	0.853828	0.00238339	0.59946	0.731484
GCST90104466	COM_Score	0.1	0.00272437	0.548298	0.853828	0.00143948	0.751101	0.841118
GCST90104466	CVA_Total	0.1	0.00481677	0.28845	0.653821	0.00690368	0.128146	0.484107
GCST90104466	CVB_Total	0.1	-0.00193819	0.669278	0.853828	0.00392106	0.387518	0.731484
GCST90104466	CVD_Total	0.1	0.00181621	0.688967	0.853828	0.00328713	0.468807	0.731484
GCST90104466	CVK_Total	0.1	0.00140942	0.756097	0.853828	0.00298324	0.510893	0.731484
GCST90104466	CWR_Norm	0.1	-0.0063435	0.162183	0.459228	-0.0023695	0.601596	0.731484
GCST90104466	CWR_Total	0.1	-0.00626566	0.167397	0.459228	-0.00177362	0.695939	0.815929
GCST90104466	DS_Total	0.1	-0.00295622	0.514702	0.853828	0.001345	0.766902	0.841118
GCST90104466	EDC_Total	0.1	0.00783555	0.0850432	0.347554	0.00756162	0.0965254	0.484107
GCST90104466	EDICT_Total	0.1	0.00103897	0.818879	0.853828	0.00386417	0.394402	0.731484
GCST90104466	EDRAN_Mean	0.1	0.000430006	0.924507	0.924507	-0.0069756	0.124246	0.484107
GCST90104466	EIS_Total	0.1	0.00867028	0.056708	0.307331	0.0122583	0.0070561	0.239907
GCST90104466	ELD_Total	0.1	0.00270022	0.552884	0.853828	-0.000988869	0.827951	0.853041
GCST90104466	ELRAN_Mean	0.1	-0.00457062	0.315124	0.669638	-0.00431056	0.343449	0.731484
GCST90104466	EMA_Total	0.1	0.00795689	0.0919995	0.347554	0.00835779	0.0767537	0.484107
GCST90104466	EVA_Total	0.1	0.00647999	0.15327	0.459228	0.00693558	0.126392	0.484107
GCST90104466	EVB_Total	0.1	-0.00107302	0.813066	0.853828	-0.000216916	0.961872	0.961872
GCST90104466	EVD_Total	0.1	0.00614599	0.175587	0.459228	0.00559546	0.217524	0.642274
GCST90104466	EVK_Total	0.1	0.00514756	0.256614	0.623206	0.00440441	0.331723	0.731484
GCST90104466	EWR_Total	0.1	0.00221364	0.625675	0.853828	0.00526909	0.245575	0.642274
GCST90104466	MS_Total	0.1	0.000981853	0.828715	0.853828	0.00317241	0.484528	0.731484
GCST90104466	PairC_Total	0.1	0.0105521	0.0203828	0.231005	0.00721074	0.113008	0.484107
GCST90104466	PureC_Total	0.1	-0.00405081	0.373319	0.721203	-0.00580097	0.202335	0.642274
GCST90104466	RC_MC	0.1	-0.00941698	0.0379767	0.307331	-0.00281756	0.534692	0.731484
GCST90104466	RC_OE	0.1	-0.00846497	0.0621372	0.307331	-0.00851875	0.0604952	0.484107
GCST90104466	RC_Total	0.1	-0.0110723	0.0146919	0.231005	-0.00787426	0.082715	0.484107
GCST90104466	WO_Total	0.1	-0.00109968	0.809029	0.853828	-0.0035519	0.435032	0.731484
GCST90104466	BDS_Total	0.2	-0.00677005	0.0522566	0.251358	-0.000767892	0.825749	0.915279
GCST90104466	CCR_Total	0.2	-0.00136175	0.697035	0.947968	0.000879456	0.801476	0.915279
GCST90104466	CDC_Total	0.2	0.00142222	0.684312	0.947968	0.00176332	0.614191	0.869868
GCST90104466	CDICT_Total	0.2	-0.0027281	0.434036	0.868072	-0.0010071	0.77274	0.915279
GCST90104466	CDRAN_Mean	0.2	0.00427973	0.238243	0.540017	0.00174677	0.630256	0.869868
GCST90104466	CLD_Total	0.2	0.0048753	0.163348	0.396703	0.00426907	0.22225	0.670063
GCST90104466	COM_Norm	0.2	-0.00210677	0.545844	0.927665	0.000596422	0.864231	0.918246
GCST90104466	COM_Score	0.2	-0.00279774	0.422497	0.868072	-0.00158047	0.650469	0.869868
GCST90104466	CVA_Total	0.2	-0.000712612	0.838097	0.949844	0.00182837	0.600104	0.869868
GCST90104466	CVB_Total	0.2	-0.0010962	0.753283	0.948578	0.00425247	0.222723	0.670063
GCST90104466	CVD_Total	0.2	0.000151834	0.965275	0.967565	0.0018457	0.596654	0.869868
GCST90104466	CVK_Total	0.2	-0.000141813	0.967565	0.967565	0.00189635	0.58662	0.869868
GCST90104466	CWR_Norm	0.2	-0.00656783	0.0597188	0.251358	-0.00218974	0.530169	0.869868
GCST90104466	CWR_Total	0.2	-0.00737128	0.0345835	0.195973	-0.00248192	0.476769	0.869868
GCST90104466	DS_Total	0.2	-0.000736909	0.832643	0.949844	0.00102016	0.769875	0.915279
GCST90104466	EDC_Total	0.2	0.00888407	0.0110921	0.11562	0.00768514	0.0280189	0.317548
GCST90104466	EDICT_Total	0.2	0.000957776	0.783586	0.949844	0.00376807	0.279909	0.679779
GCST90104466	EDRAN_Mean	0.2	0.000287345	0.93434	0.967565	-0.00150937	0.665193	0.869868
GCST90104466	EIS_Total	0.2	0.00909675	0.00930515	0.11562	0.0126148	0.000310388	0.0105532
GCST90104466	ELD_Total	0.2	0.00166059	0.634969	0.947968	0.000730736	0.834519	0.915279
GCST90104466	ELRAN_Mean	0.2	-0.00143428	0.681752	0.947968	-1.99953e-05	0.995439	0.995439
GCST90104466	EMA_Total	0.2	0.00649091	0.0735982	0.251358	0.00617673	0.088661	0.502412
GCST90104466	EVA_Total	0.2	0.00909216	0.00913249	0.11562	0.00792919	0.0229913	0.317548
GCST90104466	EVB_Total	0.2	0.00210115	0.546865	0.927665	0.00207938	0.551027	0.869868
GCST90104466	EVD_Total	0.2	0.00535272	0.124833	0.3318	0.00472856	0.175153	0.670063
GCST90104466	EVK_Total	0.2	0.00597925	0.0864461	0.267197	0.00509735	0.143857	0.670063
GCST90104466	EWR_Total	0.2	0.00196597	0.572969	0.927665	0.00400554	0.250773	0.670063
GCST90104466	MS_Total	0.2	-0.00111634	0.748936	0.948578	0.00227288	0.514651	0.869868
GCST90104466	PairC_Total	0.2	0.00533954	0.126865	0.3318	0.00397137	0.256201	0.670063
GCST90104466	PureC_Total	0.2	-0.0022879	0.513065	0.927665	-0.00455257	0.193083	0.670063
GCST90104466	RC_MC	0.2	-0.00802297	0.0214343	0.145753	-0.000300705	0.931297	0.959518
GCST90104466	RC_OE	0.2	-0.00623306	0.0739288	0.251358	-0.00719896	0.0390188	0.33166
GCST90104466	RC_Total	0.2	-0.00860665	0.0136023	0.11562	-0.00651824	0.0616481	0.419207
GCST90104466	WO_Total	0.2	-0.000422881	0.903772	0.967565	-0.00222619	0.524483	0.869868
GCST90104466	BDS_Total	0.3	-0.00424697	0.159922	0.36249	0.000379822	0.899983	0.901603
GCST90104466	CCR_Total	0.3	-0.00070302	0.816559	0.993438	0.00101143	0.738577	0.837053
GCST90104466	CDC_Total	0.3	-5.17076e-05	0.986388	0.993438	0.00170004	0.574858	0.82799
GCST90104466	CDICT_Total	0.3	-0.00243241	0.420794	0.725876	-0.00123852	0.681874	0.82799
GCST90104466	CDRAN_Mean	0.3	0.00602753	0.0550825	0.28145	0.00343537	0.274271	0.666087
GCST90104466	CLD_Total	0.3	0.00444599	0.142358	0.36249	0.00384669	0.20433	0.666087
GCST90104466	COM_Norm	0.3	-0.00363142	0.229501	0.433501	-0.00161381	0.593333	0.82799
GCST90104466	COM_Score	0.3	-0.00431639	0.153205	0.36249	-0.00334058	0.268984	0.666087
GCST90104466	CVA_Total	0.3	-0.00046533	0.877613	0.993438	0.00216977	0.47272	0.82799
GCST90104466	CVB_Total	0.3	-0.000554139	0.854495	0.993438	0.00500777	0.097464	0.472562
GCST90104466	CVD_Total	0.3	-2.4853e-05	0.993438	0.993438	0.000373595	0.901603	0.901603
GCST90104466	CVK_Total	0.3	-0.000243472	0.935781	0.993438	0.00125358	0.678244	0.82799
GCST90104466	CWR_Norm	0.3	-0.00517197	0.0870252	0.28145	-0.00218085	0.470542	0.82799
GCST90104466	CWR_Total	0.3	-0.0060476	0.0453882	0.28145	-0.00281793	0.351132	0.7959
GCST90104466	DS_Total	0.3	-0.000854045	0.777438	0.993438	-0.000530036	0.860746	0.901603
GCST90104466	EDC_Total	0.3	0.0072732	0.0164096	0.185976	0.0055651	0.066342	0.472562
GCST90104466	EDICT_Total	0.3	0.00052444	0.862203	0.993438	0.00110149	0.715445	0.837053
GCST90104466	EDRAN_Mean	0.3	-0.000538568	0.858551	0.993438	-0.00151678	0.615723	0.82799
GCST90104466	EIS_Total	0.3	0.00771955	0.0108623	0.184659	0.00961616	0.00150915	0.0513111
GCST90104466	ELD_Total	0.3	0.00103567	0.732556	0.993438	0.000798134	0.792281	0.868953
GCST90104466	ELRAN_Mean	0.3	0.00160594	0.596178	0.965241	0.00208066	0.492369	0.82799
GCST90104466	EMA_Total	0.3	0.00417587	0.183788	0.390549	0.00353417	0.26062	0.666087
GCST90104466	EVA_Total	0.3	0.00800201	0.00809176	0.184659	0.00765276	0.011321	0.192457
GCST90104466	EVB_Total	0.3	0.00240032	0.426986	0.725876	0.00215767	0.475192	0.82799
GCST90104466	EVD_Total	0.3	0.00510619	0.0910572	0.28145	0.00509998	0.0914512	0.472562
GCST90104466	EVK_Total	0.3	0.0054835	0.0695673	0.28145	0.00498777	0.0988087	0.472562
GCST90104466	EWR_Total	0.3	0.000971356	0.74787	0.993438	0.00126988	0.674311	0.82799
GCST90104466	MS_Total	0.3	0.00020895	0.944879	0.993438	0.00239176	0.428711	0.82799
GCST90104466	PairC_Total	0.3	0.00453159	0.134847	0.36249	0.003719	0.219774	0.666087
GCST90104466	PureC_Total	0.3	-0.00512695	0.0907183	0.28145	-0.00585087	0.0535474	0.472562
GCST90104466	RC_MC	0.3	-0.00569105	0.0596747	0.28145	0.00146895	0.626911	0.82799
GCST90104466	RC_OE	0.3	-0.0037614	0.213258	0.426516	-0.00481368	0.111191	0.472562
GCST90104466	RC_Total	0.3	-0.0057076	0.0589366	0.28145	-0.00352245	0.243782	0.666087
GCST90104466	WO_Total	0.3	-0.000473026	0.875973	0.993438	-0.00147416	0.626681	0.82799
GCST90104466	BDS_Total	0.4	-0.00186126	0.498879	0.87407	0.00212057	0.441021	0.83304
GCST90104466	CCR_Total	0.4	-0.000772061	0.779722	0.997437	0.00057002	0.836407	0.881055
GCST90104466	CDC_Total	0.4	-0.000685525	0.803887	0.997437	0.00162004	0.557317	0.857523
GCST90104466	CDICT_Total	0.4	-0.00181503	0.509512	0.87407	-0.000310102	0.910273	0.910273
GCST90104466	CDRAN_Mean	0.4	0.00653556	0.0223973	0.272883	0.00338949	0.236296	0.796508
GCST90104466	CLD_Total	0.4	0.00273135	0.322419	0.68514	0.0030033	0.276586	0.796508
GCST90104466	COM_Norm	0.4	-0.00375259	0.172735	0.419499	-0.00122666	0.655819	0.85761
GCST90104466	COM_Score	0.4	-0.00415838	0.130812	0.342123	-0.00281954	0.305621	0.796508
GCST90104466	CVA_Total	0.4	-0.00039072	0.887098	0.997437	0.00224943	0.413707	0.83304
GCST90104466	CVB_Total	0.4	-0.000891611	0.745946	0.997437	0.00473643	0.0852309	0.529282
GCST90104466	CVD_Total	0.4	0.000389037	0.88758	0.997437	0.000633359	0.817978	0.881055
GCST90104466	CVK_Total	0.4	0.000115786	0.96644	0.997437	0.00105839	0.700538	0.881055
GCST90104466	CWR_Norm	0.4	-0.00514117	0.0617845	0.272883	-0.0018942	0.491341	0.857523
GCST90104466	CWR_Total	0.4	-0.00545873	0.0473437	0.272883	-0.0021913	0.425963	0.83304
GCST90104466	DS_Total	0.4	-8.83805e-06	0.997437	0.997437	0.000541086	0.844115	0.881055
GCST90104466	EDC_Total	0.4	0.00586162	0.0337332	0.272883	0.0043276	0.11698	0.529282
GCST90104466	EDICT_Total	0.4	-0.00039012	0.887259	0.997437	0.000574725	0.834558	0.881055
GCST90104466	EDRAN_Mean	0.4	0.000537471	0.845168	0.997437	-0.00140898	0.60869	0.85761
GCST90104466	EIS_Total	0.4	0.00557956	0.0432576	0.272883	0.00695363	0.0117693	0.206673
GCST90104466	ELD_Total	0.4	-0.000335999	0.903123	0.997437	-0.000721531	0.7938	0.881055
GCST90104466	ELRAN_Mean	0.4	0.00236114	0.392349	0.784698	0.0023088	0.402927	0.83304
GCST90104466	EMA_Total	0.4	0.00186681	0.514159	0.87407	0.00158318	0.580089	0.857523
GCST90104466	EVA_Total	0.4	0.00699265	0.011054	0.272883	0.00690063	0.0121572	0.206673
GCST90104466	EVB_Total	0.4	0.00118946	0.665582	0.997437	0.00127991	0.641869	0.85761
GCST90104466	EVD_Total	0.4	0.00478367	0.082162	0.272883	0.00499546	0.0694874	0.529282
GCST90104466	EVK_Total	0.4	0.00477619	0.0826421	0.272883	0.00422703	0.124537	0.529282
GCST90104466	EWR_Total	0.4	-1.35761e-05	0.996064	0.997437	0.000502422	0.855142	0.881055
GCST90104466	MS_Total	0.4	0.00017801	0.948433	0.997437	0.002766	0.314925	0.796508
GCST90104466	PairC_Total	0.4	0.0043942	0.111418	0.315685	0.00327675	0.235211	0.796508
GCST90104466	PureC_Total	0.4	-0.00495307	0.0727753	0.272883	-0.00496902	0.0718582	0.529282
GCST90104466	RC_MC	0.4	-0.00469131	0.0882858	0.272883	0.00177391	0.51924	0.857523
GCST90104466	RC_OE	0.4	-0.00323274	0.240172	0.54439	-0.00450317	0.101808	0.529282
GCST90104466	RC_Total	0.4	-0.00474982	0.0843891	0.272883	-0.00269231	0.327974	0.796508
GCST90104466	WO_Total	0.4	-0.000521358	0.850198	0.997437	-0.0016263	0.55577	0.857523
GCST90104466	BDS_Total	0.5	-0.00183218	0.476967	0.864027	0.00202397	0.432081	0.757491
GCST90104466	CCR_Total	0.5	-0.000692407	0.788731	0.864027	0.000904035	0.726445	0.851694
GCST90104466	CDC_Total	0.5	-0.000726108	0.778726	0.864027	0.0013731	0.59518	0.809445
GCST90104466	CDICT_Total	0.5	-0.000961057	0.709062	0.864027	0.000624503	0.808428	0.886663
GCST90104466	CDRAN_Mean	0.5	0.00693564	0.00962709	0.163661	0.00360263	0.178696	0.641772
GCST90104466	CLD_Total	0.5	0.00288403	0.264352	0.561748	0.00313739	0.224664	0.641772
GCST90104466	COM_Norm	0.5	-0.00356219	0.166742	0.435018	-0.000923891	0.719872	0.851694
GCST90104466	COM_Score	0.5	-0.00387459	0.132577	0.421676	-0.00229601	0.372794	0.757491
GCST90104466	CVA_Total	0.5	0.000654841	0.799329	0.864027	0.00260398	0.312066	0.757491
GCST90104466	CVB_Total	0.5	-0.000978155	0.704146	0.864027	0.00431547	0.093872	0.641772
GCST90104466	CVD_Total	0.5	0.000937347	0.715942	0.864027	0.00104617	0.684645	0.851694
GCST90104466	CVK_Total	0.5	0.00066001	0.797779	0.864027	0.0012579	0.625317	0.817722
GCST90104466	CWR_Norm	0.5	-0.00476241	0.064533	0.338661	-0.00202471	0.431945	0.757491
GCST90104466	CWR_Total	0.5	-0.00476315	0.0644918	0.338661	-0.00203962	0.428562	0.757491
GCST90104466	DS_Total	0.5	0.000745829	0.772155	0.864027	0.000480921	0.851888	0.905131
GCST90104466	EDC_Total	0.5	0.00488283	0.0588239	0.338661	0.00327379	0.205208	0.641772
GCST90104466	EDICT_Total	0.5	-0.000537215	0.834787	0.864027	-0.000157204	0.951334	0.969177
GCST90104466	EDRAN_Mean	0.5	0.000640461	0.80366	0.864027	-0.00165539	0.520492	0.779691
GCST90104466	EIS_Total	0.5	0.00453145	0.079494	0.338661	0.00558043	0.030805	0.523685
GCST90104466	ELD_Total	0.5	0.000526277	0.838615	0.864027	-0.000774754	0.764311	0.866219
GCST90104466	ELRAN_Mean	0.5	0.00316281	0.220947	0.500813	0.00326335	0.206617	0.641772
GCST90104466	EMA_Total	0.5	0.00272691	0.308646	0.617292	0.00197351	0.461251	0.757491
GCST90104466	EVA_Total	0.5	0.00719115	0.0052429	0.163661	0.00684866	0.00784304	0.266663
GCST90104466	EVB_Total	0.5	0.0014573	0.571571	0.864027	0.00162778	0.527438	0.779691
GCST90104466	EVD_Total	0.5	0.00437201	0.0896455	0.338661	0.00409921	0.111528	0.641772
GCST90104466	EVK_Total	0.5	0.00466424	0.0701845	0.338661	0.00366139	0.155202	0.641772
GCST90104466	EWR_Total	0.5	-4.19103e-05	0.987019	0.987019	9.9537e-05	0.969177	0.969177
GCST90104466	MS_Total	0.5	0.000981902	0.703112	0.864027	0.00315089	0.221324	0.641772
GCST90104466	PairC_Total	0.5	0.00347145	0.179125	0.435018	0.0024595	0.341185	0.757491
GCST90104466	PureC_Total	0.5	-0.00384831	0.136425	0.421676	-0.0031252	0.226508	0.641772
GCST90104466	RC_MC	0.5	-0.00450823	0.0801273	0.338661	0.00137441	0.593687	0.809445
GCST90104466	RC_OE	0.5	-0.0017253	0.503047	0.864027	-0.00332032	0.197455	0.641772
GCST90104466	RC_Total	0.5	-0.00365817	0.155613	0.435018	-0.00189726	0.461457	0.757491
GCST90104466	WO_Total	0.5	-0.00060397	0.815192	0.864027	-0.00187589	0.467862	0.757491
GCST90104466	BDS_Total	0.0001	-0.0780403	0.317598	0.883829	-0.0173767	0.824152	0.927761
GCST90104466	CCR_Total	0.0001	-0.131457	0.0913648	0.590373	-0.118684	0.127766	0.927761
GCST90104466	CDC_Total	0.0001	0.0607855	0.436588	0.883829	-0.0143977	0.853928	0.927761
GCST90104466	CDICT_Total	0.0001	0.017684	0.821094	0.883829	-0.0487523	0.532789	0.927761
GCST90104466	CDRAN_Mean	0.0001	0.0407872	0.6202	0.883829	0.0631328	0.442777	0.927761
GCST90104466	CLD_Total	0.0001	-0.108109	0.165616	0.80442	-0.0495853	0.525804	0.927761
GCST90104466	COM_Norm	0.0001	-0.0404492	0.60486	0.883829	-0.0791704	0.310619	0.927761
GCST90104466	COM_Score	0.0001	-0.0772777	0.322364	0.883829	-0.0778364	0.318868	0.927761
GCST90104466	CVA_Total	0.0001	0.086775	0.266281	0.883829	0.0362239	0.643123	0.927761
GCST90104466	CVB_Total	0.0001	0.00988241	0.899442	0.926697	-0.00978037	0.900474	0.927761
GCST90104466	CVD_Total	0.0001	-0.0491681	0.529296	0.883829	-0.0702518	0.368437	0.927761
GCST90104466	CVK_Total	0.0001	-0.0282879	0.717515	0.883829	-0.0575778	0.461218	0.927761
GCST90104466	CWR_Norm	0.0001	0.0308008	0.693629	0.883829	0.0424887	0.586759	0.927761
GCST90104466	CWR_Total	0.0001	-0.0166054	0.831839	0.883829	-0.00142193	0.985494	0.985494
GCST90104466	DS_Total	0.0001	0.0189227	0.808795	0.883829	-0.0545647	0.485037	0.927761
GCST90104466	EDC_Total	0.0001	-0.12723	0.102363	0.590373	-0.0841944	0.280816	0.927761
GCST90104466	EDICT_Total	0.0001	-0.0250408	0.748786	0.883829	-0.0982222	0.208034	0.927761
GCST90104466	EDRAN_Mean	0.0001	-0.0399501	0.609326	0.883829	-0.0124301	0.873711	0.927761
GCST90104466	EIS_Total	0.0001	0.0629621	0.420312	0.883829	0.0441757	0.571979	0.927761
GCST90104466	ELD_Total	0.0001	-0.0704381	0.367166	0.883829	-0.0548218	0.482979	0.927761
GCST90104466	ELRAN_Mean	0.0001	0.126565	0.104184	0.590373	0.0699003	0.370845	0.927761
GCST90104466	EMA_Total	0.0001	-0.03601	0.661761	0.883829	-0.018746	0.819887	0.927761
GCST90104466	EVA_Total	0.0001	0.0445406	0.568805	0.883829	-0.0689637	0.377305	0.927761
GCST90104466	EVB_Total	0.0001	0.0699513	0.370495	0.883829	0.0348006	0.656232	0.927761
GCST90104466	EVD_Total	0.0001	0.0354911	0.649858	0.883829	0.0165687	0.832206	0.927761
GCST90104466	EVK_Total	0.0001	0.038445	0.622883	0.883829	-0.0168612	0.829288	0.927761
GCST90104466	EWR_Total	0.0001	0.018577	0.812223	0.883829	0.0210929	0.787361	0.927761
GCST90104466	MS_Total	0.0001	-0.00597041	0.939146	0.939146	-0.0460042	0.556159	0.927761
GCST90104466	PairC_Total	0.0001	-0.0263486	0.736138	0.883829	-0.0379554	0.627321	0.927761
GCST90104466	PureC_Total	0.0001	0.142327	0.0673663	0.590373	0.0785395	0.314503	0.927761
GCST90104466	RC_MC	0.0001	-0.0691536	0.37599	0.883829	0.018068	0.817276	0.927761
GCST90104466	RC_OE	0.0001	-0.158007	0.0420334	0.590373	-0.150312	0.0532371	0.927761
GCST90104466	RC_Total	0.0001	-0.164172	0.034551	0.590373	-0.128034	0.100194	0.927761
GCST90104466	WO_Total	0.0001	-0.0792476	0.310146	0.883829	-0.0591348	0.449167	0.927761
GCST90104468	EDC_Total	1e-05	-0.22905	0.430883	0.584512	-0.516484	0.0586372	0.231194
GCST90104468	PairC_Total	1e-05	-0.221336	0.44698	0.584512	-0.16044	0.583753	0.708843
GCST90104462	EIS_Total	1e-05	0.293401	0.209299	0.590613	0.0706767	0.767158	0.945128
GCST90104462	CDC_Total	1e-05	-0.284282	0.224464	0.590613	-0.333835	0.150299	0.618479
GCST90104462	EDC_Total	1e-05	0.283484	0.225822	0.590613	0.242105	0.303755	0.618479
GCST90104462	RC_MC	1e-05	0.260179	0.267926	0.603184	0.297744	0.20232	0.618479
GCST90104462	PureC_Total	1e-05	0.250793	0.286185	0.603184	0.249624	0.288513	0.618479
GCST90104462	RC_Total	1e-05	0.249878	0.288006	0.603184	0.284211	0.224585	0.618479
GCST90104462	ELRAN_Mean	1e-05	-0.243158	0.301592	0.603184	-0.22406	0.342286	0.618479
GCST90104462	MS_Total	1e-05	-0.225551	0.338998	0.629529	-0.0526316	0.825581	0.967923
GCST90104462	CLD_Total	1e-05	-0.219794	0.351796	0.629529	-0.234586	0.319476	0.618479
GCST90104464	MS_Total	1e-05	0.348842	0.111574	0.650233	0.33258	0.130454	0.633633
GCST90104464	EMA_Total	1e-05	0.338091	0.133871	0.650233	0.345455	0.125078	0.633633
GCST90104464	EWR_Total	1e-05	0.333023	0.129912	0.650233	0.364201	0.0956463	0.633633
GCST90104468	EIS_Total	1e-05	0.18385	0.529239	0.666449	0.116484	0.691691	0.758629
GCST90104468	PureC_Total	1e-05	-0.168958	0.563656	0.684439	-0.318681	0.266785	0.394378
GCST90104470	BDS_Total	1e-05	0.473628	0.141134	0.687743	0.490909	0.125204	0.641331
GCST90104470	ELD_Total	1e-05	0.475705	0.139156	0.687743	0.463636	0.150901	0.641331
GCST90104470	CDC_Total	1e-05	-0.449838	0.165067	0.687743	-0.327273	0.325895	0.819096
GCST90104470	CWR_Norm	1e-05	0.447741	0.167289	0.687743	0.336364	0.311824	0.819096
GCST90104470	CVD_Total	1e-05	0.435795	0.180298	0.687743	0.3	0.370083	0.819096
GCST90104470	CLD_Total	1e-05	0.420595	0.197715	0.687743	0.536364	0.0889534	0.641331
GCST90104470	EVD_Total	1e-05	0.398634	0.224599	0.687743	0.318182	0.340298	0.819096
GCST90104470	CWR_Total	1e-05	0.391868	0.233293	0.687743	0.290909	0.385457	0.819096
GCST90104470	CDICT_Total	1e-05	0.383293	0.244586	0.687743	0.481818	0.133434	0.641331
GCST90104470	EVA_Total	1e-05	0.365794	0.268589	0.687743	0.336364	0.311824	0.819096
GCST90104470	PureC_Total	1e-05	0.355581	0.283188	0.687743	0.545455	0.082651	0.641331
GCST90104470	CCR_Total	1e-05	0.33834	0.30881	0.699969	0.118182	0.729285	0.878374
GCST90104470	EVK_Total	1e-05	0.321076	0.335676	0.713312	0.345455	0.298089	0.819096
GCST90104462	BDS_Total	1e-05	0.169959	0.47376	0.74359	0.243609	0.300668	0.618479
GCST90104462	CDICT_Total	1e-05	-0.171977	0.468446	0.74359	-0.204511	0.38709	0.656197
GCST90104462	COM_Norm	1e-05	0.167172	0.481147	0.74359	0.294737	0.207135	0.618479
GCST90104464	PairC_Total	1e-05	-0.292373	0.18671	0.761217	-0.317899	0.149371	0.634825
GCST90104464	EVK_Total	1e-05	0.260386	0.24186	0.761217	0.282891	0.202071	0.712909
GCST90104468	BDS_Total	0.001	-0.0466063	0.136121	0.488444	0.00422162	0.892669	0.976274
GCST90104468	CCR_Total	0.001	0.042857	0.17183	0.488444	0.0533314	0.0889959	0.442023
GCST90104468	CDC_Total	0.001	-0.0234913	0.454038	0.657281	-0.00350176	0.911148	0.976274
GCST90104468	CDICT_Total	0.001	0.0467864	0.134613	0.488444	0.0789027	0.0115455	0.333676
GCST90104468	CDRAN_Mean	0.001	0.0311245	0.342547	0.595861	-0.0021573	0.94756	0.976274
GCST90104468	CLD_Total	0.001	-0.0418682	0.181943	0.488444	-0.0240754	0.442892	0.752916
GCST90104468	COM_Norm	0.001	0.0229105	0.463963	0.657281	0.0394018	0.207739	0.504508
GCST90104468	COM_Score	0.001	0.0257437	0.410548	0.634483	0.0450066	0.150099	0.442023
GCST90104468	CVA_Total	0.001	0.0206429	0.509358	0.692727	0.000460604	0.988255	0.988255
GCST90104468	CVB_Total	0.001	-0.00966976	0.757275	0.858245	-0.00591334	0.850095	0.976274
GCST90104468	CVD_Total	0.001	0.0122616	0.695127	0.814976	-0.00568498	0.855819	0.976274
GCST90104468	CVK_Total	0.001	0.00639804	0.837971	0.890344	-0.00717487	0.818621	0.976274
GCST90104468	CWR_Norm	0.001	0.0364639	0.243924	0.518338	0.054755	0.0800361	0.442023
GCST90104468	CWR_Total	0.001	0.0281728	0.368032	0.595861	0.0560368	0.0732103	0.442023
GCST90104468	DS_Total	0.001	0.00243655	0.937898	0.937898	0.0188746	0.546111	0.807295
GCST90104468	EDC_Total	0.001	0.0588581	0.0604833	0.488444	0.0444952	0.156008	0.442023
GCST90104468	EDICT_Total	0.001	-0.0379018	0.225585	0.511326	-0.0224056	0.473873	0.767223
GCST90104468	EDRAN_Mean	0.001	0.0074343	0.812183	0.890344	-0.0336284	0.28233	0.618162
GCST90104468	EIS_Total	0.001	0.047058	0.133504	0.488444	0.0297598	0.342843	0.647592
GCST90104468	ELD_Total	0.001	-0.044954	0.151781	0.488444	-0.0317167	0.312032	0.624064
GCST90104468	ELRAN_Mean	0.001	0.0444606	0.15633	0.488444	0.00491533	0.875531	0.976274
GCST90104468	EMA_Total	0.001	-0.00341893	0.916982	0.937898	-0.0346314	0.2909	0.618162
GCST90104468	EVA_Total	0.001	-0.0127708	0.683139	0.814976	-0.0194009	0.535172	0.807295
GCST90104468	EVB_Total	0.001	-0.0289952	0.353975	0.595861	-0.0480443	0.124433	0.442023
GCST90104468	EVD_Total	0.001	-0.030462	0.330145	0.595861	-0.0407771	0.192296	0.502929
GCST90104468	EVK_Total	0.001	-0.0295118	0.345461	0.595861	-0.0453687	0.146843	0.442023
GCST90104468	EWR_Total	0.001	-0.0390599	0.211938	0.511326	-0.0129089	0.68005	0.963405
GCST90104468	MS_Total	0.001	0.0139632	0.655381	0.814976	0.0116719	0.709107	0.964385
GCST90104468	PairC_Total	0.001	-0.0417968	0.18269	0.488444	-0.00253917	0.935509	0.976274
GCST90104468	PureC_Total	0.001	-0.074825	0.0169501	0.288151	-0.0475348	0.12961	0.442023
GCST90104468	RC_MC	0.001	0.0181635	0.561531	0.73431	0.0254574	0.415775	0.744018
GCST90104468	RC_OE	0.001	0.0571871	0.0673623	0.488444	0.055002	0.0785358	0.442023
GCST90104468	RC_Total	0.001	0.04129	0.186758	0.488444	0.0447801	0.152164	0.442023
GCST90104468	WO_Total	0.001	0.0754542	0.0160956	0.288151	0.0731607	0.019628	0.333676
GCST90104468	BDS_Total	0.01	-0.0139239	0.234365	0.79684	0.00331509	0.777088	0.959101
GCST90104468	CCR_Total	0.01	-0.00804258	0.493209	0.875413	-0.0134843	0.250609	0.893298
GCST90104468	CDC_Total	0.01	0.0256088	0.0290987	0.329785	0.0159481	0.174206	0.893298
GCST90104468	CDICT_Total	0.01	0.0162061	0.166175	0.79684	0.0119497	0.307294	0.893298
GCST90104468	CDRAN_Mean	0.01	0.0155241	0.204196	0.79684	0.0138599	0.25698	0.893298
GCST90104468	CLD_Total	0.01	-0.0064675	0.581648	0.875413	-0.00399652	0.733504	0.959101
GCST90104468	COM_Norm	0.01	-0.00872616	0.456154	0.875413	-0.0117043	0.317533	0.893298
GCST90104468	COM_Score	0.01	-0.00418306	0.720928	0.875413	-0.0105847	0.366039	0.893298
GCST90104468	CVA_Total	0.01	0.0192562	0.0999917	0.79684	0.0137484	0.240252	0.893298
GCST90104468	CVB_Total	0.01	0.00456523	0.696584	0.875413	0.0108559	0.353788	0.893298
GCST90104468	CVD_Total	0.01	-0.00646223	0.58097	0.875413	-0.00793246	0.498056	0.959101
GCST90104468	CVK_Total	0.01	-0.00174659	0.88141	0.95248	0.000830361	0.943458	0.964357
GCST90104468	CWR_Norm	0.01	0.00941801	0.42114	0.875413	0.00649211	0.579222	0.959101
GCST90104468	CWR_Total	0.01	0.00727593	0.534289	0.875413	0.00351244	0.764169	0.959101
GCST90104468	DS_Total	0.01	-0.00926083	0.428838	0.875413	0.000523074	0.964357	0.964357
GCST90104468	EDC_Total	0.01	0.0333588	0.00446838	0.151925	0.0210568	0.0727661	0.893298
GCST90104468	EDICT_Total	0.01	0.00471509	0.687082	0.875413	0.0026176	0.823049	0.959101
GCST90104468	EDRAN_Mean	0.01	0.00854978	0.465218	0.875413	-0.0019425	0.868223	0.959101
GCST90104468	EIS_Total	0.01	0.0141292	0.228689	0.79684	0.00412347	0.725376	0.959101
GCST90104468	ELD_Total	0.01	0.000458671	0.968829	0.992022	-0.0170403	0.146533	0.893298
GCST90104468	ELRAN_Mean	0.01	0.029309	0.0124925	0.212373	0.0192143	0.101553	0.893298
GCST90104468	EMA_Total	0.01	0.00441798	0.717801	0.875413	0.00193122	0.874475	0.959101
GCST90104468	EVA_Total	0.01	-0.00701792	0.548883	0.875413	-0.00679229	0.561806	0.959101
GCST90104468	EVB_Total	0.01	-0.00778667	0.505987	0.875413	-0.0113355	0.332926	0.893298
GCST90104468	EVD_Total	0.01	0.00366922	0.753975	0.88397	-0.00357039	0.760395	0.959101
GCST90104468	EVK_Total	0.01	-0.00195571	0.867335	0.95248	-0.00765171	0.513389	0.959101
GCST90104468	EWR_Total	0.01	-0.00886657	0.448876	0.875413	-0.00203279	0.862167	0.959101
GCST90104468	MS_Total	0.01	0.00512665	0.661511	0.875413	0.00510989	0.662548	0.959101
GCST90104468	PairC_Total	0.01	-0.0179364	0.126451	0.79684	-0.00240113	0.837909	0.959101
GCST90104468	PureC_Total	0.01	-0.00433611	0.711812	0.875413	0.0105699	0.367829	0.893298
GCST90104468	RC_MC	0.01	0.000117082	0.992022	0.992022	-0.00141573	0.903765	0.960251
GCST90104468	RC_OE	0.01	0.0140213	0.231108	0.79684	0.0153192	0.190749	0.893298
GCST90104468	RC_Total	0.01	0.00896304	0.443988	0.875413	0.00771268	0.510096	0.959101
GCST90104468	WO_Total	0.01	-0.00152769	0.896452	0.95248	0.00502295	0.668715	0.959101
GCST90104468	BDS_Total	0.05	-0.00456059	0.444299	0.571772	0.00461618	0.438766	0.962659
GCST90104468	CCR_Total	0.05	-0.00744247	0.213339	0.518109	-0.00821614	0.169503	0.962659
GCST90104468	CDC_Total	0.05	0.007063	0.237685	0.538753	0.00393164	0.510997	0.962659
GCST90104468	CDICT_Total	0.05	0.00550185	0.355948	0.550967	0.00459652	0.440581	0.962659
GCST90104468	CDRAN_Mean	0.05	0.00572718	0.356508	0.550967	0.00338645	0.585621	0.962659
GCST90104468	CLD_Total	0.05	0.00392047	0.512145	0.600446	0.00965655	0.106397	0.904371
GCST90104468	COM_Norm	0.05	-0.0059644	0.31715	0.550186	-0.00195976	0.742395	0.962659
GCST90104468	COM_Score	0.05	-0.00632042	0.289125	0.546125	-0.0047461	0.426033	0.962659
GCST90104468	CVA_Total	0.05	0.0096076	0.10704	0.506099	0.00817905	0.170065	0.962659
GCST90104468	CVB_Total	0.05	-0.00411349	0.490189	0.595229	0.00189657	0.750382	0.962659
GCST90104468	CVD_Total	0.05	-0.0132088	0.0267074	0.454026	-0.0114504	0.0547589	0.850111
GCST90104468	CVK_Total	0.05	-0.0109776	0.0655524	0.506099	-0.00590206	0.322158	0.962659
GCST90104468	CWR_Norm	0.05	-0.000140855	0.981152	0.981152	-0.0021473	0.718736	0.962659
GCST90104468	CWR_Total	0.05	-0.00204613	0.731463	0.777179	-0.00541756	0.363536	0.962659
GCST90104468	DS_Total	0.05	-0.00784728	0.187965	0.506099	-0.000390834	0.947717	0.962659
GCST90104468	EDC_Total	0.05	0.0180909	0.00248961	0.0846468	0.0130555	0.0290623	0.850111
GCST90104468	EDICT_Total	0.05	-0.00345899	0.561675	0.636565	-0.00107644	0.856676	0.962659
GCST90104468	EDRAN_Mean	0.05	0.00812446	0.172941	0.506099	0.00190141	0.74977	0.962659
GCST90104468	EIS_Total	0.05	0.00456769	0.445044	0.571772	0.00144004	0.809734	0.962659
GCST90104468	ELD_Total	0.05	0.00650303	0.276873	0.546125	-0.000467055	0.937752	0.962659
GCST90104468	ELRAN_Mean	0.05	0.0105642	0.0773186	0.506099	0.0106475	0.0750098	0.850111
GCST90104468	EMA_Total	0.05	-0.00464936	0.454054	0.571772	-0.00078273	0.8997	0.962659
GCST90104468	EVA_Total	0.05	-0.00817754	0.170144	0.506099	-0.00297626	0.617606	0.962659
GCST90104468	EVB_Total	0.05	-0.00516689	0.3861	0.56473	-0.00412394	0.489087	0.962659
GCST90104468	EVD_Total	0.05	-0.00775148	0.193508	0.506099	-0.0068786	0.248563	0.962659
GCST90104468	EVK_Total	0.05	-0.0082736	0.16518	0.506099	-0.00722437	0.22557	0.962659
GCST90104468	EWR_Total	0.05	-0.00661614	0.267094	0.546125	-0.000279111	0.962659	0.962659
GCST90104468	MS_Total	0.05	-0.00989238	0.0970448	0.506099	-0.00440306	0.460176	0.962659
GCST90104468	PairC_Total	0.05	0.00504823	0.398633	0.56473	0.00621646	0.29862	0.962659
GCST90104468	PureC_Total	0.05	-0.010867	0.0692163	0.506099	0.000525779	0.929948	0.962659
GCST90104468	RC_MC	0.05	-0.00588444	0.323639	0.550186	-0.00473325	0.427245	0.962659
GCST90104468	RC_OE	0.05	0.000243265	0.967453	0.981152	-0.000495995	0.933698	0.962659
GCST90104468	RC_Total	0.05	-0.00243086	0.683472	0.749614	-0.00303886	0.610254	0.962659
GCST90104468	WO_Total	0.05	-0.00792147	0.185382	0.506099	-0.00223029	0.709246	0.962659
GCST90104468	BDS_Total	0.1	-0.00817307	0.0715205	0.623744	-0.000360605	0.936625	0.957502
GCST90104468	CCR_Total	0.1	-0.0054406	0.231747	0.716308	-0.00665948	0.143251	0.957502
GCST90104468	CDC_Total	0.1	0.00193521	0.670583	0.92607	0.00308224	0.498114	0.957502
GCST90104468	CDICT_Total	0.1	0.000413177	0.927391	0.948433	0.00219565	0.628203	0.957502
GCST90104468	CDRAN_Mean	0.1	0.0051644	0.273848	0.775901	0.00282747	0.549114	0.957502
GCST90104468	CLD_Total	0.1	0.00414323	0.362418	0.793045	0.00984697	0.0304179	0.517104
GCST90104468	COM_Norm	0.1	-0.00714792	0.115004	0.623744	-0.00468395	0.301703	0.957502
GCST90104468	COM_Score	0.1	-0.00658088	0.146763	0.623744	-0.00557649	0.218851	0.957502
GCST90104468	CVA_Total	0.1	0.00660134	0.145466	0.623744	0.00520777	0.250796	0.957502
GCST90104468	CVB_Total	0.1	-0.00104758	0.817305	0.948433	0.0013208	0.770852	0.957502
GCST90104468	CVD_Total	0.1	0.0005021	0.911836	0.948433	-0.00301284	0.506441	0.957502
GCST90104468	CVK_Total	0.1	0.00107888	0.811948	0.948433	-0.00109443	0.809289	0.957502
GCST90104468	CWR_Norm	0.1	0.000404975	0.928854	0.948433	-0.00164841	0.71628	0.957502
GCST90104468	CWR_Total	0.1	-0.000293343	0.948433	0.948433	-0.00358789	0.428918	0.957502
GCST90104468	DS_Total	0.1	-0.00330847	0.465591	0.793045	0.00242469	0.592818	0.957502
GCST90104468	EDC_Total	0.1	0.0110375	0.0152643	0.518985	0.0099253	0.0291408	0.517104
GCST90104468	EDICT_Total	0.1	-0.00320128	0.480155	0.793045	0.00133236	0.768869	0.957502
GCST90104468	EDRAN_Mean	0.1	0.0058265	0.198854	0.716308	-0.000941653	0.835506	0.957502
GCST90104468	EIS_Total	0.1	0.00187062	0.680934	0.92607	0.000869877	0.84836	0.957502
GCST90104468	ELD_Total	0.1	0.000762456	0.866891	0.948433	-0.00196441	0.665862	0.957502
GCST90104468	ELRAN_Mean	0.1	0.00676208	0.137152	0.623744	0.0064539	0.155976	0.957502
GCST90104468	EMA_Total	0.1	-0.00355395	0.451369	0.793045	-0.00048522	0.918102	0.957502
GCST90104468	EVA_Total	0.1	-0.00356088	0.432312	0.793045	0.000984351	0.828155	0.957502
GCST90104468	EVB_Total	0.1	-0.00294076	0.516665	0.793045	0.000491765	0.913644	0.957502
GCST90104468	EVD_Total	0.1	-0.003632	0.423174	0.793045	-0.00231164	0.610219	0.957502
GCST90104468	EVK_Total	0.1	-0.00412988	0.362443	0.793045	-0.00208365	0.645887	0.957502
GCST90104468	EWR_Total	0.1	-0.00749639	0.0983244	0.623744	-0.00121162	0.789337	0.957502
GCST90104468	MS_Total	0.1	-0.0043579	0.336606	0.793045	-0.00128586	0.776775	0.957502
GCST90104468	PairC_Total	0.1	-0.000461837	0.919138	0.948433	0.0011662	0.79768	0.957502
GCST90104468	PureC_Total	0.1	-0.00671054	0.140188	0.623744	-0.000747718	0.869448	0.957502
GCST90104468	RC_MC	0.1	-0.00280348	0.536471	0.793045	-0.00446831	0.324502	0.957502
GCST90104468	RC_OE	0.1	0.00281877	0.534252	0.793045	0.00338991	0.454783	0.957502
GCST90104468	RC_Total	0.1	0.000896173	0.843356	0.948433	0.000241676	0.957502	0.957502
GCST90104468	WO_Total	0.1	-0.00556574	0.221182	0.716308	-0.00241312	0.595822	0.957502
GCST90104468	BDS_Total	0.2	-0.00229998	0.509641	0.866617	0.00292578	0.401575	0.995356
GCST90104468	CCR_Total	0.2	-0.00240169	0.492411	0.866617	-0.00426209	0.223132	0.995356
GCST90104468	CDC_Total	0.2	0.0066591	0.0569944	0.798343	0.0029198	0.40397	0.995356
GCST90104468	CDICT_Total	0.2	0.00155293	0.656061	0.886996	0.000882157	0.800275	0.995356
GCST90104468	CDRAN_Mean	0.2	0.00225045	0.535263	0.866617	-8.34014e-05	0.981669	0.995356
GCST90104468	CLD_Total	0.2	0.00403377	0.248894	0.84249	0.00693179	0.0475417	0.995356
GCST90104468	COM_Norm	0.2	-0.00388554	0.265291	0.84249	-0.00391762	0.261366	0.995356
GCST90104468	COM_Score	0.2	-0.00386368	0.267989	0.84249	-0.00498493	0.152956	0.995356
GCST90104468	CVA_Total	0.2	0.00807681	0.0205603	0.69905	0.00507018	0.145996	0.995356
GCST90104468	CVB_Total	0.2	-0.00382635	0.27257	0.84249	-0.00107711	0.757437	0.995356
GCST90104468	CVD_Total	0.2	0.000495597	0.886996	0.886996	-0.000888947	0.798805	0.995356
GCST90104468	CVK_Total	0.2	0.000554781	0.873609	0.886996	-0.000289623	0.933815	0.995356
GCST90104468	CWR_Norm	0.2	-0.000689486	0.843315	0.886996	-0.00249793	0.47394	0.995356
GCST90104468	CWR_Total	0.2	-0.000790394	0.820749	0.886996	-0.00359479	0.302766	0.995356
GCST90104468	DS_Total	0.2	-0.000758118	0.827886	0.886996	2.0294e-05	0.995356	0.995356
GCST90104468	EDC_Total	0.2	0.00407283	0.244373	0.84249	0.00268034	0.44361	0.995356
GCST90104468	EDICT_Total	0.2	-0.00257749	0.459792	0.866617	0.000748793	0.829967	0.995356
GCST90104468	EDRAN_Mean	0.2	0.0055249	0.113179	0.798343	0.000882113	0.800336	0.995356
GCST90104468	EIS_Total	0.2	-0.0011312	0.746441	0.886996	-0.00118274	0.735311	0.995356
GCST90104468	ELD_Total	0.2	0.00226727	0.516925	0.866617	0.00140585	0.687788	0.995356
GCST90104468	ELRAN_Mean	0.2	0.00557097	0.111278	0.798343	0.00498312	0.15432	0.995356
GCST90104468	EMA_Total	0.2	-0.00234835	0.517568	0.866617	0.00185985	0.608308	0.995356
GCST90104468	EVA_Total	0.2	-0.0010401	0.765522	0.886996	0.000536522	0.877735	0.995356
GCST90104468	EVB_Total	0.2	-0.00310835	0.372777	0.866617	-0.000158192	0.963821	0.995356
GCST90104468	EVD_Total	0.2	-0.00128152	0.713276	0.886996	-0.000284872	0.934898	0.995356
GCST90104468	EVK_Total	0.2	-0.00221616	0.52513	0.866617	-0.000889225	0.798743	0.995356
GCST90104468	EWR_Total	0.2	-0.00546081	0.117403	0.798343	-0.00141914	0.684078	0.995356
GCST90104468	MS_Total	0.2	-0.00172455	0.621001	0.886996	-0.00025978	0.940629	0.995356
GCST90104468	PairC_Total	0.2	0.00169562	0.627901	0.886996	0.002154	0.538087	0.995356
GCST90104468	PureC_Total	0.2	-0.00315836	0.366642	0.866617	0.000775735	0.82452	0.995356
GCST90104468	RC_MC	0.2	-0.00441136	0.20597	0.84249	-0.00447533	0.199469	0.995356
GCST90104468	RC_OE	0.2	0.000922862	0.791332	0.886996	0.000171465	0.960793	0.995356
GCST90104468	RC_Total	0.2	-0.00135263	0.698168	0.886996	-0.00268887	0.440773	0.995356
GCST90104468	WO_Total	0.2	-0.00282682	0.419102	0.866617	-0.00303725	0.385324	0.995356
GCST90104468	BDS_Total	0.3	-0.00330482	0.274767	0.830879	0.000252157	0.933588	0.959639
GCST90104468	CCR_Total	0.3	-0.00320813	0.290498	0.830879	-0.00470575	0.121027	0.959639
GCST90104468	CDC_Total	0.3	0.00738452	0.0149687	0.254469	0.00336146	0.268052	0.959639
GCST90104468	CDICT_Total	0.3	0.00309691	0.305962	0.830879	0.00173313	0.566703	0.959639
GCST90104468	CDRAN_Mean	0.3	0.00209187	0.506408	0.863837	0.000255474	0.935326	0.959639
GCST90104468	CLD_Total	0.3	0.003962	0.19171	0.830879	0.00584691	0.0540225	0.636656
GCST90104468	COM_Norm	0.3	-0.00189216	0.531773	0.863837	-0.00233005	0.441293	0.959639
GCST90104468	COM_Score	0.3	-0.00104898	0.728849	0.863837	-0.00263169	0.384466	0.959639
GCST90104468	CVA_Total	0.3	0.00854482	0.00473916	0.161132	0.00589153	0.0515037	0.636656
GCST90104468	CVB_Total	0.3	-0.00339232	0.262196	0.830879	-0.000661415	0.826955	0.959639
GCST90104468	CVD_Total	0.3	0.00101273	0.737834	0.863837	-0.00141743	0.639439	0.959639
GCST90104468	CVK_Total	0.3	0.00139643	0.644409	0.863837	-0.000831943	0.783339	0.959639
GCST90104468	CWR_Norm	0.3	0.0020173	0.50503	0.863837	0.000235328	0.938018	0.959639
GCST90104468	CWR_Total	0.3	0.00193318	0.522954	0.863837	-0.000992558	0.742926	0.959639
GCST90104468	DS_Total	0.3	0.000753475	0.803305	0.863837	-0.000548491	0.856122	0.959639
GCST90104468	EDC_Total	0.3	0.00494608	0.103169	0.743205	0.00248186	0.413505	0.959639
GCST90104468	EDICT_Total	0.3	0.00106032	0.725959	0.863837	0.00272067	0.368461	0.959639
GCST90104468	EDRAN_Mean	0.3	0.00484549	0.109295	0.743205	0.00122002	0.686802	0.959639
GCST90104468	EIS_Total	0.3	0.000608036	0.841206	0.863837	-0.000915979	0.762789	0.959639
GCST90104468	ELD_Total	0.3	0.00352167	0.245864	0.830879	0.00294563	0.331729	0.959639
GCST90104468	ELRAN_Mean	0.3	0.00624882	0.0394887	0.447539	0.00579548	0.0561755	0.636656
GCST90104468	EMA_Total	0.3	-0.00177809	0.572152	0.863837	0.000855244	0.785849	0.959639
GCST90104468	EVA_Total	0.3	0.00155773	0.606655	0.863837	0.0016793	0.578871	0.959639
GCST90104468	EVB_Total	0.3	0.000556245	0.854133	0.863837	0.00195055	0.51913	0.959639
GCST90104468	EVD_Total	0.3	0.00202273	0.503787	0.863837	0.00190583	0.528756	0.959639
GCST90104468	EVK_Total	0.3	0.00159807	0.59737	0.863837	0.00175291	0.562343	0.959639
GCST90104468	EWR_Total	0.3	-0.00302333	0.317689	0.830879	-0.000153122	0.959639	0.959639
GCST90104468	MS_Total	0.3	-0.00055431	0.854652	0.863837	-0.000595839	0.843898	0.959639
GCST90104468	PairC_Total	0.3	0.00123464	0.684135	0.863837	0.001556	0.608148	0.959639
GCST90104468	PureC_Total	0.3	-0.00170617	0.573994	0.863837	0.00141509	0.641024	0.959639
GCST90104468	RC_MC	0.3	-0.00402224	0.183768	0.830879	-0.0031186	0.302723	0.959639
GCST90104468	RC_OE	0.3	0.00125001	0.679538	0.863837	0.000242715	0.93607	0.959639
GCST90104468	RC_Total	0.3	-0.000915197	0.762312	0.863837	-0.00165095	0.585345	0.959639
GCST90104468	WO_Total	0.3	-0.000520499	0.863837	0.863837	-0.00309013	0.308618	0.959639
GCST90104468	BDS_Total	0.4	-0.00206362	0.454122	0.851558	-6.41456e-05	0.981436	0.98365
GCST90104468	CCR_Total	0.4	-0.000977251	0.72379	0.911439	-0.00295476	0.285288	0.98365
GCST90104468	CDC_Total	0.4	0.00651674	0.0184344	0.313385	0.00282434	0.307059	0.98365
GCST90104468	CDICT_Total	0.4	0.0043873	0.1114	0.541087	0.00257111	0.35086	0.98365
GCST90104468	CDRAN_Mean	0.4	0.00200879	0.483593	0.851558	0.00124574	0.663973	0.98365
GCST90104468	CLD_Total	0.4	0.00332204	0.229564	0.770015	0.00455357	0.0995798	0.98365
GCST90104468	COM_Norm	0.4	-6.32356e-05	0.981699	0.996067	-0.000555284	0.840364	0.98365
GCST90104468	COM_Score	0.4	0.000774311	0.778803	0.922864	-0.000612778	0.824093	0.98365
GCST90104468	CVA_Total	0.4	0.00813647	0.00315835	0.107384	0.00556633	0.0434424	0.73852
GCST90104468	CVB_Total	0.4	-0.00129161	0.639367	0.851558	0.000389843	0.887529	0.98365
GCST90104468	CVD_Total	0.4	0.00283083	0.304419	0.851558	5.64876e-05	0.98365	0.98365
GCST90104468	CVK_Total	0.4	0.00332646	0.227504	0.770015	0.000227095	0.934338	0.98365
GCST90104468	CWR_Norm	0.4	0.0047541	0.0846415	0.541087	0.00187132	0.497298	0.98365
GCST90104468	CWR_Total	0.4	0.0045565	0.0983926	0.541087	0.00091588	0.739739	0.98365
GCST90104468	DS_Total	0.4	0.00236369	0.391078	0.851558	0.000808804	0.76916	0.98365
GCST90104468	EDC_Total	0.4	0.00405619	0.142403	0.605212	0.00124282	0.653101	0.98365
GCST90104468	EDICT_Total	0.4	0.00185359	0.501219	0.851558	0.00253611	0.357457	0.98365
GCST90104468	EDRAN_Mean	0.4	0.00505215	0.0668441	0.541087	0.00122727	0.656174	0.98365
GCST90104468	EIS_Total	0.4	4.43623e-05	0.987199	0.996067	-0.000707639	0.798008	0.98365
GCST90104468	ELD_Total	0.4	0.00147219	0.59442	0.851558	0.00085325	0.757632	0.98365
GCST90104468	ELRAN_Mean	0.4	0.00569676	0.0393712	0.446207	0.0058664	0.0338678	0.73852
GCST90104468	EMA_Total	0.4	-0.000543538	0.849635	0.950253	0.00127712	0.655992	0.98365
GCST90104468	EVA_Total	0.4	0.00137992	0.616637	0.851558	0.000697959	0.800103	0.98365
GCST90104468	EVB_Total	0.4	-1.35867e-05	0.996067	0.996067	0.00101266	0.713333	0.98365
GCST90104468	EVD_Total	0.4	0.00165953	0.547131	0.851558	0.000814508	0.767615	0.98365
GCST90104468	EVK_Total	0.4	0.00124619	0.651191	0.851558	0.00107192	0.697363	0.98365
GCST90104468	EWR_Total	0.4	-0.00155309	0.573145	0.851558	0.000259657	0.924952	0.98365
GCST90104468	MS_Total	0.4	0.00135539	0.622964	0.851558	0.000403445	0.883649	0.98365
GCST90104468	PairC_Total	0.4	0.000746585	0.787149	0.922864	0.000660297	0.811255	0.98365
GCST90104468	PureC_Total	0.4	-0.00213979	0.439005	0.851558	0.00112657	0.68369	0.98365
GCST90104468	RC_MC	0.4	-0.000463756	0.866407	0.950253	-0.00050825	0.853728	0.98365
GCST90104468	RC_OE	0.4	0.00317714	0.249123	0.770015	0.0016058	0.560235	0.98365
GCST90104468	RC_Total	0.4	0.00211886	0.442131	0.851558	0.000519068	0.850651	0.98365
GCST90104468	WO_Total	0.4	0.00129276	0.640148	0.851558	-0.00185645	0.502004	0.98365
GCST90104468	BDS_Total	0.5	-0.00226685	0.37977	0.847367	-0.000716161	0.781408	0.981193
GCST90104468	CCR_Total	0.5	-0.00117282	0.650512	0.847367	-0.00353131	0.17253	0.981193
GCST90104468	CDC_Total	0.5	0.00584948	0.0238365	0.202611	0.00210602	0.415882	0.981193
GCST90104468	CDICT_Total	0.5	0.00314367	0.22307	0.842711	0.001637	0.525783	0.981193
GCST90104468	CDRAN_Mean	0.5	0.00404872	0.131339	0.65898	0.00266457	0.320707	0.981193
GCST90104468	CLD_Total	0.5	0.00249361	0.335353	0.847367	0.00307082	0.235468	0.981193
GCST90104468	COM_Norm	0.5	-0.00133919	0.603837	0.847367	-0.0018356	0.476938	0.981193
GCST90104468	COM_Score	0.5	-0.000539432	0.834439	0.886591	-0.00170526	0.508783	0.981193
GCST90104468	CVA_Total	0.5	0.00672787	0.00912943	0.128781	0.00422942	0.101221	0.981193
GCST90104468	CVB_Total	0.5	-0.00186469	0.469931	0.847367	-0.000416419	0.871804	0.981193
GCST90104468	CVD_Total	0.5	0.00224611	0.384084	0.847367	-0.000419677	0.870809	0.981193
GCST90104468	CVK_Total	0.5	0.00250587	0.331519	0.847367	-0.000324306	0.899991	0.981193
GCST90104468	CWR_Norm	0.5	0.00386793	0.133992	0.65898	0.000609611	0.813293	0.981193
GCST90104468	CWR_Total	0.5	0.00348217	0.177308	0.75356	-0.000271162	0.916332	0.981193
GCST90104468	DS_Total	0.5	0.00130062	0.614203	0.847367	0.000310108	0.904333	0.981193
GCST90104468	EDC_Total	0.5	0.00386241	0.135672	0.65898	0.000841686	0.745064	0.981193
GCST90104468	EDICT_Total	0.5	0.00127612	0.620891	0.847367	0.00169253	0.511837	0.981193
GCST90104468	EDRAN_Mean	0.5	0.00653281	0.011363	0.128781	0.00245372	0.341726	0.981193
GCST90104468	EIS_Total	0.5	0.000217716	0.932968	0.932968	-0.000732886	0.77707	0.981193
GCST90104468	ELD_Total	0.5	0.00228452	0.377454	0.847367	0.00145823	0.573182	0.981193
GCST90104468	ELRAN_Mean	0.5	0.00660039	0.0107756	0.128781	0.00636488	0.013936	0.473825
GCST90104468	EMA_Total	0.5	-0.000948732	0.723621	0.847367	0.000977365	0.715637	0.981193
GCST90104468	EVA_Total	0.5	0.00156149	0.545114	0.847367	0.000412807	0.872906	0.981193
GCST90104468	EVB_Total	0.5	-0.000307334	0.905199	0.93263	0.000433441	0.866611	0.981193
GCST90104468	EVD_Total	0.5	0.000830175	0.747677	0.847367	0.000450247	0.861491	0.981193
GCST90104468	EVK_Total	0.5	0.000853029	0.740977	0.847367	0.000652499	0.800383	0.981193
GCST90104468	EWR_Total	0.5	-0.00122692	0.634487	0.847367	0.00024066	0.925702	0.981193
GCST90104468	MS_Total	0.5	0.00090501	0.725848	0.847367	6.08405e-05	0.981193	0.981193
GCST90104468	PairC_Total	0.5	0.00118517	0.647041	0.847367	0.00080275	0.75646	0.981193
GCST90104468	PureC_Total	0.5	-0.00173071	0.503734	0.847367	0.000865713	0.73804	0.981193
GCST90104468	RC_MC	0.5	-0.000547669	0.83195	0.886591	-0.000304665	0.906031	0.981193
GCST90104468	RC_OE	0.5	0.00172962	0.502754	0.847367	0.000109989	0.966007	0.981193
GCST90104468	RC_Total	0.5	0.00115947	0.653251	0.847367	-0.000290115	0.9105	0.981193
GCST90104468	WO_Total	0.5	0.000934538	0.718096	0.847367	-0.00145081	0.575181	0.981193
GCST90104468	BDS_Total	0.0001	-0.165165	0.0520109	0.411906	-0.0769991	0.367616	0.715463
GCST90104468	CCR_Total	0.0001	0.043774	0.60888	0.85374	0.131602	0.122521	0.371193
GCST90104468	CDC_Total	0.0001	-0.215783	0.0107354	0.121668	-0.107313	0.208603	0.505355
GCST90104468	CDICT_Total	0.0001	0.0158412	0.853159	0.970914	0.180711	0.0332649	0.188501
GCST90104468	CDRAN_Mean	0.0001	0.0790946	0.372932	0.704427	0.0360971	0.68465	0.853481
GCST90104468	CLD_Total	0.0001	0.00618883	0.942358	0.970914	-0.0213193	0.803277	0.853481
GCST90104468	COM_Norm	0.0001	0.150814	0.0763674	0.411906	0.215201	0.0109542	0.093111
GCST90104468	COM_Score	0.0001	0.153824	0.0706124	0.411906	0.229807	0.00649992	0.0736658
GCST90104468	CVA_Total	0.0001	0.0780726	0.360955	0.704427	0.0587274	0.492255	0.783905
GCST90104468	CVB_Total	0.0001	0.0414852	0.62775	0.85374	0.0324905	0.704169	0.853481
GCST90104468	CVD_Total	0.0001	0.24111	0.00424604	0.121668	0.132368	0.120339	0.371193
GCST90104468	CVK_Total	0.0001	0.220596	0.00906657	0.121668	0.122547	0.150667	0.394052
GCST90104468	CWR_Norm	0.0001	0.146715	0.0848043	0.411906	0.239045	0.00459609	0.0736658
GCST90104468	CWR_Total	0.0001	0.0945078	0.268446	0.570448	0.249671	0.0030358	0.0736658
GCST90104468	DS_Total	0.0001	0.0669006	0.43392	0.776488	0.104029	0.222951	0.505355
GCST90104468	EDC_Total	0.0001	-0.0299626	0.726232	0.949688	-0.0864322	0.311675	0.66231
GCST90104468	EDICT_Total	0.0001	0.0433874	0.61205	0.85374	0.0705891	0.408947	0.7318
GCST90104468	EDRAN_Mean	0.0001	0.103371	0.225907	0.512057	-0.0218622	0.798372	0.853481
GCST90104468	EIS_Total	0.0001	0.141349	0.0969599	0.412079	0.0450135	0.598766	0.814321
GCST90104468	ELD_Total	0.0001	-0.121456	0.15436	0.477114	-0.0255197	0.765547	0.853481
GCST90104468	ELRAN_Mean	0.0001	0.062558	0.46441	0.789497	0.0538254	0.529141	0.783905
GCST90104468	EMA_Total	0.0001	-0.0013532	0.987857	0.987857	-0.0484406	0.585654	0.814321
GCST90104468	EVA_Total	0.0001	-0.0109906	0.897824	0.970914	0.0287973	0.736479	0.853481
GCST90104468	EVB_Total	0.0001	-0.0104511	0.902814	0.970914	0.0536757	0.530288	0.783905
GCST90104468	EVD_Total	0.0001	0.00875928	0.918487	0.970914	-0.0253365	0.767182	0.853481
GCST90104468	EVK_Total	0.0001	0.014786	0.86284	0.970914	0.00543594	0.94936	0.94936
GCST90104468	EWR_Total	0.0001	0.0489691	0.567006	0.85374	0.0752274	0.378775	0.715463
GCST90104468	MS_Total	0.0001	0.108822	0.202241	0.491158	0.200509	0.0179473	0.122042
GCST90104468	PairC_Total	0.0001	-0.13636	0.109458	0.413234	0.0110216	0.897537	0.924735
GCST90104468	PureC_Total	0.0001	-0.0166173	0.846051	0.970914	-0.0602266	0.481253	0.783905
GCST90104468	RC_MC	0.0001	0.112367	0.18784	0.491158	0.152921	0.0723005	0.307277
GCST90104468	RC_OE	0.0001	0.112327	0.187998	0.491158	0.135003	0.113069	0.371193
GCST90104468	RC_Total	0.0001	0.131945	0.12154	0.413234	0.158742	0.0619731	0.301012
GCST90104468	WO_Total	0.0001	0.0503283	0.55773	0.85374	0.129187	0.131009	0.371193
GCST90104464	COM_Norm	1e-05	0.247765	0.266254	0.761217	0.0175042	0.938373	0.942342
GCST90104464	WO_Total	1e-05	0.235736	0.290906	0.761217	0.209486	0.349447	0.792081
GCST90104464	EVA_Total	1e-05	0.232037	0.298763	0.761217	0.260305	0.242011	0.748033
GCST90104464	COM_Score	1e-05	0.228109	0.307248	0.761217	0.0163749	0.942342	0.942342
GCST90104464	EDICT_Total	1e-05	0.217119	0.331757	0.761217	0.195935	0.382181	0.812135
GCST90104464	CDC_Total	1e-05	0.205785	0.35822	0.761217	0.0807453	0.720938	0.942342
GCST90104464	CDRAN_Mean	1e-05	-0.212689	0.354636	0.761217	-0.106494	0.645917	0.942342
GCST90104462	PairC_Total	1e-05	0.154423	0.515659	0.762279	-0.0421053	0.860095	0.968288
GCST90104464	ELD_Total	1e-05	0.189117	0.399283	0.787156	0.236589	0.289113	0.768599
GCST90104464	CVD_Total	1e-05	-0.182254	0.416917	0.787156	-0.146245	0.51607	0.942342
GCST90104464	CVK_Total	1e-05	-0.17355	0.439882	0.787156	-0.234331	0.293876	0.768599
GCST90104462	CWR_Norm	1e-05	-0.124024	0.602395	0.799119	0.00150376	0.99498	0.99498
GCST90104462	EDRAN_Mean	1e-05	0.11573	0.627056	0.799119	0.261654	0.265124	0.618479
GCST90104462	ELD_Total	1e-05	0.1169	0.623553	0.799119	0.105263	0.658728	0.933198
GCST90104462	CDRAN_Mean	1e-05	0.127732	0.637339	0.799119	0.0764706	0.778341	0.945128
GCST90104462	CVA_Total	1e-05	0.105469	0.658098	0.799119	0.0691729	0.771985	0.945128
GCST90104466	CVK_Total	1e-05	-0.0830371	0.706415	0.832988	-0.184783	0.39863	0.616064
GCST90104466	EVK_Total	1e-05	-0.0818337	0.71049	0.832988	0.0187747	0.932241	0.932241
GCST90104462	CVB_Total	1e-05	-0.0830399	0.727798	0.841869	-0.0300752	0.899837	0.968288
GCST90104462	COM_Score	1e-05	0.0782972	0.742826	0.841869	0.133835	0.573756	0.886714
GCST90104468	CLD_Total	1e-05	-0.0982708	0.73821	0.848074	-0.367033	0.196739	0.37775
GCST90104468	CVD_Total	1e-05	-0.0938943	0.749521	0.848074	-0.151648	0.604791	0.709065
GCST90104468	BDS_Total	1e-05	0.0564209	0.848074	0.848074	0.0681319	0.816984	0.841741
GCST90104468	CVA_Total	1e-05	0.0680611	0.817171	0.848074	0.164835	0.573346	0.708843
GCST90104468	CVK_Total	1e-05	0.0623022	0.832432	0.848074	0.00659341	0.982153	0.982153
GCST90104468	ELRAN_Mean	1e-05	0.0669861	0.820015	0.848074	-0.0725275	0.805376	0.841741
GCST90104470	CVA_Total	1e-05	-0.246097	0.465719	0.851027	-0.172727	0.611542	0.866352
GCST90104470	CVK_Total	1e-05	0.240855	0.475574	0.851027	0.136364	0.689309	0.878374
GCST90104470	EVB_Total	1e-05	0.24593	0.466032	0.851027	0.318182	0.340298	0.819096
GCST90104466	CLD_Total	1e-05	-0.04324	0.84469	0.872014	-0.132411	0.546995	0.674697
GCST90104466	CVA_Total	1e-05	0.0610797	0.781895	0.872014	0.0928854	0.673365	0.69377
GCST90104466	EVB_Total	1e-05	0.0427676	0.846367	0.872014	0.12747	0.562179	0.674697
GCST90104466	EVD_Total	1e-05	-0.0537678	0.807496	0.872014	-0.116601	0.596232	0.674697
GCST90104466	CVD_Total	1e-05	-0.0332853	0.880157	0.880157	-0.121542	0.580646	0.674697
GCST90104470	BDS_Total	0.001	0.0110455	0.775845	0.982626	-0.00269581	0.944598	0.962893
GCST90104470	CCR_Total	0.001	-0.00514579	0.894629	0.982626	-0.0070255	0.856499	0.962893
GCST90104470	CDC_Total	0.001	0.0219795	0.57182	0.982626	-0.0203424	0.600798	0.955642
GCST90104470	CDICT_Total	0.001	0.0193693	0.617536	0.982626	0.0429337	0.268186	0.701409
GCST90104470	CDRAN_Mean	0.001	-0.00611134	0.880954	0.982626	0.0203502	0.617965	0.955642
GCST90104470	CLD_Total	0.001	0.00796676	0.837525	0.982626	-0.0155664	0.688649	0.955642
GCST90104470	COM_Norm	0.001	-0.034754	0.370169	0.982626	-0.0162551	0.67518	0.955642
GCST90104470	COM_Score	0.001	-0.0268838	0.488226	0.982626	-0.0172222	0.657054	0.955642
GCST90104470	CVA_Total	0.001	0.0176483	0.64913	0.982626	-0.00907129	0.815106	0.955642
GCST90104470	CVB_Total	0.001	0.0626871	0.105763	0.982626	0.0450615	0.245162	0.694626
GCST90104470	CVD_Total	0.001	0.0249153	0.520637	0.982626	0.0141019	0.716204	0.955642
GCST90104470	CVK_Total	0.001	0.0387712	0.317399	0.982626	0.0115648	0.765606	0.955642
GCST90104470	CWR_Norm	0.001	-0.0212347	0.584072	0.982626	-0.0377364	0.330498	0.802638
GCST90104470	CWR_Total	0.001	-0.0199654	0.606751	0.982626	-0.0246945	0.524339	0.955642
GCST90104470	DS_Total	0.001	-0.00505153	0.896393	0.982626	-0.0454089	0.241539	0.694626
GCST90104470	EDC_Total	0.001	-0.01321	0.734029	0.982626	-0.0092978	0.810996	0.955642
GCST90104470	EDICT_Total	0.001	0.0201445	0.603527	0.982626	0.0325947	0.400658	0.908158
GCST90104470	EDRAN_Mean	0.001	-0.0178438	0.645508	0.982626	-0.0533923	0.168412	0.694626
GCST90104470	EIS_Total	0.001	0.0393524	0.311288	0.982626	0.0452836	0.243907	0.694626
GCST90104470	ELD_Total	0.001	0.0567506	0.143772	0.982626	-0.0203418	0.600534	0.955642
GCST90104470	ELRAN_Mean	0.001	0.00225451	0.953725	0.982626	-0.00457836	0.906192	0.962893
GCST90104470	EMA_Total	0.001	-0.000105922	0.997929	0.997929	0.0131707	0.746875	0.955642
GCST90104470	EVA_Total	0.001	0.00951386	0.806261	0.982626	0.0688107	0.0757492	0.624422
GCST90104470	EVB_Total	0.001	0.0377074	0.330869	0.982626	0.0840326	0.0300051	0.624422
GCST90104470	EVD_Total	0.001	0.0324242	0.403127	0.982626	0.0555789	0.151625	0.694626
GCST90104470	EVK_Total	0.001	0.0257045	0.507511	0.982626	0.0723628	0.0617887	0.624422
GCST90104470	EWR_Total	0.001	-0.0083575	0.829422	0.982626	0.0306204	0.429812	0.91335
GCST90104470	MS_Total	0.001	-0.0166477	0.668032	0.982626	-0.00180615	0.962893	0.962893
GCST90104470	PairC_Total	0.001	-0.0348856	0.369081	0.982626	-0.0486339	0.210376	0.694626
GCST90104470	PureC_Total	0.001	-0.00275645	0.943481	0.982626	0.02708	0.486044	0.955642
GCST90104470	RC_MC	0.001	-0.0449743	0.246077	0.982626	-0.0730157	0.0594692	0.624422
GCST90104470	RC_OE	0.001	-0.0047075	0.903414	0.982626	-0.0464391	0.231015	0.694626
GCST90104470	RC_Total	0.001	-0.0333053	0.390462	0.982626	-0.0653288	0.0918267	0.624422
GCST90104470	WO_Total	0.001	0.0124595	0.748614	0.982626	0.00292156	0.940102	0.962893
GCST90104470	BDS_Total	0.01	-0.0201695	0.138425	0.336176	-0.0257929	0.0581042	0.288809
GCST90104470	CCR_Total	0.01	-0.0342408	0.0121203	0.12673	-0.0285396	0.0365511	0.288809
GCST90104470	CDC_Total	0.01	-0.0174402	0.201522	0.453247	-0.0254612	0.0622092	0.288809
GCST90104470	CDICT_Total	0.01	-0.00725715	0.593982	0.747978	-0.00663558	0.625964	0.709426
GCST90104470	CDRAN_Mean	0.01	0.0119072	0.402465	0.547352	0.0169817	0.232451	0.333499
GCST90104470	CLD_Total	0.01	-0.00646532	0.635763	0.771998	-0.00313238	0.818506	0.868897
GCST90104470	COM_Norm	0.01	-0.0124666	0.35975	0.547352	-0.0166095	0.222378	0.333499
GCST90104470	COM_Score	0.01	-0.0154858	0.25526	0.464223	-0.0164294	0.227432	0.333499
GCST90104470	CVA_Total	0.01	-0.00109049	0.936151	0.964519	0.00542168	0.690421	0.757236
GCST90104470	CVB_Total	0.01	-0.0116712	0.39122	0.547352	-0.0110047	0.418837	0.54771
GCST90104470	CVD_Total	0.01	-0.0295741	0.0297795	0.12673	-0.0227261	0.0949804	0.293576
GCST90104470	CVK_Total	0.01	-0.0289275	0.0335462	0.12673	-0.0213131	0.117383	0.332585
GCST90104470	CWR_Norm	0.01	-0.030597	0.0245628	0.12673	-0.0207208	0.127927	0.333499
GCST90104470	CWR_Total	0.01	-0.0316094	0.0201989	0.12673	-0.0173999	0.201141	0.333499
GCST90104470	DS_Total	0.01	0.00237943	0.86124	0.963449	-0.00711095	0.601404	0.705094
GCST90104470	EDC_Total	0.01	-0.016507	0.226623	0.453247	-0.0315532	0.0207988	0.288809
GCST90104470	EDICT_Total	0.01	0.0145354	0.285636	0.464223	0.0193709	0.154735	0.333499
GCST90104470	EDRAN_Mean	0.01	-0.0274233	0.0439132	0.135732	-0.0192422	0.157456	0.333499
GCST90104470	EIS_Total	0.01	-0.000359125	0.979011	0.979011	-0.0123683	0.364885	0.496244
GCST90104470	ELD_Total	0.01	-0.00543903	0.690274	0.809286	-0.0201005	0.140812	0.333499
GCST90104470	ELRAN_Mean	0.01	0.00122579	0.928462	0.964519	0.0173812	0.202968	0.333499
GCST90104470	EMA_Total	0.01	0.015817	0.266069	0.464223	0.00918692	0.518314	0.629382
GCST90104470	EVA_Total	0.01	0.0347648	0.0106303	0.12673	0.0243105	0.074077	0.288809
GCST90104470	EVB_Total	0.01	0.031095	0.0223236	0.12673	0.0299347	0.0278408	0.288809
GCST90104470	EVD_Total	0.01	0.0227051	0.0952849	0.252522	0.0178066	0.190807	0.333499
GCST90104470	EVK_Total	0.01	0.0292517	0.0316091	0.12673	0.0241137	0.0764493	0.288809
GCST90104470	EWR_Total	0.01	0.0145013	0.286726	0.464223	0.0186178	0.171374	0.333499
GCST90104470	MS_Total	0.01	-0.00910974	0.503432	0.658334	0.00224731	0.868897	0.868897
GCST90104470	PairC_Total	0.01	-0.00208765	0.878439	0.963449	-0.00257983	0.850087	0.868897
GCST90104470	PureC_Total	0.01	-0.016638	0.222873	0.453247	-0.0161959	0.235411	0.333499
GCST90104470	RC_MC	0.01	-0.0117738	0.387113	0.547352	-0.00998777	0.463156	0.583233
GCST90104470	RC_OE	0.01	-0.0299632	0.0277068	0.12673	-0.0292535	0.0316148	0.288809
GCST90104470	RC_Total	0.01	-0.0278347	0.0408581	0.135732	-0.0230176	0.090845	0.293576
GCST90104470	WO_Total	0.01	-0.0226882	0.0965524	0.252522	-0.0275724	0.0434172	0.288809
GCST90104470	BDS_Total	0.05	-0.0105073	0.117233	0.398593	-0.0104109	0.120632	0.580344
GCST90104470	CCR_Total	0.05	-0.00885269	0.187995	0.537043	-0.00508894	0.449172	0.663994
GCST90104470	CDC_Total	0.05	0.00454521	0.499092	0.735195	0.00397348	0.55459	0.754243
GCST90104470	CDICT_Total	0.05	0.00604437	0.367473	0.722475	0.00188476	0.778698	0.956135
GCST90104470	CDRAN_Mean	0.05	0.00215654	0.757866	0.886439	0.00616116	0.378446	0.616459
GCST90104470	CLD_Total	0.05	0.00709356	0.291344	0.660379	0.000228781	0.972852	0.972852
GCST90104470	COM_Norm	0.05	-0.00140316	0.834295	0.886439	-0.00448024	0.50416	0.714227
GCST90104470	COM_Score	0.05	-0.0034337	0.608701	0.795994	-0.00629129	0.34826	0.616459
GCST90104470	CVA_Total	0.05	-0.00477282	0.476696	0.735195	-0.00796387	0.235061	0.590546
GCST90104470	CVB_Total	0.05	-0.000514459	0.938858	0.938858	-0.00536229	0.42399	0.655258
GCST90104470	CVD_Total	0.05	-0.00560005	0.403736	0.722475	-0.00738576	0.270799	0.613812
GCST90104470	CVK_Total	0.05	-0.00575415	0.390923	0.722475	-0.00783227	0.242887	0.590546
GCST90104470	CWR_Norm	0.05	-0.00148234	0.8251	0.886439	-0.000614495	0.927008	0.972852
GCST90104470	CWR_Total	0.05	-0.00477211	0.476811	0.735195	-0.00587931	0.380754	0.616459
GCST90104470	DS_Total	0.05	0.00492105	0.463114	0.735195	-0.00162877	0.808123	0.956135
GCST90104470	EDC_Total	0.05	-0.00307699	0.647204	0.814997	-0.00680195	0.311688	0.616459
GCST90104470	EDICT_Total	0.05	0.0124082	0.0642961	0.39477	0.0130793	0.0511534	0.580344
GCST90104470	EDRAN_Mean	0.05	-0.0155155	0.0206993	0.39477	-0.00839047	0.210933	0.590546
GCST90104470	EIS_Total	0.05	0.00272561	0.685151	0.83197	-0.000802393	0.904991	0.972852
GCST90104470	ELD_Total	0.05	-0.00177307	0.791973	0.886439	-0.00156838	0.815527	0.956135
GCST90104470	ELRAN_Mean	0.05	-0.00381094	0.570867	0.776379	0.00238026	0.723339	0.945904
GCST90104470	EMA_Total	0.05	0.0120227	0.0856067	0.39477	-0.00107698	0.877623	0.972852
GCST90104470	EVA_Total	0.05	0.0112545	0.0933302	0.39477	0.00601392	0.369891	0.616459
GCST90104470	EVB_Total	0.05	0.0130586	0.0515228	0.39477	0.0102335	0.127048	0.580344
GCST90104470	EVD_Total	0.05	0.0136379	0.0420023	0.39477	0.00615732	0.358588	0.616459
GCST90104470	EVK_Total	0.05	0.0142018	0.0342112	0.39477	0.00782763	0.243166	0.590546
GCST90104470	EWR_Total	0.05	0.0116578	0.0821706	0.39477	0.00984035	0.142316	0.580344
GCST90104470	MS_Total	0.05	0.000910418	0.892039	0.919071	0.000342407	0.959289	0.972852
GCST90104470	PairC_Total	0.05	0.0109135	0.104498	0.39477	0.0151962	0.0237865	0.580344
GCST90104470	PureC_Total	0.05	-0.00638133	0.342514	0.722475	-0.0120913	0.0720817	0.580344
GCST90104470	RC_MC	0.05	-0.0043261	0.518961	0.735195	-0.00794687	0.236114	0.590546
GCST90104470	RC_OE	0.05	-0.00879986	0.189545	0.537043	-0.00957074	0.153621	0.580344
GCST90104470	RC_Total	0.05	-0.00781756	0.243826	0.592148	-0.00991459	0.139374	0.580344
GCST90104470	WO_Total	0.05	-0.00831708	0.216143	0.565297	-0.01013	0.131949	0.580344
GCST90104470	BDS_Total	0.1	-0.00498045	0.318717	0.570335	-0.00891344	0.0743397	0.431848
GCST90104470	CCR_Total	0.1	-0.00245417	0.624093	0.76584	-0.00392637	0.43302	0.772364
GCST90104470	CDC_Total	0.1	0.00240755	0.630691	0.76584	0.0019862	0.69165	0.93286
GCST90104470	CDICT_Total	0.1	0.0115631	0.0205922	0.0777927	0.00672369	0.178203	0.504909
GCST90104470	CDRAN_Mean	0.1	0.00602178	0.247208	0.494416	0.00710438	0.172191	0.504909
GCST90104470	CLD_Total	0.1	0.0070765	0.15755	0.412053	0.00321901	0.52028	0.804069
GCST90104470	COM_Norm	0.1	0.00588809	0.238449	0.494416	-0.000115635	0.981529	0.981529
GCST90104470	COM_Score	0.1	0.00324811	0.515492	0.762032	-0.00160624	0.747765	0.93286
GCST90104470	CVA_Total	0.1	0.00815583	0.102465	0.316711	0.00611729	0.220636	0.577049
GCST90104470	CVB_Total	0.1	0.00500081	0.316689	0.570335	0.00205899	0.68015	0.93286
GCST90104470	CVD_Total	0.1	-0.000164019	0.973802	0.973802	0.00088517	0.859326	0.934134
GCST90104470	CVK_Total	0.1	0.00205256	0.681093	0.798523	0.00131469	0.792372	0.93286
GCST90104470	CWR_Norm	0.1	0.0066676	0.181944	0.441864	0.00450418	0.367222	0.734444
GCST90104470	CWR_Total	0.1	0.00273213	0.584419	0.76584	-0.00015181	0.975756	0.981529
GCST90104470	DS_Total	0.1	0.0129997	0.00923972	0.0668877	0.00372973	0.455178	0.772364
GCST90104470	EDC_Total	0.1	-0.000164599	0.973778	0.973802	-0.00171468	0.732032	0.93286
GCST90104470	EDICT_Total	0.1	0.0117003	0.0191375	0.0777927	0.0118767	0.0173988	0.29578
GCST90104470	EDRAN_Mean	0.1	-0.0165038	0.000951313	0.0323446	-0.00847822	0.089601	0.435205
GCST90104470	EIS_Total	0.1	0.00709127	0.156695	0.412053	0.00467112	0.350864	0.734444
GCST90104470	ELD_Total	0.1	0.00187196	0.708504	0.802971	0.00472983	0.344843	0.734444
GCST90104470	ELRAN_Mean	0.1	-0.000895147	0.858135	0.911769	0.00111948	0.823112	0.93286
GCST90104470	EMA_Total	0.1	0.013072	0.0119928	0.0679591	0.00446721	0.390594	0.737789
GCST90104470	EVA_Total	0.1	0.0116001	0.020196	0.0777927	0.00497119	0.319564	0.734444
GCST90104470	EVB_Total	0.1	0.0128927	0.00983643	0.0668877	0.00784324	0.116316	0.478872
GCST90104470	EVD_Total	0.1	0.0148091	0.00302388	0.0472499	0.00762638	0.12676	0.478872
GCST90104470	EVK_Total	0.1	0.0143086	0.00416911	0.0472499	0.0069497	0.164071	0.504909
GCST90104470	EWR_Total	0.1	0.0112501	0.0242862	0.0825732	0.00940905	0.0595742	0.431848
GCST90104470	MS_Total	0.1	0.0015841	0.751141	0.823832	0.00247659	0.620029	0.916564
GCST90104470	PairC_Total	0.1	0.00468858	0.349054	0.593393	0.0106155	0.0339872	0.385189
GCST90104470	PureC_Total	0.1	-0.00624241	0.2125	0.481666	-0.0120123	0.0164341	0.29578
GCST90104470	RC_MC	0.1	0.00242046	0.627974	0.76584	-0.00355171	0.477048	0.772364
GCST90104470	RC_OE	0.1	0.00340993	0.494813	0.762032	-0.0012661	0.799902	0.93286
GCST90104470	RC_Total	0.1	0.00369534	0.459413	0.743811	-0.000759247	0.879185	0.934134
GCST90104470	WO_Total	0.1	-0.00266432	0.594725	0.76584	-0.00887982	0.0762085	0.431848
GCST90104470	BDS_Total	0.2	-0.00554725	0.135991	0.398403	-0.00825695	0.0264753	0.323549
GCST90104470	CCR_Total	0.2	-0.00236094	0.526878	0.909446	-0.0050956	0.172024	0.814924
GCST90104470	CDC_Total	0.2	0.000359024	0.923344	0.942155	0.000120589	0.974218	0.999139
GCST90104470	CDICT_Total	0.2	0.00392209	0.291749	0.636809	0.00124056	0.738778	0.904556
GCST90104470	CDRAN_Mean	0.2	0.00614253	0.112743	0.383327	0.00857216	0.0268752	0.323549
GCST90104470	CLD_Total	0.2	0.00397343	0.28683	0.636809	0.00194182	0.602705	0.853832
GCST90104470	COM_Norm	0.2	-0.00329927	0.375227	0.750454	-0.00790229	0.0336805	0.323549
GCST90104470	COM_Score	0.2	-0.00385889	0.299675	0.636809	-0.00771731	0.0380646	0.323549
GCST90104470	CVA_Total	0.2	0.00452577	0.223804	0.585334	0.00295261	0.427414	0.814924
GCST90104470	CVB_Total	0.2	-0.00275126	0.459601	0.868136	-0.0037447	0.314161	0.814924
GCST90104470	CVD_Total	0.2	0.000912089	0.806334	0.942155	-4.01565e-06	0.999139	0.999139
GCST90104470	CVK_Total	0.2	0.000994738	0.789182	0.942155	-0.000253402	0.945697	0.999139
GCST90104470	CWR_Norm	0.2	0.00184479	0.620068	0.942155	0.000884494	0.81212	0.952141
GCST90104470	CWR_Total	0.2	0.000576147	0.876956	0.942155	-0.00148711	0.689426	0.901557
GCST90104470	DS_Total	0.2	0.00677161	0.0687027	0.349748	0.00155526	0.675883	0.901557
GCST90104470	EDC_Total	0.2	-0.00088523	0.812456	0.942155	-0.00402924	0.280178	0.814924
GCST90104470	EDICT_Total	0.2	0.0065715	0.0773139	0.349748	0.00510803	0.169725	0.814924
GCST90104470	EDRAN_Mean	0.2	-0.00698646	0.0604118	0.349748	-0.00203692	0.58406	0.853832
GCST90104470	EIS_Total	0.2	0.00549709	0.140613	0.398403	0.00348789	0.349821	0.814924
GCST90104470	ELD_Total	0.2	-0.00231466	0.534968	0.909446	0.00121372	0.744929	0.904556
GCST90104470	ELRAN_Mean	0.2	0.000635359	0.864779	0.942155	0.00355352	0.340873	0.814924
GCST90104470	EMA_Total	0.2	0.00651323	0.0925805	0.349748	0.000355288	0.926899	0.999139
GCST90104470	EVA_Total	0.2	0.00711195	0.0559245	0.349748	0.00263452	0.478866	0.814924
GCST90104470	EVB_Total	0.2	0.00643541	0.0836707	0.349748	0.00263973	0.477998	0.814924
GCST90104470	EVD_Total	0.2	0.00677908	0.0684321	0.349748	0.00263152	0.479367	0.814924
GCST90104470	EVK_Total	0.2	0.00708432	0.0568845	0.349748	0.00201358	0.588352	0.853832
GCST90104470	EWR_Total	0.2	0.00724351	0.0515427	0.349748	0.0048259	0.194593	0.814924
GCST90104470	MS_Total	0.2	0.000369216	0.920953	0.942155	0.000675973	0.855835	0.969946
GCST90104470	PairC_Total	0.2	-0.00058627	0.875126	0.942155	0.00337271	0.365963	0.814924
GCST90104470	PureC_Total	0.2	0.00086908	0.815801	0.942155	-0.00455209	0.222409	0.814924
GCST90104470	RC_MC	0.2	-0.000539356	0.884745	0.942155	-0.00276805	0.456912	0.814924
GCST90104470	RC_OE	0.2	0.000581474	0.875815	0.942155	-0.00285184	0.443403	0.814924
GCST90104470	RC_Total	0.2	0.000269986	0.942155	0.942155	-0.00218269	0.55746	0.853832
GCST90104470	WO_Total	0.2	-0.00124422	0.738801	0.942155	-0.00614619	0.0995264	0.676779
GCST90104470	BDS_Total	0.3	-0.00460369	0.145854	0.463072	-0.00803135	0.011175	0.379949
GCST90104470	CCR_Total	0.3	0.000284811	0.928512	0.952176	-0.0029282	0.356323	0.800343
GCST90104470	CDC_Total	0.3	0.00089626	0.777688	0.928198	0.00117564	0.711129	0.904389
GCST90104470	CDICT_Total	0.3	0.00615854	0.0516763	0.439249	0.00305986	0.333659	0.800343
GCST90104470	CDRAN_Mean	0.3	0.00343934	0.296306	0.671627	0.0066189	0.044441	0.400587
GCST90104470	CLD_Total	0.3	0.00428452	0.177057	0.463072	0.00132221	0.676992	0.904389
GCST90104470	COM_Norm	0.3	-0.00178146	0.573588	0.847913	-0.00681212	0.0313964	0.400587
GCST90104470	COM_Score	0.3	-0.00188956	0.550559	0.847913	-0.00628393	0.0471279	0.400587
GCST90104470	CVA_Total	0.3	0.00546599	0.0841862	0.463072	0.0036797	0.245016	0.800343
GCST90104470	CVB_Total	0.3	-0.000409913	0.896958	0.952176	-0.000766495	0.808655	0.904389
GCST90104470	CVD_Total	0.3	-0.000827341	0.793796	0.928198	0.00101127	0.749353	0.904389
GCST90104470	CVK_Total	0.3	-0.000189833	0.952176	0.952176	0.00151993	0.631089	0.904389
GCST90104470	CWR_Norm	0.3	0.00249994	0.429733	0.811719	0.00071593	0.821094	0.904389
GCST90104470	CWR_Total	0.3	0.00144941	0.647081	0.88003	-0.00135347	0.669003	0.904389
GCST90104470	DS_Total	0.3	0.00438341	0.166041	0.463072	0.000668842	0.832626	0.904389
GCST90104470	EDC_Total	0.3	-0.0023275	0.463428	0.829293	-0.0041331	0.192909	0.800343
GCST90104470	EDICT_Total	0.3	0.00442158	0.16241	0.463072	0.00280177	0.376036	0.800343
GCST90104470	EDRAN_Mean	0.3	-0.00918939	0.00369437	0.125608	-0.00321419	0.309906	0.800343
GCST90104470	EIS_Total	0.3	0.00392868	0.215818	0.52413	0.00357091	0.260586	0.800343
GCST90104470	ELD_Total	0.3	0.00182271	0.565805	0.847913	0.00289495	0.361741	0.800343
GCST90104470	ELRAN_Mean	0.3	-0.00284406	0.370272	0.786828	0.000484677	0.878645	0.90527
GCST90104470	EMA_Total	0.3	0.00493816	0.133685	0.463072	0.000138306	0.966496	0.966496
GCST90104470	EVA_Total	0.3	0.0074982	0.0178382	0.247359	0.00279843	0.376632	0.800343
GCST90104470	EVB_Total	0.3	0.00508692	0.108024	0.463072	0.000593801	0.851189	0.904389
GCST90104470	EVD_Total	0.3	0.00457061	0.148735	0.463072	0.00182066	0.565151	0.904389
GCST90104470	EVK_Total	0.3	0.00560346	0.0766719	0.463072	0.00109262	0.729949	0.904389
GCST90104470	EWR_Total	0.3	0.00725914	0.0218258	0.247359	0.00414329	0.190541	0.800343
GCST90104470	MS_Total	0.3	0.00120675	0.703034	0.919353	0.000845149	0.789475	0.904389
GCST90104470	PairC_Total	0.3	-0.000375007	0.905951	0.952176	0.00229049	0.470523	0.888766
GCST90104470	PureC_Total	0.3	0.00145757	0.646101	0.88003	-0.00289182	0.36228	0.800343
GCST90104470	RC_MC	0.3	0.000940286	0.766436	0.928198	-0.00256602	0.417585	0.83517
GCST90104470	RC_OE	0.3	0.00252643	0.424805	0.811719	-0.000902161	0.775647	0.904389
GCST90104470	RC_Total	0.3	0.00208905	0.509292	0.847913	-0.000797015	0.801211	0.904389
GCST90104470	WO_Total	0.3	0.000726476	0.818998	0.928198	-0.00525616	0.0977912	0.66498
GCST90104470	BDS_Total	0.4	-0.00419011	0.14087	0.65958	-0.00598028	0.0355798	0.403238
GCST90104470	CCR_Total	0.4	-0.000900175	0.752434	0.94751	-0.00307484	0.281275	0.933058
GCST90104470	CDC_Total	0.4	-0.00246592	0.38753	0.724563	-0.000935553	0.743036	0.935829
GCST90104470	CDICT_Total	0.4	0.00327612	0.249509	0.65958	0.00129167	0.649817	0.935829
GCST90104470	CDRAN_Mean	0.4	0.00216197	0.46522	0.790873	0.00578997	0.0504922	0.429184
GCST90104470	CLD_Total	0.4	0.00380233	0.182665	0.65958	0.000473587	0.868176	0.935829
GCST90104470	COM_Norm	0.4	-0.00250042	0.379543	0.724563	-0.00653271	0.0216847	0.403238
GCST90104470	COM_Score	0.4	-0.00271779	0.339513	0.721465	-0.00600351	0.0348701	0.403238
GCST90104470	CVA_Total	0.4	0.0041389	0.145753	0.65958	0.00240049	0.39884	0.933058
GCST90104470	CVB_Total	0.4	-0.000493924	0.862181	0.952808	-0.000426725	0.88078	0.935829
GCST90104470	CVD_Total	0.4	0.00141478	0.619014	0.876936	0.00203887	0.473623	0.935829
GCST90104470	CVK_Total	0.4	0.00145003	0.610304	0.876936	0.00220144	0.439086	0.933058
GCST90104470	CWR_Norm	0.4	0.00237028	0.404903	0.724563	0.000834155	0.769435	0.935829
GCST90104470	CWR_Total	0.4	0.00112136	0.693555	0.906957	-0.000954317	0.73737	0.935829
GCST90104470	DS_Total	0.4	0.00330982	0.244652	0.65958	-0.000110112	0.969125	0.969125
GCST90104470	EDC_Total	0.4	-0.000370278	0.89676	0.952808	-0.00255674	0.37028	0.933058
GCST90104470	EDICT_Total	0.4	0.00378323	0.183588	0.65958	0.00261428	0.358144	0.933058
GCST90104470	EDRAN_Mean	0.4	-0.008261	0.00369167	0.125517	-0.00254691	0.370728	0.933058
GCST90104470	EIS_Total	0.4	0.00363962	0.20213	0.65958	0.00233761	0.412664	0.933058
GCST90104470	ELD_Total	0.4	0.001751	0.539453	0.864121	0.00338949	0.23489	0.933058
GCST90104470	ELRAN_Mean	0.4	-0.00289478	0.310376	0.70352	0.00123697	0.664669	0.935829
GCST90104470	EMA_Total	0.4	0.00384584	0.193859	0.65958	-0.000229864	0.938102	0.96653
GCST90104470	EVA_Total	0.4	0.00564869	0.0471056	0.533864	0.00124635	0.661348	0.935829
GCST90104470	EVB_Total	0.4	0.00320304	0.260265	0.65958	-0.000698536	0.806059	0.935829
GCST90104470	EVD_Total	0.4	0.00312803	0.271592	0.65958	0.000698928	0.805953	0.935829
GCST90104470	EVK_Total	0.4	0.00384867	0.176155	0.65958	-0.000522837	0.854201	0.935829
GCST90104470	EWR_Total	0.4	0.00654192	0.0214917	0.365359	0.00300909	0.290251	0.933058
GCST90104470	MS_Total	0.4	0.000578293	0.838952	0.952808	0.000570977	0.840962	0.935829
GCST90104470	PairC_Total	0.4	-0.000417544	0.88366	0.952808	0.00137304	0.63038	0.935829
GCST90104470	PureC_Total	0.4	9.17463e-05	0.974351	0.974351	-0.00302549	0.289031	0.933058
GCST90104470	RC_MC	0.4	0.000374712	0.895232	0.952808	-0.00345919	0.224105	0.933058
GCST90104470	RC_OE	0.4	0.00166211	0.559137	0.864121	-0.00118193	0.677869	0.935829
GCST90104470	RC_Total	0.4	0.00126853	0.655737	0.891802	-0.0013813	0.627366	0.935829
GCST90104470	WO_Total	0.4	0.00016129	0.954931	0.974351	-0.00450364	0.114552	0.778952
GCST90104470	BDS_Total	0.5	-0.00384322	0.145003	0.814844	-0.00532936	0.0432812	0.490521
GCST90104470	CCR_Total	0.5	-0.00213783	0.418883	0.837766	-0.00388746	0.141579	0.80228
GCST90104470	CDC_Total	0.5	-0.00154322	0.559527	0.923127	-0.000163032	0.950843	0.98553
GCST90104470	CDICT_Total	0.5	0.00331848	0.208154	0.814844	0.00131148	0.618888	0.98553
GCST90104470	CDRAN_Mean	0.5	0.00118461	0.66576	0.923127	0.00427415	0.119091	0.80228
GCST90104470	CLD_Total	0.5	0.00282089	0.286061	0.814844	-0.000483843	0.854814	0.98553
GCST90104470	COM_Norm	0.5	-0.00235701	0.371424	0.814844	-0.0060145	0.0225604	0.490521
GCST90104470	COM_Score	0.5	-0.0022983	0.383456	0.814844	-0.0053773	0.0414344	0.490521
GCST90104470	CVA_Total	0.5	0.00385585	0.143647	0.814844	0.00230028	0.382999	0.98553
GCST90104470	CVB_Total	0.5	-0.000471806	0.85799	0.95954	-0.000254436	0.923127	0.98553
GCST90104470	CVD_Total	0.5	0.000373031	0.887497	0.95954	0.00105802	0.688232	0.98553
GCST90104470	CVK_Total	0.5	0.000571641	0.828368	0.95954	0.00131307	0.618496	0.98553
GCST90104470	CWR_Norm	0.5	0.00109224	0.67877	0.923127	9.53102e-05	0.971172	0.98553
GCST90104470	CWR_Total	0.5	-0.000213008	0.935628	0.95954	-0.00164027	0.533983	0.98553
GCST90104470	DS_Total	0.5	0.00318989	0.226303	0.814844	-0.000218642	0.933906	0.98553
GCST90104470	EDC_Total	0.5	-0.000363811	0.890578	0.95954	-0.00329231	0.213145	0.98553
GCST90104470	EDICT_Total	0.5	0.00305959	0.24586	0.814844	0.0015475	0.557239	0.98553
GCST90104470	EDRAN_Mean	0.5	-0.00733161	0.00542979	0.184613	-0.0016374	0.534637	0.98553
GCST90104470	EIS_Total	0.5	0.00313947	0.235133	0.814844	0.00134497	0.611019	0.98553
GCST90104470	ELD_Total	0.5	0.00189058	0.474638	0.849353	0.00266795	0.313011	0.98553
GCST90104470	ELRAN_Mean	0.5	-0.00196164	0.458215	0.849353	0.00181464	0.492587	0.98553
GCST90104470	EMA_Total	0.5	0.00263801	0.335999	0.814844	-0.000986132	0.71911	0.98553
GCST90104470	EVA_Total	0.5	0.00476368	0.0708181	0.802605	0.000241503	0.927024	0.98553
GCST90104470	EVB_Total	0.5	0.00248707	0.345566	0.814844	-0.00118955	0.651891	0.98553
GCST90104470	EVD_Total	0.5	0.00277488	0.292626	0.814844	-4.78211e-05	0.98553	0.98553
GCST90104470	EVK_Total	0.5	0.00310742	0.238599	0.814844	-0.00124927	0.635653	0.98553
GCST90104470	EWR_Total	0.5	0.00496711	0.0596	0.802605	0.00180371	0.493949	0.98553
GCST90104470	MS_Total	0.5	0.000133779	0.95954	0.95954	-9.05622e-05	0.972604	0.98553
GCST90104470	PairC_Total	0.5	0.000688993	0.794434	0.95954	0.0011998	0.650023	0.98553
GCST90104470	PureC_Total	0.5	0.00127392	0.629995	0.923127	-0.00232863	0.378548	0.98553
GCST90104470	RC_MC	0.5	0.000719074	0.785097	0.95954	-0.00205757	0.435237	0.98553
GCST90104470	RC_OE	0.5	0.00130373	0.621029	0.923127	-0.000547929	0.835399	0.98553
GCST90104470	RC_Total	0.5	0.00123899	0.638467	0.923127	-0.000906096	0.731144	0.98553
GCST90104470	WO_Total	0.5	-0.000230567	0.930528	0.95954	-0.00424425	0.108532	0.80228
GCST90104470	BDS_Total	0.0001	0.049353	0.687159	0.707982	-0.0409938	0.738048	0.935
GCST90104470	CCR_Total	0.0001	0.147558	0.226298	0.468623	0.152649	0.210502	0.911343
GCST90104470	CDC_Total	0.0001	-0.187975	0.121927	0.376864	-0.0949945	0.437497	0.911343
GCST90104470	CDICT_Total	0.0001	0.260196	0.0308344	0.355506	0.19167	0.114633	0.911343
GCST90104470	CDRAN_Mean	0.0001	-0.0958175	0.458802	0.601627	-0.162298	0.207561	0.911343
GCST90104470	CLD_Total	0.0001	0.0195124	0.873562	0.873562	-0.101973	0.40442	0.911343
GCST90104470	COM_Norm	0.0001	0.109884	0.368752	0.56989	0.102704	0.401043	0.911343
GCST90104470	COM_Score	0.0001	0.0615818	0.615197	0.707982	0.0622214	0.611523	0.911343
GCST90104470	CVA_Total	0.0001	-0.215656	0.0751322	0.355506	-0.201425	0.0969844	0.911343
GCST90104470	CVB_Total	0.0001	0.201391	0.0970413	0.355506	0.1057	0.387372	0.911343
GCST90104470	CVD_Total	0.0001	-0.0904025	0.460067	0.601627	-0.0476434	0.697464	0.935
GCST90104470	CVK_Total	0.0001	-0.0644839	0.598606	0.707982	-0.0370479	0.762481	0.935
GCST90104470	CWR_Norm	0.0001	0.0978553	0.423757	0.600323	0.0909755	0.457217	0.911343
GCST90104470	CWR_Total	0.0001	0.121636	0.319432	0.517176	0.0943003	0.440869	0.911343
GCST90104470	DS_Total	0.0001	0.232882	0.0541432	0.355506	0.057837	0.636892	0.911343
GCST90104470	EDC_Total	0.0001	-0.124129	0.309538	0.517176	-0.019145	0.875923	0.96069
GCST90104470	EDICT_Total	0.0001	-0.0994569	0.416174	0.600323	-0.056741	0.643301	0.911343
GCST90104470	EDRAN_Mean	0.0001	0.223246	0.0651999	0.355506	0.0745342	0.542747	0.911343
GCST90104470	EIS_Total	0.0001	0.140924	0.248095	0.468623	0.0960541	0.432379	0.911343
GCST90104470	ELD_Total	0.0001	0.051425	0.674747	0.707982	-0.010011	0.934933	0.96269
GCST90104470	ELRAN_Mean	0.0001	0.15027	0.217782	0.468623	0.00573621	0.96269	0.96269
GCST90104470	EMA_Total	0.0001	0.0536267	0.678902	0.707982	0.104077	0.420811	0.911343
GCST90104470	EVA_Total	0.0001	-0.169931	0.162731	0.461072	0.00679576	0.955805	0.96269
GCST90104470	EVB_Total	0.0001	-0.15088	0.215898	0.468623	-0.0640117	0.601292	0.911343
GCST90104470	EVD_Total	0.0001	-0.198078	0.102782	0.355506	-0.106978	0.381623	0.911343
GCST90104470	EVK_Total	0.0001	-0.197081	0.104561	0.355506	-0.0816953	0.504561	0.911343
GCST90104470	EWR_Total	0.0001	-0.213365	0.078357	0.355506	-0.118743	0.331161	0.911343
GCST90104470	MS_Total	0.0001	-0.251347	0.0372262	0.355506	-0.153343	0.20841	0.911343
GCST90104470	PairC_Total	0.0001	0.0597844	0.62557	0.707982	0.0729631	0.551309	0.911343
GCST90104470	PureC_Total	0.0001	0.126331	0.300968	0.517176	0.262075	0.0296026	0.911343
GCST90104470	RC_MC	0.0001	0.0758873	0.535425	0.674239	0.0282791	0.81758	0.935
GCST90104470	RC_OE	0.0001	0.213958	0.0775127	0.355506	0.0630617	0.606711	0.911343
GCST90104470	RC_Total	0.0001	0.142827	0.2417	0.468623	0.0350018	0.775244	0.935
GCST90104470	WO_Total	0.0001	0.149477	0.22025	0.468623	-0.02711	0.825	0.935
GCST90104462	CWR_Total	1e-05	-0.0522831	0.826719	0.906724	0.0210526	0.929799	0.968288
GCST90104462	WO_Total	1e-05	0.0430183	0.857091	0.910659	0.121805	0.608957	0.900197
GCST90104462	DS_Total	1e-05	0.0344081	0.885491	0.912324	-0.0827068	0.728851	0.945128
GCST90104462	RC_OE	1e-05	0.0132802	0.955685	0.955685	0.0180451	0.939809	0.968288
GCST90104464	CDICT_Total	1e-05	0.126383	0.575178	0.977803	0.0412196	0.855482	0.942342
GCST90104464	CLD_Total	1e-05	0.0967642	0.668375	0.985242	0.042349	0.851564	0.942342
GCST90104464	EVB_Total	1e-05	0.0975854	0.665718	0.985242	0.0909091	0.687429	0.942342
GCST90104464	BDS_Total	1e-05	0.0816721	0.71786	0.985242	0.278374	0.209679	0.712909
GCST90104464	DS_Total	1e-05	0.0846035	0.708156	0.985242	0.0525127	0.816469	0.942342
GCST90104464	CWR_Norm	1e-05	-0.0487811	0.829319	0.985242	-0.218521	0.328569	0.792081
GCST90104464	EDC_Total	1e-05	0.0441258	0.845407	0.985242	0.038961	0.863327	0.942342
GCST90104464	RC_MC	1e-05	-0.0417324	0.853703	0.985242	-0.104461	0.643627	0.942342
GCST90104464	RC_Total	1e-05	-0.0260171	0.908503	0.985242	-0.0638058	0.777872	0.942342
GCST90104464	CCR_Total	1e-05	0.00418822	0.985242	0.985242	-0.0739695	0.743559	0.942342
GCST90104464	CVA_Total	1e-05	-0.0057305	0.979808	0.985242	-0.148504	0.509538	0.942342
GCST90104464	CVB_Total	1e-05	-0.00455702	0.983942	0.985242	-0.0592885	0.793255	0.942342
GCST90104464	CWR_Total	1e-05	0.0118683	0.958195	0.985242	-0.094297	0.676381	0.942342
GCST90104464	PureC_Total	1e-05	-0.011127	0.960804	0.985242	-0.0739695	0.743559	0.942342
GCST90104464	RC_OE	1e-05	0.00894628	0.968481	0.985242	-0.0220215	0.92251	0.942342
GCST90104470	COM_Norm	1e-05	0.127458	0.708807	0.988209	0.227273	0.501536	0.852611
GCST90104470	EDICT_Total	1e-05	0.133983	0.694506	0.988209	-0.0272727	0.936558	0.936558
GCST90104470	WO_Total	1e-05	-0.121961	0.720923	0.988209	-0.154545	0.650034	0.878374
GCST90104470	RC_MC	1e-05	0.10446	0.759867	0.988209	0.172727	0.611542	0.866352
GCST90104470	CDRAN_Mean	1e-05	0.0911783	0.815535	0.988209	-0.266667	0.487922	0.852611
GCST90104470	CVB_Total	1e-05	-0.100641	0.768434	0.988209	-0.0909091	0.790373	0.878374
GCST90104470	EWR_Total	1e-05	-0.0944139	0.782455	0.988209	-0.0636364	0.852539	0.878374
GCST90104470	RC_OE	1e-05	-0.074835	0.826902	0.988209	-0.109091	0.749509	0.878374
GCST90104470	ELRAN_Mean	1e-05	0.0579359	0.86564	0.988209	-0.0818182	0.81099	0.878374
GCST90104470	DS_Total	1e-05	-0.0474366	0.889847	0.988209	-0.181818	0.592615	0.866352
GCST90104470	RC_Total	1e-05	-0.0418048	0.902868	0.988209	0.0727273	0.831716	0.878374
GCST90104470	COM_Score	1e-05	0.00753062	0.982468	0.988209	0.227273	0.501536	0.852611
GCST90104470	EDC_Total	1e-05	-0.0257092	0.94019	0.988209	0.0727273	0.831716	0.878374
GCST90104470	EIS_Total	1e-05	-0.00506471	0.988209	0.988209	-0.227273	0.501536	0.852611
GCST90104470	MS_Total	1e-05	-0.0249502	0.941953	0.988209	-0.181818	0.592615	0.866352
