# Supplementary material for: A genome-wide association study of Chinese and English language phenotypes in Hong Kong Chinese children
Source: NPJ Sci Learn. 2024 Mar 27;9:26. doi: 10.1038/s41539-024-00229-7 (PMC10973362; doi:10.1038/s41539-024-00229-7)
Supplement: Supplementary file 19 — Supplementary Data 19 [file 41539_2024_229_MOESM19_ESM.xlsx]

## Sheet: T1.SNP-based significant
Supplementary Data 19.1 All single nucleotide polymorphisms (SNPs) that passed genome-wide significance (p<5e-8) (all results with Rsq>0.3 are shown)
FUll_Name	Phenotype	CHR	BP	SNP	A1	A2 (effect allele)	BETA	SE	P	MAF	AvgCall	Rsq	Genotyped	FDR	Genes (within 500 kb)
English Lexical Decision	ELD_Total	13	62126432	rs145875560	C	A	-7.05943	1.16862	2.65146e-09	0.0286	0.98333	0.49319	Imputed	0.00318927	LINC00358(-451.2kb)|MIR3169(+352.4kb)|PCDH20(+136.8kb)
English Lexical Decision	ELD_Total	6	95643248	rs6905617	C	A	-2.30219	0.383467	3.29447e-09	0.35179	0.83827	0.52067	Imputed	0.00318927	MANEA(-382.1kb)|MANEA-AS1(-364.7kb)
English Lexical Decision	ELD_Total	6	95646404	rs9345536	G	T	-2.30154	0.38345	3.3217e-09	0.35253	0.83722	0.51873	Imputed	0.00318927	MANEA(-379kb)|MANEA-AS1(-361.6kb)
English Lexical Decision	ELD_Total	6	95649187	rs9351442	G	T	-2.30067	0.383384	3.34588e-09	0.35327	0.83641	0.51747	Imputed	0.00318927	MANEA(-376.2kb)|MANEA-AS1(-358.8kb)
English Lexical Decision	ELD_Total	6	95649467	rs9345538	T	G	-2.29956	0.383348	3.39102e-09	0.35414	0.83578	0.51593	Imputed	0.00318927	MANEA(-375.9kb)|MANEA-AS1(-358.5kb)
English Lexical Decision	ELD_Total	6	95645185	rs12195321	C	A	-2.29986	0.38353	3.43244e-09	0.3523	0.83757	0.51937	Imputed	0.00318927	MANEA(-380.2kb)|MANEA-AS1(-362.8kb)
English Lexical Decision	ELD_Total	6	95652255	rs6928262	G	C	-2.2953	0.383035	3.51614e-09	0.35367	0.8353	0.51567	Imputed	0.00318927	MANEA(-373.1kb)|MANEA-AS1(-355.7kb)
English Lexical Decision	ELD_Total	6	95663087	rs9360081	C	T	-2.28356	0.38195	3.80813e-09	0.35671	0.83235	0.51317	Imputed	0.00318927	MANEA(-362.3kb)|MANEA-AS1(-344.9kb)
English Lexical Decision	ELD_Total	6	95672957	rs73540791	G	A	-2.28005	0.38468	5.12956e-09	0.36018	0.82684	0.50025	Imputed	0.00381863	MANEA(-352.4kb)|MANEA-AS1(-335kb)
English Lexical Decision	ELD_Total	1	238306117	rs370871011	T	G	-7.92514	1.36117	9.33892e-09	0.01129	0.9949	0.63958	Imputed	0.006257	LINC01139(-337.6kb)|LOC100130331(+214.5kb)|RYR2(+308.8kb)|ZP4(+251.9kb)
English Lexical Decision	ELD_Total	1	238316183	rs185897836	C	T	-7.39498	1.27816	1.14914e-08	0.01715	0.99249	0.65618	Imputed	0.0064725	LINC01139(-327.5kb)|LOC100130331(+224.6kb)|RYR2(+318.9kb)|ZP4(+262kb)
English Lexical Decision	ELD_Total	1	238320693	rs368300549	G	A	-7.38348	1.27651	1.15927e-08	0.01709	0.99255	0.65843	Imputed	0.0064725	LINC01139(-323kb)|LOC100130331(+229.1kb)|RYR2(+323.4kb)|ZP4(+266.5kb)
English Vocabulary Knowledge (45 items)	EVK_Total	22	34281745	rs2413206	G	A	9.49248	1.54052	1.02782e-09	0.06208	0.95025	0.30477	Imputed	0.00694918	LARGE(0)|LARGE-AS1(+134.9kb)|MIR4764(+449.1kb)
English Letter Rapid Naming	ELRAN_Mean	8	5777109	rs73191735	T	G	-14.7478	2.41962	1.93783e-09	0.00332	0.9977	0.4418	Imputed	0.00747997	LOC100287015(-484kb)|MCPH1(-487kb)
English Letter Rapid Naming	ELRAN_Mean	8	5778111	rs73191738	T	A	-14.6773	2.41763	2.23343e-09	0.00331	0.99772	0.44364	Imputed	0.00747997	LOC100287015(-483kb)|MCPH1(-486kb)
English Lexical Decision	ELD_Total	5	32421181	rs925214	T	G	-5.70597	0.997111	1.6384e-08	0.02997	0.99433	0.85507	Imputed	0.00844397	GOLPH3(+246.8kb)|MIR4279(+484.9kb)|MTMR12(+108.1kb)|NPR3(-289.6kb)|PDZD2(+310.1kb)|SUB1(-164.4kb)|ZFR(0)
English Letter Rapid Naming	ELRAN_Mean	8	101384332	rs117087486	C	T	-13.8671	2.32443	4.1234e-09	0.02285	0.99224	0.72389	Imputed	0.00920644	ANKRD46(-137.6kb)|COX6C(+478.1kb)|FBXO43(+226.2kb)|MIR4471(-10.66kb)|MIR7705(-330.9kb)|PABPC1(-330.8kb)|POLR2K(+218.1kb)|RGS22(+266kb)|RNF19A(+35.89kb)|SNX31(-200.8kb)|SPAG1(+130.2kb)|VPS13B(+494.5kb)
English Vocabulary Knowledge (45 items)	EVK_Total	22	34281047	rs5754739	T	C	9.16746	1.54302	3.8587e-09	0.05997	0.95199	0.30783	Imputed	0.0130445	LARGE(0)|LARGE-AS1(+134.2kb)|MIR4764(+448.4kb)
Chinese Vocabulary Knowledge (48 items)	CVK_Total	1	175436068	rs77868538	T	C	-6.08819	1.02043	3.32798e-09	0.02825	0.99958	0.9862	Imputed	0.0132097	CACYBP(+454.9kb)|KIAA0040(+273.8kb)|MRPS14(+443.5kb)|RABGAP1L(+471.6kb)|RFWD2(-477.9kb)|TNN(+318.9kb)|TNR(0)
Chinese Vocabulary Knowledge (48 items)	CVK_Total	1	175431215	rs16848469	C	G	-6.51998	1.09989	4.17605e-09	0.02824	0.99244	0.76922	Imputed	0.0132097	CACYBP(+450.1kb)|KIAA0040(+269kb)|MRPS14(+438.6kb)|RABGAP1L(+466.8kb)|RFWD2(-482.7kb)|TNN(+314kb)|TNR(0)
Chinese Vocabulary Knowledge (48 items)	CVK_Total	1	175435499	rs75532212	G	A	-5.59689	0.960943	7.64392e-09	0.02843	0.99988	0.99609	Genotyped	0.0132097	CACYBP(+454.3kb)|KIAA0040(+273.3kb)|MRPS14(+442.9kb)|RABGAP1L(+471.1kb)|RFWD2(-478.5kb)|TNN(+318.3kb)|TNR(0)
Chinese Vocabulary Knowledge (48 items)	CVK_Total	1	175436929	rs10489314	A	T	-6.96253	1.1962	7.81517e-09	0.02548	0.99744	0.91913	Imputed	0.0132097	CACYBP(+455.8kb)|KIAA0040(+274.7kb)|MRPS14(+444.3kb)|RABGAP1L(+472.5kb)|RFWD2(-477kb)|TNN(+319.7kb)|TNR(0)
English Lexical Decision	ELD_Total	1	202430424	rs12049280	G	T	-9.08044	1.62058	3.17357e-08	0.0207	0.99114	0.66445	Imputed	0.0151876	ADIPOR1(-479.5kb)|ARL8A(+316.6kb)|ELF3(+444.1kb)|GPR37L1(+331.8kb)|KDM5B(-266.1kb)|KLHL12(-429.8kb)|LGR6(+141.5kb)|LOC148709(-400.5kb)|LOC641515(-359kb)|MIR6740(+458.1kb)|PCAT6(-349.6kb)|PPP1R12B(0)|PTPN7(+299.7kb)|PTPRVP(+271.8kb)|RABIF(-417kb)|RNPEP(+455.1kb)|SYT2(-129.3kb)|TIMM17A(+490.6kb)|UBE2T(+119.3kb)
English Lexical Decision	ELD_Total	6	95639341	rs58386832	C	T	-2.16066	0.387792	3.77164e-08	0.31164	0.85709	0.53853	Imputed	0.0164853	MANEA(-386kb)|MANEA-AS1(-368.6kb)
English Lexical Decision	ELD_Total	6	95632681	rs9345534	C	T	-2.14377	0.385439	3.97894e-08	0.3255	0.8509	0.53398	Imputed	0.0164853	MANEA(-392.7kb)|MANEA-AS1(-375.3kb)
English Lexical Decision	ELD_Total	6	95646228	rs9363245	A	T	-2.13955	0.385881	4.37225e-08	0.32685	0.847	0.52549	Imputed	0.0164853	MANEA(-379.1kb)|MANEA-AS1(-361.7kb)
Chinese Vocabulary - Vocabulary Definition (26 items)	CVD_Total	1	175436068	rs77868538	T	C	-4.95523	0.85009	7.43842e-09	0.02825	0.99958	0.9862	Imputed	0.0286907	CACYBP(+454.9kb)|KIAA0040(+273.8kb)|MRPS14(+443.5kb)|RABGAP1L(+471.6kb)|RFWD2(-477.9kb)|TNN(+318.9kb)|TNR(0)
Chinese Vocabulary - Vocabulary Definition (26 items)	CVD_Total	1	175436929	rs10489314	A	T	-5.73143	0.998136	1.22762e-08	0.02548	0.99744	0.91913	Imputed	0.0286907	CACYBP(+455.8kb)|KIAA0040(+274.7kb)|MRPS14(+444.3kb)|RABGAP1L(+472.5kb)|RFWD2(-477kb)|TNN(+319.7kb)|TNR(0)
Chinese Vocabulary - Vocabulary Definition (26 items)	CVD_Total	1	175431215	rs16848469	C	G	-5.24846	0.915038	1.27306e-08	0.02824	0.99244	0.76922	Imputed	0.0286907	CACYBP(+450.1kb)|KIAA0040(+269kb)|MRPS14(+438.6kb)|RABGAP1L(+466.8kb)|RFWD2(-482.7kb)|TNN(+314kb)|TNR(0)
Chinese Vocabulary - Vocabulary Definition (26 items)	CVD_Total	1	175435499	rs75532212	G	A	-4.54159	0.800059	1.78343e-08	0.02843	0.99988	0.99609	Genotyped	0.0301447	CACYBP(+454.3kb)|KIAA0040(+273.3kb)|MRPS14(+442.9kb)|RABGAP1L(+471.1kb)|RFWD2(-478.5kb)|TNN(+318.3kb)|TNR(0)
Chinese Character Reading	CCR_Total	9	115640979	rs56024259	G	A	8.34851	1.4554	1.52699e-08	0.12428	0.99748	0.97971	Imputed	0.0396804	BSPRY(-470.8kb)|CDC26(-388.3kb)|FAM225A(-234.2kb)|FAM225B(-226kb)|FKBP15(-286.8kb)|HDHD3(-494.7kb)|HSDL2(+406.3kb)|INIP(+160.6kb)|KIAA1958(+213.4kb)|PRPF4(-396.9kb)|RNF183(-418.4kb)|SLC31A1(-342.8kb)|SLC31A2(-272.3kb)|SLC46A2(-0.22kb)|SNX30(+3.712kb)|WDR31(-437kb)|ZFP37(-163.1kb)|ZNF883(-118.4kb)
Chinese Character Reading	CCR_Total	9	115640973	rs57717380	A	G	8.34664	1.45534	1.53604e-08	0.1243	0.99749	0.97987	Imputed	0.0396804	BSPRY(-470.8kb)|CDC26(-388.3kb)|FAM225A(-234.2kb)|FAM225B(-226kb)|FKBP15(-286.8kb)|HDHD3(-494.7kb)|HSDL2(+406.3kb)|INIP(+160.6kb)|KIAA1958(+213.4kb)|PRPF4(-396.9kb)|RNF183(-418.4kb)|SLC31A1(-342.8kb)|SLC31A2(-272.3kb)|SLC46A2(-0.226kb)|SNX30(+3.706kb)|WDR31(-437kb)|ZFP37(-163.1kb)|ZNF883(-118.4kb)
Chinese Character Reading	CCR_Total	9	115642201	rs56011620	G	A	8.14934	1.44667	2.70716e-08	0.12411	0.99734	0.9784	Imputed	0.0396804	BSPRY(-469.6kb)|CDC26(-387.1kb)|FAM225A(-233kb)|FAM225B(-224.8kb)|FKBP15(-285.6kb)|HDHD3(-493.5kb)|HSDL2(+407.5kb)|INIP(+161.8kb)|KIAA1958(+214.6kb)|PRPF4(-395.7kb)|RNF183(-417.2kb)|SLC31A1(-341.6kb)|SLC31A2(-271kb)|SLC46A2(0)|SNX30(+4.934kb)|WDR31(-435.7kb)|ZFP37(-161.9kb)|ZNF883(-117.2kb)
Chinese Character Reading	CCR_Total	9	115641763	rs2236600	G	C	8.14625	1.44678	2.74586e-08	0.12451	0.99691	0.97524	Imputed	0.0396804	BSPRY(-470kb)|CDC26(-387.5kb)|FAM225A(-233.4kb)|FAM225B(-225.2kb)|FKBP15(-286kb)|HDHD3(-493.9kb)|HSDL2(+407.1kb)|INIP(+161.4kb)|KIAA1958(+214.2kb)|PRPF4(-396.2kb)|RNF183(-417.6kb)|SLC31A1(-342kb)|SLC31A2(-271.5kb)|SLC46A2(0)|SNX30(+4.496kb)|WDR31(-436.2kb)|ZFP37(-162.3kb)|ZNF883(-117.6kb)
Chinese Character Reading	CCR_Total	9	115640080	rs72751718	G	A	8.11071	1.44555	3.0612e-08	0.1244	0.99758	0.9808	Imputed	0.0396804	BSPRY(-471.7kb)|CDC26(-389.2kb)|FAM225A(-235.1kb)|FAM225B(-226.9kb)|FKBP15(-287.7kb)|HDHD3(-495.6kb)|HSDL2(+405.4kb)|INIP(+159.7kb)|KIAA1958(+212.5kb)|PRPF4(-397.8kb)|RNF183(-419.3kb)|SLC31A1(-343.7kb)|SLC31A2(-273.2kb)|SLC46A2(-1.119kb)|SNX30(+2.813kb)|WDR31(-437.8kb)|ZFP37(-164kb)|ZNF883(-119.3kb)
Chinese Character Reading	CCR_Total	9	115637797	rs56677235	A	T	8.05959	1.44345	3.55444e-08	0.12491	0.99842	0.98726	Imputed	0.0396804	BSPRY(-474kb)|CDC26(-391.5kb)|FAM225A(-237.4kb)|FAM225B(-229.2kb)|FKBP15(-290kb)|HDHD3(-497.9kb)|HSDL2(+403.1kb)|INIP(+157.4kb)|KIAA1958(+210.2kb)|PRPF4(-400.1kb)|RNF183(-421.6kb)|SLC31A1(-346kb)|SLC31A2(-275.4kb)|SLC46A2(-3.402kb)|SNX30(+0.53kb)|WDR31(-440.1kb)|ZFP37(-166.3kb)|ZNF883(-121.6kb)
English Vocabulary Knowledge (45 items)	EVK_Total	22	34295777	rs4821196	A	T	10.0395	1.76936	1.80879e-08	0.03969	0.96701	0.3096	Imputed	0.0407644	LARGE(0)|LARGE-AS1(+149kb)|MIR4764(+463.1kb)
English Dictation	EDICT_Total	18	60028893	rs34591321	C	T	-8.70961	1.489	6.60605e-09	0.01155	0.99709	0.80034	Imputed	0.0446801	KIAA1468(+54.54kb)|PHLPP1(-353.8kb)|PIGN(+174.6kb)|RNF152(+468.6kb)|TNFRSF11A(0)|ZCCHC2(-161.8kb)
English Vocabulary Knowledge (45 items)	EVK_Total	19	42026985	rs562714733	C	T	16.8371	3.01878	3.11367e-08	0.01706	0.99549	0.81271	Imputed	0.0526292	ARHGEF1(-360.3kb)|ATP1A3(-443.7kb)|ATP5SL(+81.14kb)|AXL(+259.3kb)|B3GNT8(+92.35kb)|B9D2(+156.9kb)|BCKDHA(+96.08kb)|CCDC97(+196.2kb)|CD79A(-354.2kb)|CEACAM3(-273.5kb)|CEACAM4(-98.36kb)|CEACAM5(-185.5kb)|CEACAM6(-232.4kb)|CEACAM7(-150.2kb)|CEACAM21(-28.9kb)|CYP2A13(+424.9kb)|CYP2F1(+392.7kb)|CYP2S1(+313.5kb)|DMRTC2(-322.1kb)|ERICH4(+76.32kb)|EXOSC5(+123.7kb)|GRIK5(-475.5kb)|HNRNPUL1(+213.2kb)|LOC10…
English Letter Rapid Naming	ELRAN_Mean	7	122021647	rs6466817	C	T	-2.7934	0.50181	3.89148e-08	0.48198	0.92119	0.77698	Imputed	0.063729	AASS(+237.3kb)|CADPS2(0)|FEZF1(+77.08kb)|FEZF1-AS1(+71.52kb)|PTPRZ1(+319.6kb)|RNF133(-316.1kb)|RNF148(-320.1kb)
English Letter Rapid Naming	ELRAN_Mean	9	19017405	rs116907988	T	A	-10.8454	1.96128	4.75717e-08	0.03492	0.97507	0.43509	Imputed	0.063729	ACER2(-391.5kb)|ADAMTSL1(+106.5kb)|DENND4C(-213.4kb)|FAM154A(0)|HAUS6(-35.73kb)|MIR3152(+444kb)|PLIN2(-98.35kb)|RPS6(-358.8kb)|RRAGA(-31.97kb)|SCARNA8(-46.25kb)|SLC24A2(-490kb)
English Vocabulary - Vocabulary Definition (15 items)	EVD_Total	22	34295777	rs4821196	A	T	4.64202	0.819247	1.89115e-08	0.03969	0.96701	0.3096	Imputed	0.071492	LARGE(0)|LARGE-AS1(+149kb)|MIR4764(+463.1kb)
English Vocabulary - Vocabulary Definition (15 items)	EVD_Total	22	34281745	rs2413206	G	A	4.03329	0.714309	2.11482e-08	0.06208	0.95025	0.30477	Imputed	0.071492	LARGE(0)|LARGE-AS1(+134.9kb)|MIR4764(+449.1kb)
Chinese Vocabulary - Expressive Vocabulary (12 items)	CVB_Total	17	69454698	rs117326961	A	C	2.78772	0.489766	1.63445e-08	0.00651	0.99552	0.47403	Imputed	0.0734525	CASC17(+256.4kb)
Chinese Vocabulary - Expressive Vocabulary (12 items)	CVB_Total	12	131237681	rs147068658	G	A	1.9475	0.345202	2.17281e-08	0.01616	0.99824	0.90995	Imputed	0.0734525	GPR133(-200.8kb)|LINC01257(-411.9kb)|PIWIL1(+380.8kb)|RAN(-118.9kb)|RIMBP2(+235.3kb)|STX2(-36.46kb)
Chinese Digit Rapid Naming	CDRAN_Mean	12	94529190	rs3847795	A	C	0.280036	0.0492795	1.72593e-08	0.17302	0.98906	0.94053	Imputed	0.0760162	CEP83(-172.9kb)|CEP83-AS1(-324.6kb)|CRADD(+284.7kb)|LOC101928731(+397.6kb)|MIR5700(-426.4kb)|MIR7844(-435.8kb)|PLXNC1(-13.31kb)|TMCC3(-431.7kb)
Chinese Vocabulary - Expressive Vocabulary (12 items)	CVB_Total	4	57573275	rs4865143	T	C	-0.993347	0.180837	4.97059e-08	0.07105	0.98276	0.79646	Imputed	0.0991527	AASDH(+319.6kb)|ARL9(+183.2kb)|HOPX(+25.4kb)|IGFBP7(-324kb)|IGFBP7-AS1(-402.7kb)|KIAA1211(+376.4kb)|NOA1(-256.2kb)|PAICS(+245.7kb)|POLR2B(-271.8kb)|PPAT(+271.5kb)|REST(-200.8kb)|SPINK2(-102.8kb)|SRP72(+203.4kb)|THEGL(+103.8kb)
English Vocabulary - Vocabulary Definition (15 items)	EVD_Total	22	34281047	rs5754739	T	C	3.94252	0.715888	4.59853e-08	0.05997	0.95199	0.30783	Imputed	0.103636	LARGE(0)|LARGE-AS1(+134.2kb)|MIR4764(+448.4kb)
Chinese Word Reading Raw Score	CWR_Total	4	57573275	rs4865143	T	C	-14.6198	2.63352	3.60571e-08	0.07105	0.98276	0.79646	Imputed	0.134208	AASDH(+319.6kb)|ARL9(+183.2kb)|HOPX(+25.4kb)|IGFBP7(-324kb)|IGFBP7-AS1(-402.7kb)|KIAA1211(+376.4kb)|NOA1(-256.2kb)|PAICS(+245.7kb)|POLR2B(-271.8kb)|PPAT(+271.5kb)|REST(-200.8kb)|SPINK2(-102.8kb)|SRP72(+203.4kb)|THEGL(+103.8kb)
Chinese Word Reading Raw Score	CWR_Total	17	13082420	rs200224806	C	T	31.6477	5.71882	3.97273e-08	0.02916	0.98103	0.50509	Imputed	0.134208	ARHGAP44(+187.5kb)|ELAC2(+161kb)|HS3ST3A1(-316.6kb)|LOC100128006(+388.8kb)|LOC101928418(+473kb)|MYOCD(+410.2kb)
English Vocabulary - Expressive Vocabulary (15 items)	EVB_Total	19	42026985	rs562714733	C	T	5.18678	0.919686	2.19606e-08	0.01706	0.99549	0.81271	Imputed	0.148477	ARHGEF1(-360.3kb)|ATP1A3(-443.7kb)|ATP5SL(+81.14kb)|AXL(+259.3kb)|B3GNT8(+92.35kb)|B9D2(+156.9kb)|BCKDHA(+96.08kb)|CCDC97(+196.2kb)|CD79A(-354.2kb)|CEACAM3(-273.5kb)|CEACAM4(-98.36kb)|CEACAM5(-185.5kb)|CEACAM6(-232.4kb)|CEACAM7(-150.2kb)|CEACAM21(-28.9kb)|CYP2A13(+424.9kb)|CYP2F1(+392.7kb)|CYP2S1(+313.5kb)|DMRTC2(-322.1kb)|ERICH4(+76.32kb)|EXOSC5(+123.7kb)|GRIK5(-475.5kb)|HNRNPUL1(+213.2kb)|LOC10…
Chinese 1 Min Word Reading Scaled Score	COM_Norm	10	118659171	rs182977703	G	T	3.80032	0.689005	4.39165e-08	0.0161	0.99204	0.60006	Imputed	0.148978	C10orf82(+229.7kb)|ENO4(+17.06kb)|HSPA12A(+157.1kb)|KCNK18(-297.8kb)|KIAA1598(0)|MIR3663(-268kb)|PDZD8(-383.4kb)|PNLIP(+331.8kb)|PNLIPRP1(+290.5kb)|PNLIPRP2(+254.5kb)|PNLIPRP3(+421.7kb)|SLC18A2(-341.4kb)|VAX1(-228.9kb)
Chinese 1 Min Word Reading Scaled Score	COM_Norm	10	118656303	rs201259094	G	T	3.79828	0.688721	4.40845e-08	0.01612	0.99201	0.59891	Imputed	0.148978	C10orf82(+226.8kb)|ENO4(+14.19kb)|HSPA12A(+154.2kb)|KCNK18(-300.7kb)|KIAA1598(0)|MIR3663(-270.9kb)|PDZD8(-386.3kb)|PNLIP(+328.9kb)|PNLIPRP1(+287.6kb)|PNLIPRP2(+251.6kb)|PNLIPRP3(+418.8kb)|SLC18A2(-344.3kb)|VAX1(-231.7kb)
Chinese Dictation	CDICT_Total	10	118659171	rs182977703	G	T	8.57739	1.5558	4.44451e-08	0.0161	0.99204	0.60006	Imputed	0.152266	C10orf82(+229.7kb)|ENO4(+17.06kb)|HSPA12A(+157.1kb)|KCNK18(-297.8kb)|KIAA1598(0)|MIR3663(-268kb)|PDZD8(-383.4kb)|PNLIP(+331.8kb)|PNLIPRP1(+290.5kb)|PNLIPRP2(+254.5kb)|PNLIPRP3(+421.7kb)|SLC18A2(-341.4kb)|VAX1(-228.9kb)
Chinese Dictation	CDICT_Total	10	118656303	rs201259094	G	T	8.57022	1.55516	4.50258e-08	0.01612	0.99201	0.59891	Imputed	0.152266	C10orf82(+226.8kb)|ENO4(+14.19kb)|HSPA12A(+154.2kb)|KCNK18(-300.7kb)|KIAA1598(0)|MIR3663(-270.9kb)|PDZD8(-386.3kb)|PNLIP(+328.9kb)|PNLIPRP1(+287.6kb)|PNLIPRP2(+251.6kb)|PNLIPRP3(+418.8kb)|SLC18A2(-344.3kb)|VAX1(-231.7kb)
English Delayed Copying	EDC_Total	10	79421177	rs149082229	C	A	-51.2506	9.25639	4.57892e-08	0.01139	0.99286	0.44918	Imputed	0.159538	DLG5(-129.4kb)|DLG5-AS1(-265.4kb)|KCNMA1(+23.6kb)|POLR3A(-313.7kb)|RPS24(-372.3kb)
Chinese Word Reading Scaled Score	CWR_Norm	3	59784829	rs199607012	T	G	3.62108	0.646973	2.79752e-08	0.02824	0.98985	0.7145	Imputed	0.189014	FHIT(0)
Reading Comprehension - Open End	RC_OE	6	116223906	rs9384964	G	T	-1.10426	0.19961	4.01055e-08	0.09978	0.96526	0.71472	Imputed	0.271067	COL10A1(-216.2kb)|DSE(-377.4kb)|FRK(-38.79kb)|NT5DC1(-198.1kb)|TPI1P3(-136kb)|TSPYL1(-372.1kb)|TSPYL4(-347.2kb)

## Sheet: T2.SNP-based(FDR<0.1)
Supplementary Data 19.2 Single nucleotide polymorphisms with FDR<0.1 in SNP-based analysis
Fulll_Name	Phenotype	CHR	BP	SNP	A1	A2 (effect allele)	BETA	SE	P	MAF	AvgCall	Rsq	Genotyped	FDR	GENE
English Lexical Decision	ELD_Total	6	95643248	rs6905617	C	A	-2.30219	0.383467	3.29447e-09	0.35179	0.83827	0.52067	Imputed	0.00318927	MANEA(-382.1kb)|MANEA-AS1(-364.7kb)
English Lexical Decision	ELD_Total	6	95645185	rs12195321	C	A	-2.29986	0.38353	3.43244e-09	0.3523	0.83757	0.51937	Imputed	0.00318927	MANEA(-380.2kb)|MANEA-AS1(-362.8kb)
English Lexical Decision	ELD_Total	6	95646404	rs9345536	G	T	-2.30154	0.38345	3.3217e-09	0.35253	0.83722	0.51873	Imputed	0.00318927	MANEA(-379kb)|MANEA-AS1(-361.6kb)
English Lexical Decision	ELD_Total	6	95649187	rs9351442	G	T	-2.30067	0.383384	3.34588e-09	0.35327	0.83641	0.51747	Imputed	0.00318927	MANEA(-376.2kb)|MANEA-AS1(-358.8kb)
English Lexical Decision	ELD_Total	6	95649467	rs9345538	T	G	-2.29956	0.383348	3.39102e-09	0.35414	0.83578	0.51593	Imputed	0.00318927	MANEA(-375.9kb)|MANEA-AS1(-358.5kb)
English Lexical Decision	ELD_Total	6	95652255	rs6928262	G	C	-2.2953	0.383035	3.51614e-09	0.35367	0.8353	0.51567	Imputed	0.00318927	MANEA(-373.1kb)|MANEA-AS1(-355.7kb)
English Lexical Decision	ELD_Total	6	95663087	rs9360081	C	T	-2.28356	0.38195	3.80813e-09	0.35671	0.83235	0.51317	Imputed	0.00318927	MANEA(-362.3kb)|MANEA-AS1(-344.9kb)
English Lexical Decision	ELD_Total	13	62126432	rs145875560	C	A	-7.05943	1.16862	2.65146e-09	0.0286	0.98333	0.49319	Imputed	0.00318927	LINC00358(-451.2kb)|MIR3169(+352.4kb)|PCDH20(+136.8kb)
English Lexical Decision	ELD_Total	6	95672957	rs73540791	G	A	-2.28005	0.38468	5.12956e-09	0.36018	0.82684	0.50025	Imputed	0.00381863	MANEA(-352.4kb)|MANEA-AS1(-335kb)
English Lexical Decision	ELD_Total	1	238306117	rs370871011	T	G	-7.92514	1.36117	9.33892e-09	0.01129	0.9949	0.63958	Imputed	0.006257	LINC01139(-337.6kb)|LOC100130331(+214.5kb)|RYR2(+308.8kb)|ZP4(+251.9kb)
English Lexical Decision	ELD_Total	1	238316183	rs185897836	C	T	-7.39498	1.27816	1.14914e-08	0.01715	0.99249	0.65618	Imputed	0.0064725	LINC01139(-327.5kb)|LOC100130331(+224.6kb)|RYR2(+318.9kb)|ZP4(+262kb)
English Lexical Decision	ELD_Total	1	238320693	rs368300549	G	A	-7.38348	1.27651	1.15927e-08	0.01709	0.99255	0.65843	Imputed	0.0064725	LINC01139(-323kb)|LOC100130331(+229.1kb)|RYR2(+323.4kb)|ZP4(+266.5kb)
English Vocabulary Knowledge (45 items)	EVK_Total	22	34281745	rs2413206	G	A	9.49248	1.54052	1.02782e-09	0.06208	0.95025	0.30477	Imputed	0.00694918	LARGE(0)|LARGE-AS1(+134.9kb)|MIR4764(+449.1kb)
English Letter Rapid Naming	ELRAN_Mean	8	5777109	rs73191735	T	G	-14.7478	2.41962	1.93783e-09	0.00332	0.9977	0.4418	Imputed	0.00747997	LOC100287015(-484kb)|MCPH1(-487kb)
English Letter Rapid Naming	ELRAN_Mean	8	5778111	rs73191738	T	A	-14.6773	2.41763	2.23343e-09	0.00331	0.99772	0.44364	Imputed	0.00747997	LOC100287015(-483kb)|MCPH1(-486kb)
English Lexical Decision	ELD_Total	5	32421181	rs925214	T	G	-5.70597	0.997111	1.6384e-08	0.02997	0.99433	0.85507	Imputed	0.00844397	GOLPH3(+246.8kb)|MIR4279(+484.9kb)|MTMR12(+108.1kb)|NPR3(-289.6kb)|PDZD2(+310.1kb)|SUB1(-164.4kb)|ZFR(0)
English Letter Rapid Naming	ELRAN_Mean	8	101384332	rs117087486	C	T	-13.8671	2.32443	4.1234e-09	0.02285	0.99224	0.72389	Imputed	0.00920644	ANKRD46(-137.6kb)|COX6C(+478.1kb)|FBXO43(+226.2kb)|MIR4471(-10.66kb)|MIR7705(-330.9kb)|PABPC1(-330.8kb)|POLR2K(+218.1kb)|RGS22(+266kb)|RNF19A(+35.89kb)|SNX31(-200.8kb)|SPAG1(+130.2kb)|VPS13B(+494.5kb)
English Vocabulary Knowledge (45 items)	EVK_Total	22	34281047	rs5754739	T	C	9.16746	1.54302	3.8587e-09	0.05997	0.95199	0.30783	Imputed	0.0130445	LARGE(0)|LARGE-AS1(+134.2kb)|MIR4764(+448.4kb)
Chinese Vocabulary Knowledge (48 items)	CVK_Total	1	175431215	rs16848469	C	G	-6.51998	1.09989	4.17605e-09	0.02824	0.99244	0.76922	Imputed	0.0132097	CACYBP(+450.1kb)|KIAA0040(+269kb)|MRPS14(+438.6kb)|RABGAP1L(+466.8kb)|RFWD2(-482.7kb)|TNN(+314kb)|TNR(0)
Chinese Vocabulary Knowledge (48 items)	CVK_Total	1	175435499	rs75532212	G	A	-5.59689	0.960943	7.64392e-09	0.02843	0.99988	0.99609	Genotyped	0.0132097	CACYBP(+454.3kb)|KIAA0040(+273.3kb)|MRPS14(+442.9kb)|RABGAP1L(+471.1kb)|RFWD2(-478.5kb)|TNN(+318.3kb)|TNR(0)
Chinese Vocabulary Knowledge (48 items)	CVK_Total	1	175436068	rs77868538	T	C	-6.08819	1.02043	3.32798e-09	0.02825	0.99958	0.9862	Imputed	0.0132097	CACYBP(+454.9kb)|KIAA0040(+273.8kb)|MRPS14(+443.5kb)|RABGAP1L(+471.6kb)|RFWD2(-477.9kb)|TNN(+318.9kb)|TNR(0)
Chinese Vocabulary Knowledge (48 items)	CVK_Total	1	175436929	rs10489314	A	T	-6.96253	1.1962	7.81517e-09	0.02548	0.99744	0.91913	Imputed	0.0132097	CACYBP(+455.8kb)|KIAA0040(+274.7kb)|MRPS14(+444.3kb)|RABGAP1L(+472.5kb)|RFWD2(-477kb)|TNN(+319.7kb)|TNR(0)
English Lexical Decision	ELD_Total	1	202430424	rs12049280	G	T	-9.08044	1.62058	3.17357e-08	0.0207	0.99114	0.66445	Imputed	0.0151876	ADIPOR1(-479.5kb)|ARL8A(+316.6kb)|ELF3(+444.1kb)|GPR37L1(+331.8kb)|KDM5B(-266.1kb)|KLHL12(-429.8kb)|LGR6(+141.5kb)|LOC148709(-400.5kb)|LOC641515(-359kb)|MIR6740(+458.1kb)|PCAT6(-349.6kb)|PPP1R12B(0)|PTPN7(+299.7kb)|PTPRVP(+271.8kb)|RABIF(-417kb)|RNPEP(+455.1kb)|SYT2(-129.3kb)|TIMM17A(+490.6kb)|UBE2T(+119.3kb)
English Lexical Decision	ELD_Total	6	95632681	rs9345534	C	T	-2.14377	0.385439	3.97894e-08	0.3255	0.8509	0.53398	Imputed	0.0164853	MANEA(-392.7kb)|MANEA-AS1(-375.3kb)
English Lexical Decision	ELD_Total	6	95639341	rs58386832	C	T	-2.16066	0.387792	3.77164e-08	0.31164	0.85709	0.53853	Imputed	0.0164853	MANEA(-386kb)|MANEA-AS1(-368.6kb)
English Lexical Decision	ELD_Total	6	95646228	rs9363245	A	T	-2.13955	0.385881	4.37225e-08	0.32685	0.847	0.52549	Imputed	0.0164853	MANEA(-379.1kb)|MANEA-AS1(-361.7kb)
English Lexical Decision	ELD_Total	6	95655193	rs9363253	C	T	-2.11906	0.384664	5.308e-08	0.33062	0.84454	0.52342	Imputed	0.0164853	MANEA(-370.2kb)|MANEA-AS1(-352.8kb)
English Lexical Decision	ELD_Total	6	95655193	rs1235459672	C	T	-2.11906	0.384664	5.308e-08	0.33062	0.84454	0.52342	Imputed	0.0164853	MANEA(-370.2kb)|MANEA-AS1(-352.8kb)
English Lexical Decision	ELD_Total	6	95658081	rs117365558	G	C	-2.12849	0.385919	5.12399e-08	0.31276	0.85452	0.53516	Imputed	0.0164853	MANEA(-367.3kb)|MANEA-AS1(-349.9kb)
English Lexical Decision	ELD_Total	6	95660707	rs9363255	C	T	-2.12215	0.385514	5.42746e-08	0.31557	0.85295	0.5336	Imputed	0.0164853	MANEA(-364.7kb)|MANEA-AS1(-347.3kb)
English Lexical Decision	ELD_Total	6	95661404	rs6455012	G	A	-2.10443	0.383747	6.07451e-08	0.3322	0.84373	0.52404	Imputed	0.0164853	MANEA(-364kb)|MANEA-AS1(-346.6kb)
English Lexical Decision	ELD_Total	6	95662616	rs9342430	C	T	-2.11804	0.385316	5.66245e-08	0.31438	0.85326	0.53411	Imputed	0.0164853	MANEA(-362.8kb)|MANEA-AS1(-345.4kb)
English Lexical Decision	ELD_Total	6	95665149	rs9363256	C	T	-2.12356	0.385308	5.23737e-08	0.31617	0.85215	0.53286	Imputed	0.0164853	MANEA(-360.2kb)|MANEA-AS1(-342.8kb)
English Lexical Decision	ELD_Total	12	28128899	rs116997264	T	C	-5.60256	1.02207	6.15129e-08	0.03381	0.99409	0.86896	Imputed	0.0164853	CCDC91(-281.2kb)|KLHL42(+172.9kb)|MANSC4(+204.7kb)|MRPS35(+219.7kb)|PPFIBP1(+280.4kb)|PTHLH(+3.983kb)|REP15(+278.3kb)|SMCO2(+473.8kb)
English Lexical Decision	ELD_Total	6	95669569	rs9345546	C	T	-2.09861	0.386155	7.91463e-08	0.33302	0.83886	0.51068	Imputed	0.0203952	MANEA(-355.8kb)|MANEA-AS1(-338.4kb)
English Lexical Decision	ELD_Total	6	95674579	rs117015556	T	A	-2.09304	0.390152	1.14838e-07	0.31636	0.84658	0.51505	Imputed	0.0284964	MANEA(-350.8kb)|MANEA-AS1(-333.4kb)
Chinese Vocabulary - Vocabulary Definition (26 items)	CVD_Total	1	175431215	rs16848469	C	G	-5.24846	0.915038	1.27306e-08	0.02824	0.99244	0.76922	Imputed	0.0286907	CACYBP(+450.1kb)|KIAA0040(+269kb)|MRPS14(+438.6kb)|RABGAP1L(+466.8kb)|RFWD2(-482.7kb)|TNN(+314kb)|TNR(0)
Chinese Vocabulary - Vocabulary Definition (26 items)	CVD_Total	1	175436068	rs77868538	T	C	-4.95523	0.85009	7.43842e-09	0.02825	0.99958	0.9862	Imputed	0.0286907	CACYBP(+454.9kb)|KIAA0040(+273.8kb)|MRPS14(+443.5kb)|RABGAP1L(+471.6kb)|RFWD2(-477.9kb)|TNN(+318.9kb)|TNR(0)
Chinese Vocabulary - Vocabulary Definition (26 items)	CVD_Total	1	175436929	rs10489314	A	T	-5.73143	0.998136	1.22762e-08	0.02548	0.99744	0.91913	Imputed	0.0286907	CACYBP(+455.8kb)|KIAA0040(+274.7kb)|MRPS14(+444.3kb)|RABGAP1L(+472.5kb)|RFWD2(-477kb)|TNN(+319.7kb)|TNR(0)
English Lexical Decision	ELD_Total	6	95631626	rs7766487	T	C	-2.07232	0.387294	1.23617e-07	0.31675	0.85679	0.53943	Imputed	0.0295794	MANEA(-393.7kb)|MANEA-AS1(-376.3kb)
Chinese Vocabulary - Vocabulary Definition (26 items)	CVD_Total	1	175435499	rs75532212	G	A	-4.54159	0.800059	1.78343e-08	0.02843	0.99988	0.99609	Genotyped	0.0301447	CACYBP(+454.3kb)|KIAA0040(+273.3kb)|MRPS14(+442.9kb)|RABGAP1L(+471.1kb)|RFWD2(-478.5kb)|TNN(+318.3kb)|TNR(0)
English Lexical Decision	ELD_Total	6	95676216	rs9363261	T	G	-2.06173	0.38942	1.66289e-07	0.33562	0.83541	0.50171	Imputed	0.0384181	MANEA(-349.2kb)|MANEA-AS1(-331.8kb)
Chinese Character Reading	CCR_Total	9	115637797	rs56677235	A	T	8.05959	1.44345	3.55444e-08	0.12491	0.99842	0.98726	Imputed	0.0396804	BSPRY(-474kb)|CDC26(-391.5kb)|FAM225A(-237.4kb)|FAM225B(-229.2kb)|FKBP15(-290kb)|HDHD3(-497.9kb)|HSDL2(+403.1kb)|INIP(+157.4kb)|KIAA1958(+210.2kb)|PRPF4(-400.1kb)|RNF183(-421.6kb)|SLC31A1(-346kb)|SLC31A2(-275.4kb)|SLC46A2(-3.402kb)|SNX30(+0.53kb)|WDR31(-440.1kb)|ZFP37(-166.3kb)|ZNF883(-121.6kb)
Chinese Character Reading	CCR_Total	9	115640080	rs72751718	G	A	8.11071	1.44555	3.0612e-08	0.1244	0.99758	0.9808	Imputed	0.0396804	BSPRY(-471.7kb)|CDC26(-389.2kb)|FAM225A(-235.1kb)|FAM225B(-226.9kb)|FKBP15(-287.7kb)|HDHD3(-495.6kb)|HSDL2(+405.4kb)|INIP(+159.7kb)|KIAA1958(+212.5kb)|PRPF4(-397.8kb)|RNF183(-419.3kb)|SLC31A1(-343.7kb)|SLC31A2(-273.2kb)|SLC46A2(-1.119kb)|SNX30(+2.813kb)|WDR31(-437.8kb)|ZFP37(-164kb)|ZNF883(-119.3kb)
Chinese Character Reading	CCR_Total	9	115640973	rs57717380	A	G	8.34664	1.45534	1.53604e-08	0.1243	0.99749	0.97987	Imputed	0.0396804	BSPRY(-470.8kb)|CDC26(-388.3kb)|FAM225A(-234.2kb)|FAM225B(-226kb)|FKBP15(-286.8kb)|HDHD3(-494.7kb)|HSDL2(+406.3kb)|INIP(+160.6kb)|KIAA1958(+213.4kb)|PRPF4(-396.9kb)|RNF183(-418.4kb)|SLC31A1(-342.8kb)|SLC31A2(-272.3kb)|SLC46A2(-0.226kb)|SNX30(+3.706kb)|WDR31(-437kb)|ZFP37(-163.1kb)|ZNF883(-118.4kb)
Chinese Character Reading	CCR_Total	9	115640979	rs56024259	G	A	8.34851	1.4554	1.52699e-08	0.12428	0.99748	0.97971	Imputed	0.0396804	BSPRY(-470.8kb)|CDC26(-388.3kb)|FAM225A(-234.2kb)|FAM225B(-226kb)|FKBP15(-286.8kb)|HDHD3(-494.7kb)|HSDL2(+406.3kb)|INIP(+160.6kb)|KIAA1958(+213.4kb)|PRPF4(-396.9kb)|RNF183(-418.4kb)|SLC31A1(-342.8kb)|SLC31A2(-272.3kb)|SLC46A2(-0.22kb)|SNX30(+3.712kb)|WDR31(-437kb)|ZFP37(-163.1kb)|ZNF883(-118.4kb)
Chinese Character Reading	CCR_Total	9	115641763	rs2236600	G	C	8.14625	1.44678	2.74586e-08	0.12451	0.99691	0.97524	Imputed	0.0396804	BSPRY(-470kb)|CDC26(-387.5kb)|FAM225A(-233.4kb)|FAM225B(-225.2kb)|FKBP15(-286kb)|HDHD3(-493.9kb)|HSDL2(+407.1kb)|INIP(+161.4kb)|KIAA1958(+214.2kb)|PRPF4(-396.2kb)|RNF183(-417.6kb)|SLC31A1(-342kb)|SLC31A2(-271.5kb)|SLC46A2(0)|SNX30(+4.496kb)|WDR31(-436.2kb)|ZFP37(-162.3kb)|ZNF883(-117.6kb)
Chinese Character Reading	CCR_Total	9	115642201	rs56011620	G	A	8.14934	1.44667	2.70716e-08	0.12411	0.99734	0.9784	Imputed	0.0396804	BSPRY(-469.6kb)|CDC26(-387.1kb)|FAM225A(-233kb)|FAM225B(-224.8kb)|FKBP15(-285.6kb)|HDHD3(-493.5kb)|HSDL2(+407.5kb)|INIP(+161.8kb)|KIAA1958(+214.6kb)|PRPF4(-395.7kb)|RNF183(-417.2kb)|SLC31A1(-341.6kb)|SLC31A2(-271kb)|SLC46A2(0)|SNX30(+4.934kb)|WDR31(-435.7kb)|ZFP37(-161.9kb)|ZNF883(-117.2kb)
English Vocabulary Knowledge (45 items)	EVK_Total	22	34295777	rs4821196	A	T	10.0395	1.76936	1.80879e-08	0.03969	0.96701	0.3096	Imputed	0.0407644	LARGE(0)|LARGE-AS1(+149kb)|MIR4764(+463.1kb)
English Dictation	EDICT_Total	18	60028893	rs34591321	C	T	-8.70961	1.489	6.60605e-09	0.01155	0.99709	0.80034	Imputed	0.0446801	KIAA1468(+54.54kb)|PHLPP1(-353.8kb)|PIGN(+174.6kb)|RNF152(+468.6kb)|TNFRSF11A(0)|ZCCHC2(-161.8kb)
Chinese Character Reading	CCR_Total	9	115632898	rs16917417	G	A	7.93678	1.4383	5.07558e-08	0.12548	0.99978	0.99879	Genotyped	0.0485673	BSPRY(-478.9kb)|CDC26(-396.4kb)|FAM225A(-242.3kb)|FAM225B(-234.1kb)|FKBP15(-294.9kb)|HSDL2(+398.2kb)|INIP(+152.5kb)|KIAA1958(+205.3kb)|PRPF4(-405kb)|RNF183(-426.5kb)|SLC31A1(-350.9kb)|SLC31A2(-280.3kb)|SLC46A2(-8.301kb)|SNX30(0)|WDR31(-445kb)|ZFP37(-171.2kb)|ZNF883(-126.5kb)
English Lexical Decision	ELD_Total	16	8239145	rs79548155	A	G	-4.52621	0.864789	2.27834e-07	0.04869	0.97874	0.66637	Imputed	0.0508822	METTL22(-476.4kb)|RBFOX1(+475.8kb)|TMEM114(-337.4kb)
English Vocabulary Knowledge (45 items)	EVK_Total	19	42026985	rs562714733	C	T	16.8371	3.01878	3.11367e-08	0.01706	0.99549	0.81271	Imputed	0.0526292	ARHGEF1(-360.3kb)|ATP1A3(-443.7kb)|ATP5SL(+81.14kb)|AXL(+259.3kb)|B3GNT8(+92.35kb)|B9D2(+156.9kb)|BCKDHA(+96.08kb)|CCDC97(+196.2kb)|CD79A(-354.2kb)|CEACAM3(-273.5kb)|CEACAM4(-98.36kb)|CEACAM5(-185.5kb)|CEACAM6(-232.4kb)|CEACAM7(-150.2kb)|CEACAM21(-28.9kb)|CYP2A13(+424.9kb)|CYP2F1(+392.7kb)|CYP2S1(+313.5kb)|DMRTC2(-322.1kb)|ERICH4(+76.32kb)|EXOSC5(+123.7kb)|GRIK5(-475.5kb)|HNRNPUL1(+213.2kb)|LOC10…
English Letter Rapid Naming	ELRAN_Mean	7	122021647	rs6466817	C	T	-2.7934	0.50181	3.89148e-08	0.48198	0.92119	0.77698	Imputed	0.063729	AASS(+237.3kb)|CADPS2(0)|FEZF1(+77.08kb)|FEZF1-AS1(+71.52kb)|PTPRZ1(+319.6kb)|RNF133(-316.1kb)|RNF148(-320.1kb)
English Letter Rapid Naming	ELRAN_Mean	9	19017405	rs116907988	T	A	-10.8454	1.96128	4.75717e-08	0.03492	0.97507	0.43509	Imputed	0.063729	ACER2(-391.5kb)|ADAMTSL1(+106.5kb)|DENND4C(-213.4kb)|FAM154A(0)|HAUS6(-35.73kb)|MIR3152(+444kb)|PLIN2(-98.35kb)|RPS6(-358.8kb)|RRAGA(-31.97kb)|SCARNA8(-46.25kb)|SLC24A2(-490kb)
English Lexical Decision	ELD_Total	6	95649304	rs9345537	C	T	-1.99659	0.385155	2.94966e-07	0.3279	0.84634	0.52443	Imputed	0.0637499	MANEA(-376.1kb)|MANEA-AS1(-358.7kb)
English Vocabulary - Vocabulary Definition (15 items)	EVD_Total	22	34281745	rs2413206	G	A	4.03329	0.714309	2.11482e-08	0.06208	0.95025	0.30477	Imputed	0.071492	LARGE(0)|LARGE-AS1(+134.9kb)|MIR4764(+449.1kb)
English Vocabulary - Vocabulary Definition (15 items)	EVD_Total	22	34295777	rs4821196	A	T	4.64202	0.819247	1.89115e-08	0.03969	0.96701	0.3096	Imputed	0.071492	LARGE(0)|LARGE-AS1(+149kb)|MIR4764(+463.1kb)
Chinese Vocabulary - Expressive Vocabulary (12 items)	CVB_Total	12	131237681	rs147068658	G	A	1.9475	0.345202	2.17281e-08	0.01616	0.99824	0.90995	Imputed	0.0734525	GPR133(-200.8kb)|LINC01257(-411.9kb)|PIWIL1(+380.8kb)|RAN(-118.9kb)|RIMBP2(+235.3kb)|STX2(-36.46kb)
Chinese Vocabulary - Expressive Vocabulary (12 items)	CVB_Total	17	69454698	rs117326961	A	C	2.78772	0.489766	1.63445e-08	0.00651	0.99552	0.47403	Imputed	0.0734525	CASC17(+256.4kb)
Chinese Digit Rapid Naming	CDRAN_Mean	12	115199017	rs151157275	T	A	0.748467	0.140525	1.2312e-07	0.0179	0.99998	0.99886	Imputed	0.0760162	TBX3(+77.05kb)|TBX5(+352.8kb)|TBX5-AS1(+348.4kb)
Chinese Digit Rapid Naming	CDRAN_Mean	12	115200100	rs116878075	T	A	0.748702	0.140554	1.22747e-07	0.0179	0.99998	0.99893	Imputed	0.0760162	TBX3(+78.13kb)|TBX5(+353.9kb)|TBX5-AS1(+349.5kb)
Chinese Digit Rapid Naming	CDRAN_Mean	12	115200623	rs143239325	G	A	0.748977	0.140566	1.21753e-07	0.0179	0.99998	0.99892	Imputed	0.0760162	TBX3(+78.65kb)|TBX5(+354.4kb)|TBX5-AS1(+350kb)
Chinese Digit Rapid Naming	CDRAN_Mean	12	115201259	rs117603116	C	T	0.747131	0.140302	1.23814e-07	0.0179	1	0.99976	Genotyped	0.0760162	TBX3(+79.29kb)|TBX5(+355kb)|TBX5-AS1(+350.6kb)
Chinese Digit Rapid Naming	CDRAN_Mean	12	115201453	rs149656615	C	G	0.751857	0.140616	1.1021e-07	0.01792	0.99995	0.99746	Imputed	0.0760162	TBX3(+79.48kb)|TBX5(+355.2kb)|TBX5-AS1(+350.8kb)
Chinese Digit Rapid Naming	CDRAN_Mean	12	115203203	rs117097975	A	G	0.756406	0.140439	8.92399e-08	0.01807	0.99977	0.9904	Imputed	0.0760162	TBX3(+81.23kb)|TBX5(+357kb)|TBX5-AS1(+352.6kb)
Chinese Digit Rapid Naming	CDRAN_Mean	12	115206090	rs142444879	G	T	0.747346	0.138721	8.85758e-08	0.01829	0.99973	0.98796	Imputed	0.0760162	TBX3(+84.12kb)|TBX5(+359.8kb)|TBX5-AS1(+355.5kb)
Chinese Digit Rapid Naming	CDRAN_Mean	12	94529190	rs3847795	A	C	0.280036	0.0492795	1.72593e-08	0.17302	0.98906	0.94053	Imputed	0.0760162	CEP83(-172.9kb)|CEP83-AS1(-324.6kb)|CRADD(+284.7kb)|LOC101928731(+397.6kb)|MIR5700(-426.4kb)|MIR7844(-435.8kb)|PLXNC1(-13.31kb)|TMCC3(-431.7kb)
Chinese Digit Rapid Naming	CDRAN_Mean	7	111572441	rs77578519	G	C	0.393159	0.0716732	5.1898e-08	0.12889	0.92536	0.50245	Imputed	0.0760162	DOCK4(0)|DOCK4-AS1(+110.6kb)|IFRD1(-490.8kb)|IMMP2L(+369.9kb)|ZNF277(-274.2kb)
Chinese Digit Rapid Naming	CDRAN_Mean	7	111580543	rs74432546	G	A	0.384754	0.0719262	1.08784e-07	0.12814	0.92279	0.48533	Imputed	0.0760162	DOCK4(0)|DOCK4-AS1(+118.7kb)|IFRD1(-482.7kb)|IMMP2L(+378kb)|ZNF277(-266.1kb)
Chinese Digit Rapid Naming	CDRAN_Mean	7	54265277	rs73132206	T	C	-0.531016	0.0991074	1.03816e-07	0.05068	0.98795	0.77925	Imputed	0.0760162	FLJ45974(+385.7kb)|GS1-18A18.1(-359.4kb)|HPVC1(-3.639kb)|VSTM2A(-344.7kb)
Chinese Digit Rapid Naming	CDRAN_Mean	12	115195623	rs139769947	T	C	0.742306	0.140253	1.47303e-07	0.01797	0.99992	0.99561	Imputed	0.0829005	TBX3(+73.65kb)|TBX5(+349.4kb)|TBX5-AS1(+345kb)
Chinese Character Reading	CCR_Total	6	119462152	rs140452540	A	G	29.4927	5.48644	1.08965e-07	0.01128	0.99127	0.36716	Imputed	0.0912331	ASF1A(+231.8kb)|CEP85L(+430.9kb)|FAM184A(0)|LOC285762(-311.6kb)|LOC100287632(+357.6kb)|MAN1A1(-36.21kb)|MCM9(+205.8kb)|MIR548B(+71.84kb)
English Lexical Decision	ELD_Total	12	50368013	rs296748	C	T	7.29451	1.43086	4.57165e-07	0.02086	0.99306	0.71294	Imputed	0.0957177	AQP2(+15.35kb)|AQP5(+8.548kb)|AQP6(0)|ASIC1(-83.41kb)|BCDIN3D(+131.1kb)|BCDIN3D-AS1(+133.1kb)|CERS5(-155.1kb)|COX14(-137.8kb)|FAIM2(+70.25kb)|FAM186A(-353.1kb)|FAM186B(+368.6kb)|FMNL3(+266.8kb)|GPD1(-129.6kb)|KCNH3(+415.9kb)|LARP4(-426.6kb)|LIMA1(-201.5kb)|LOC283332(+62.37kb)|LOC101927292(+47.89kb)|LOC101927318(+11.31kb)|MCRS1(+406.1kb)|MIR1293(-259.9kb)|NCKAP5L(+145.8kb)|PRPF40B(+329.6kb)|RACGAP…
Chinese Digit Rapid Naming	CDRAN_Mean	12	115191261	rs138304165	T	C	0.732852	0.139587	1.84547e-07	0.01802	0.99987	0.99323	Imputed	0.0958717	TBX3(+69.29kb)|TBX5(+345kb)|TBX5-AS1(+340.6kb)
Chinese Vocabulary - Expressive Vocabulary (12 items)	CVB_Total	2	64548954	rs114443926	G	A	2.65586	0.500658	1.37935e-07	0.00676	0.99439	0.43366	Imputed	0.0991527	AFTPH(-202.5kb)|LGALSL(-132.4kb)|LINC00309(+116.3kb)|LOC339807(-285.5kb)|LOC100507006(+69.29kb)|MIR4434(-203.7kb)|PELI1(+177.3kb)|SERTAD2(-309.8kb)|UGP2(+430.3kb)|VPS54(+302.7kb)
Chinese Vocabulary - Expressive Vocabulary (12 items)	CVB_Total	2	156701605	rs117740407	G	T	-0.990645	0.197504	6.21027e-07	0.06723	0.98511	0.81945	Imputed	0.0991527	AC093375.1(-175.4kb)|NR4A2(-479.3kb)
Chinese Vocabulary - Expressive Vocabulary (12 items)	CVB_Total	4	57555727	rs899629	T	C	-0.791273	0.156778	5.29567e-07	0.08682	0.99498	0.94656	Imputed	0.0991527	AASDH(+302.1kb)|ARL9(+165.7kb)|HOPX(+7.855kb)|IGFBP7(-341.5kb)|IGFBP7-AS1(-420.2kb)|KIAA1211(+358.8kb)|NOA1(-273.8kb)|PAICS(+228.2kb)|POLR2B(-289.4kb)|PPAT(+253.9kb)|REST(-218.3kb)|SPINK2(-120.3kb)|SRP72(+185.9kb)|THEGL(+86.24kb)
Chinese Vocabulary - Expressive Vocabulary (12 items)	CVB_Total	4	57557587	rs11942478	T	C	-0.80419	0.154832	2.47791e-07	0.08538	0.99696	0.96921	Imputed	0.0991527	AASDH(+303.9kb)|ARL9(+167.5kb)|HOPX(+9.715kb)|IGFBP7(-339.6kb)|IGFBP7-AS1(-418.3kb)|KIAA1211(+360.7kb)|NOA1(-271.9kb)|PAICS(+230.1kb)|POLR2B(-287.5kb)|PPAT(+255.8kb)|REST(-216.5kb)|SPINK2(-118.4kb)|SRP72(+187.7kb)|THEGL(+88.1kb)
Chinese Vocabulary - Expressive Vocabulary (12 items)	CVB_Total	4	57557774	rs10022289	T	C	-0.807292	0.154554	2.12343e-07	0.0856	0.99728	0.97251	Imputed	0.0991527	AASDH(+304.1kb)|ARL9(+167.7kb)|HOPX(+9.902kb)|IGFBP7(-339.5kb)|IGFBP7-AS1(-418.2kb)|KIAA1211(+360.9kb)|NOA1(-271.7kb)|PAICS(+230.2kb)|POLR2B(-287.3kb)|PPAT(+256kb)|REST(-216.3kb)|SPINK2(-118.3kb)|SRP72(+187.9kb)|THEGL(+88.28kb)
Chinese Vocabulary - Expressive Vocabulary (12 items)	CVB_Total	4	57557806	rs9968466	T	G	-0.807629	0.154552	2.09848e-07	0.08554	0.99732	0.97293	Imputed	0.0991527	AASDH(+304.1kb)|ARL9(+167.7kb)|HOPX(+9.934kb)|IGFBP7(-339.4kb)|IGFBP7-AS1(-418.1kb)|KIAA1211(+360.9kb)|NOA1(-271.7kb)|PAICS(+230.3kb)|POLR2B(-287.3kb)|PPAT(+256kb)|REST(-216.2kb)|SPINK2(-118.2kb)|SRP72(+188kb)|THEGL(+88.32kb)
Chinese Vocabulary - Expressive Vocabulary (12 items)	CVB_Total	4	57557810	rs9968467	T	C	-0.807573	0.15455	2.10136e-07	0.08554	0.99736	0.97341	Imputed	0.0991527	AASDH(+304.1kb)|ARL9(+167.8kb)|HOPX(+9.938kb)|IGFBP7(-339.4kb)|IGFBP7-AS1(-418.1kb)|KIAA1211(+360.9kb)|NOA1(-271.7kb)|PAICS(+230.3kb)|POLR2B(-287.3kb)|PPAT(+256kb)|REST(-216.2kb)|SPINK2(-118.2kb)|SRP72(+188kb)|THEGL(+88.32kb)
Chinese Vocabulary - Expressive Vocabulary (12 items)	CVB_Total	4	57557959	rs9968524	G	A	-0.808073	0.15454	2.06231e-07	0.08636	0.99753	0.97557	Imputed	0.0991527	AASDH(+304.3kb)|ARL9(+167.9kb)|HOPX(+10.09kb)|IGFBP7(-339.3kb)|IGFBP7-AS1(-418kb)|KIAA1211(+361.1kb)|NOA1(-271.6kb)|PAICS(+230.4kb)|POLR2B(-287.1kb)|PPAT(+256.2kb)|REST(-216.1kb)|SPINK2(-118.1kb)|SRP72(+188.1kb)|THEGL(+88.47kb)
Chinese Vocabulary - Expressive Vocabulary (12 items)	CVB_Total	4	57558089	rs9968446	A	G	-0.807048	0.154583	2.15204e-07	0.08537	0.99758	0.97593	Imputed	0.0991527	AASDH(+304.4kb)|ARL9(+168kb)|HOPX(+10.22kb)|IGFBP7(-339.1kb)|IGFBP7-AS1(-417.8kb)|KIAA1211(+361.2kb)|NOA1(-271.4kb)|PAICS(+230.6kb)|POLR2B(-287kb)|PPAT(+256.3kb)|REST(-216kb)|SPINK2(-117.9kb)|SRP72(+188.2kb)|THEGL(+88.6kb)
Chinese Vocabulary - Expressive Vocabulary (12 items)	CVB_Total	4	57561647	rs10000003	A	G	-0.806253	0.160788	6.25562e-07	0.08159	0.99639	0.95738	Imputed	0.0991527	AASDH(+308kb)|ARL9(+171.6kb)|HOPX(+13.78kb)|IGFBP7(-335.6kb)|IGFBP7-AS1(-414.3kb)|KIAA1211(+364.8kb)|NOA1(-267.9kb)|PAICS(+234.1kb)|POLR2B(-283.5kb)|PPAT(+259.8kb)|REST(-212.4kb)|SPINK2(-114.4kb)|SRP72(+191.8kb)|THEGL(+92.16kb)
Chinese Vocabulary - Expressive Vocabulary (12 items)	CVB_Total	4	57567000	rs2086342	C	G	-0.833997	0.164488	4.70382e-07	0.08099	0.99211	0.91263	Imputed	0.0991527	AASDH(+313.3kb)|ARL9(+176.9kb)|HOPX(+19.13kb)|IGFBP7(-330.2kb)|IGFBP7-AS1(-408.9kb)|KIAA1211(+370.1kb)|NOA1(-262.5kb)|PAICS(+239.5kb)|POLR2B(-278.1kb)|PPAT(+265.2kb)|REST(-207kb)|SPINK2(-109kb)|SRP72(+197.2kb)|THEGL(+97.51kb)
Chinese Vocabulary - Expressive Vocabulary (12 items)	CVB_Total	4	57567251	rs2086341	T	A	-0.836591	0.164429	4.29789e-07	0.08103	0.99206	0.91203	Imputed	0.0991527	AASDH(+313.6kb)|ARL9(+177.2kb)|HOPX(+19.38kb)|IGFBP7(-330kb)|IGFBP7-AS1(-408.7kb)|KIAA1211(+370.4kb)|NOA1(-262.3kb)|PAICS(+239.7kb)|POLR2B(-277.9kb)|PPAT(+265.4kb)|REST(-206.8kb)|SPINK2(-108.8kb)|SRP72(+197.4kb)|THEGL(+97.76kb)
Chinese Vocabulary - Expressive Vocabulary (12 items)	CVB_Total	4	57567596	rs2011622	T	C	-0.861012	0.16887	4.06489e-07	0.07803	0.99176	0.90444	Imputed	0.0991527	AASDH(+313.9kb)|ARL9(+177.5kb)|HOPX(+19.72kb)|IGFBP7(-329.6kb)|IGFBP7-AS1(-408.3kb)|KIAA1211(+370.7kb)|NOA1(-261.9kb)|PAICS(+240.1kb)|POLR2B(-277.5kb)|PPAT(+265.8kb)|REST(-206.4kb)|SPINK2(-108.4kb)|SRP72(+197.7kb)|THEGL(+98.11kb)
Chinese Vocabulary - Expressive Vocabulary (12 items)	CVB_Total	4	57573275	rs4865143	T	C	-0.993347	0.180837	4.97059e-08	0.07105	0.98276	0.79646	Imputed	0.0991527	AASDH(+319.6kb)|ARL9(+183.2kb)|HOPX(+25.4kb)|IGFBP7(-324kb)|IGFBP7-AS1(-402.7kb)|KIAA1211(+376.4kb)|NOA1(-256.2kb)|PAICS(+245.7kb)|POLR2B(-271.8kb)|PPAT(+271.5kb)|REST(-200.8kb)|SPINK2(-102.8kb)|SRP72(+203.4kb)|THEGL(+103.8kb)
Chinese Vocabulary - Expressive Vocabulary (12 items)	CVB_Total	5	142558678	rs147232594	C	T	1.06174	0.207304	3.60957e-07	0.04511	0.98953	0.82803	Imputed	0.0991527	ARHGAP26(0)|ARHGAP26-AS1(+310.2kb)|FGF1(+481kb)|LOC101926975(+418.1kb)|NR3C1(-98.82kb)
Chinese Vocabulary - Expressive Vocabulary (12 items)	CVB_Total	11	69853222	rs4980723	T	C	-1.70077	0.339889	6.5972e-07	0.02238	0.98354	0.39426	Imputed	0.0991527	ANO1(-71.18kb)|ANO1-AS2(-65.32kb)|CCND1(+384kb)|CTTN(-391.4kb)|FADD(-196kb)|FGF3(+219kb)|FGF4(+263.1kb)|FGF19(+334.1kb)|MIR548K(-276.8kb)|ORAOV1(+363.1kb)|PPFIA1(-263.6kb)|SHANK2(-460.7kb)
Chinese Vocabulary - Expressive Vocabulary (12 items)	CVB_Total	11	69853525	rs4980575	A	G	-1.70746	0.341527	6.74603e-07	0.02177	0.98418	0.40369	Imputed	0.0991527	ANO1(-70.88kb)|ANO1-AS2(-65.01kb)|CCND1(+384.3kb)|CTTN(-391.1kb)|FADD(-195.7kb)|FGF3(+219.3kb)|FGF4(+263.4kb)|FGF19(+334.4kb)|MIR548K(-276.5kb)|ORAOV1(+363.4kb)|PPFIA1(-263.3kb)|SHANK2(-460.4kb)
Chinese Vocabulary - Expressive Vocabulary (12 items)	CVB_Total	11	69855384	rs4980726	T	C	-1.73175	0.344927	6.06016e-07	0.02108	0.98533	0.42079	Imputed	0.0991527	ANO1(-69.02kb)|ANO1-AS2(-63.16kb)|CCND1(+386.1kb)|CTTN(-389.2kb)|FADD(-193.9kb)|FGF3(+221.2kb)|FGF4(+265.2kb)|FGF19(+336.3kb)|MIR548K(-274.7kb)|ORAOV1(+365.2kb)|PPFIA1(-261.4kb)|SHANK2(-458.6kb)
Chinese Vocabulary - Expressive Vocabulary (12 items)	CVB_Total	11	69855384	rs201017710	T	C	-1.73175	0.344927	6.06016e-07	0.02108	0.98533	0.42079	Imputed	0.0991527	ANO1(-69.02kb)|ANO1-AS2(-63.16kb)|CCND1(+386.1kb)|CTTN(-389.2kb)|FADD(-193.9kb)|FGF3(+221.2kb)|FGF4(+265.2kb)|FGF19(+336.3kb)|MIR548K(-274.7kb)|ORAOV1(+365.2kb)|PPFIA1(-261.4kb)|SHANK2(-458.6kb)
Chinese Vocabulary - Expressive Vocabulary (12 items)	CVB_Total	11	69857318	rs4980576	C	G	-1.75441	0.34687	5.01315e-07	0.01901	0.9877	0.46154	Imputed	0.0991527	ANO1(-67.09kb)|ANO1-AS2(-61.22kb)|CCND1(+388.1kb)|CTTN(-387.3kb)|FADD(-192kb)|FGF3(+223.1kb)|FGF4(+267.1kb)|FGF19(+338.2kb)|MIR548K(-272.7kb)|ORAOV1(+367.2kb)|PPFIA1(-259.5kb)|SHANK2(-456.6kb)
Chinese Vocabulary - Expressive Vocabulary (12 items)	CVB_Total	11	69858530	rs4980729	C	T	-1.73785	0.346878	6.39741e-07	0.01995	0.98716	0.4556	Imputed	0.0991527	ANO1(-65.88kb)|ANO1-AS2(-60.01kb)|CCND1(+389.3kb)|CTTN(-386.1kb)|FADD(-190.7kb)|FGF3(+224.3kb)|FGF4(+268.4kb)|FGF19(+339.4kb)|MIR548K(-271.5kb)|ORAOV1(+368.4kb)|PPFIA1(-258.3kb)|SHANK2(-455.4kb)
Chinese Vocabulary - Expressive Vocabulary (12 items)	CVB_Total	11	69858888	rs4980577	C	T	-1.73709	0.346957	6.50647e-07	0.01977	0.98745	0.46215	Imputed	0.0991527	ANO1(-65.52kb)|ANO1-AS2(-59.65kb)|CCND1(+389.6kb)|CTTN(-385.7kb)|FADD(-190.4kb)|FGF3(+224.7kb)|FGF4(+268.7kb)|FGF19(+339.8kb)|MIR548K(-271.2kb)|ORAOV1(+368.7kb)|PPFIA1(-257.9kb)|SHANK2(-455.1kb)
Chinese Vocabulary - Expressive Vocabulary (12 items)	CVB_Total	11	69859048	rs4980578	G	C	-1.73709	0.34696	6.50738e-07	0.01961	0.98768	0.46752	Imputed	0.0991527	ANO1(-65.36kb)|ANO1-AS2(-59.49kb)|CCND1(+389.8kb)|CTTN(-385.6kb)|FADD(-190.2kb)|FGF3(+224.9kb)|FGF4(+268.9kb)|FGF19(+339.9kb)|MIR548K(-271kb)|ORAOV1(+368.9kb)|PPFIA1(-257.8kb)|SHANK2(-454.9kb)
Chinese Vocabulary - Expressive Vocabulary (12 items)	CVB_Total	11	69859825	rs4523717	C	T	-1.73602	0.347097	6.67649e-07	0.01896	0.98847	0.48405	Imputed	0.0991527	ANO1(-64.58kb)|ANO1-AS2(-58.71kb)|CCND1(+390.6kb)|CTTN(-384.8kb)|FADD(-189.4kb)|FGF3(+225.6kb)|FGF4(+269.7kb)|FGF19(+340.7kb)|MIR548K(-270.2kb)|ORAOV1(+369.7kb)|PPFIA1(-257kb)|SHANK2(-454.1kb)
Chinese Vocabulary - Expressive Vocabulary (12 items)	CVB_Total	11	69859825	rs386754703	C	T	-1.73602	0.347097	6.67649e-07	0.01896	0.98847	0.48405	Imputed	0.0991527	ANO1(-64.58kb)|ANO1-AS2(-58.71kb)|CCND1(+390.6kb)|CTTN(-384.8kb)|FADD(-189.4kb)|FGF3(+225.6kb)|FGF4(+269.7kb)|FGF19(+340.7kb)|MIR548K(-270.2kb)|ORAOV1(+369.7kb)|PPFIA1(-257kb)|SHANK2(-454.1kb)
Chinese Vocabulary - Expressive Vocabulary (12 items)	CVB_Total	11	69861193	rs902877	G	A	-1.73337	0.346134	6.46845e-07	0.01717	0.99096	0.55495	Imputed	0.0991527	ANO1(-63.21kb)|ANO1-AS2(-57.35kb)|CCND1(+392kb)|CTTN(-383.4kb)|FADD(-188.1kb)|FGF3(+227kb)|FGF4(+271kb)|FGF19(+342.1kb)|MIR548K(-268.9kb)|ORAOV1(+371kb)|PPFIA1(-255.6kb)|SHANK2(-452.8kb)
Chinese Vocabulary - Expressive Vocabulary (12 items)	CVB_Total	14	25503820	rs76719523	T	C	0.835604	0.162553	3.27427e-07	0.08181	0.99872	0.98715	Imputed	0.0991527	CTSG(+458.4kb)|GZMB(+400.4kb)|GZMH(+424.9kb)|STXBP6(0)
Chinese Vocabulary - Expressive Vocabulary (12 items)	CVB_Total	14	25504660	rs58205855	A	G	0.83595	0.162711	3.3234e-07	0.08167	0.99881	0.9886	Imputed	0.0991527	CTSG(+459.2kb)|GZMB(+401.2kb)|GZMH(+425.7kb)|STXBP6(0)
Chinese Vocabulary - Expressive Vocabulary (12 items)	CVB_Total	14	25505604	rs17109515	G	A	0.835389	0.162833	3.45163e-07	0.08147	0.99892	0.99003	Imputed	0.0991527	CTSG(+460.1kb)|GZMB(+402.2kb)|GZMH(+426.7kb)|STXBP6(0)
Chinese Vocabulary - Expressive Vocabulary (12 items)	CVB_Total	14	25507357	rs77860416	G	A	0.83182	0.163005	3.97464e-07	0.08131	0.99911	0.99094	Imputed	0.0991527	CTSG(+461.9kb)|GZMB(+403.9kb)|GZMH(+428.4kb)|STXBP6(0)
Chinese Vocabulary - Expressive Vocabulary (12 items)	CVB_Total	14	25509026	rs138532866	C	T	0.829921	0.162995	4.21371e-07	0.08106	0.99927	0.99189	Imputed	0.0991527	CTSG(+463.6kb)|GZMB(+405.6kb)|GZMH(+430.1kb)|STXBP6(0)
Chinese Vocabulary - Expressive Vocabulary (12 items)	CVB_Total	14	25521693	rs1958381	G	A	0.833531	0.162387	3.40402e-07	0.08105	1	0.99997	Genotyped	0.0991527	CTSG(+476.2kb)|GZMB(+418.3kb)|GZMH(+442.8kb)|STXBP6(+2.598kb)
Chinese Vocabulary - Expressive Vocabulary (12 items)	CVB_Total	14	25526867	rs1958383	A	G	0.834696	0.162328	3.24837e-07	0.08136	0.99966	0.99644	Imputed	0.0991527	CTSG(+481.4kb)|GZMB(+423.4kb)|GZMH(+447.9kb)|STXBP6(+7.772kb)
Chinese Vocabulary - Expressive Vocabulary (12 items)	CVB_Total	14	25531663	rs17109547	A	G	0.833469	0.162067	3.23608e-07	0.08146	0.99972	0.99699	Imputed	0.0991527	CTSG(+486.2kb)|GZMB(+428.2kb)|GZMH(+452.7kb)|STXBP6(+12.57kb)
Chinese Vocabulary - Expressive Vocabulary (12 items)	CVB_Total	14	25532973	rs76164821	A	G	0.833171	0.161982	3.22197e-07	0.08153	0.99975	0.99713	Imputed	0.0991527	CTSG(+487.5kb)|GZMB(+429.5kb)|GZMH(+454kb)|STXBP6(+13.88kb)
Chinese Vocabulary - Expressive Vocabulary (12 items)	CVB_Total	14	25541106	rs17109563	T	C	0.853803	0.161224	1.44716e-07	0.08253	0.99941	0.99454	Imputed	0.0991527	CTSG(+495.6kb)|GZMB(+437.7kb)|GZMH(+462.2kb)|STXBP6(+22.01kb)
Chinese Vocabulary - Expressive Vocabulary (12 items)	CVB_Total	14	25547847	rs6574172	A	G	0.853684	0.161129	1.4289e-07	0.08235	0.99964	0.99576	Imputed	0.0991527	GZMB(+444.4kb)|GZMH(+468.9kb)|STXBP6(+28.75kb)
Chinese Vocabulary - Expressive Vocabulary (12 items)	CVB_Total	14	25552668	rs11847778	G	T	0.853531	0.161022	1.40936e-07	0.08211	1	0.99998	Genotyped	0.0991527	GZMB(+449.2kb)|GZMH(+473.7kb)|STXBP6(+33.57kb)
Chinese Vocabulary - Expressive Vocabulary (12 items)	CVB_Total	14	25555356	rs1952500	C	A	0.84982	0.161101	1.61532e-07	0.08219	0.99971	0.99648	Imputed	0.0991527	GZMB(+451.9kb)|GZMH(+476.4kb)|STXBP6(+36.26kb)
Chinese Vocabulary - Expressive Vocabulary (12 items)	CVB_Total	14	25565333	rs2332465	C	T	0.816786	0.160658	4.38384e-07	0.08255	0.99921	0.99158	Imputed	0.0991527	GZMB(+461.9kb)|GZMH(+486.4kb)|STXBP6(+46.24kb)
Chinese Vocabulary - Expressive Vocabulary (12 items)	CVB_Total	14	80070280	rs114217743	G	C	0.810546	0.159774	4.63673e-07	0.08712	0.99363	0.93624	Imputed	0.0991527	NRXN3(0)
Chinese Vocabulary - Expressive Vocabulary (12 items)	CVB_Total	14	80070527	rs114875169	C	T	0.812224	0.160012	4.56737e-07	0.08708	0.99341	0.93405	Imputed	0.0991527	NRXN3(0)
Chinese Vocabulary - Expressive Vocabulary (12 items)	CVB_Total	14	80070527	rs1180970074	C	T	0.812224	0.160012	4.56737e-07	0.08708	0.99341	0.93405	Imputed	0.0991527	NRXN3(0)
Chinese Vocabulary - Expressive Vocabulary (12 items)	CVB_Total	17	69465653	rs117583551	G	A	2.51179	0.462776	7.11107e-08	0.0066	0.9955	0.50766	Imputed	0.0991527	CASC17(+267.3kb)
Chinese Vocabulary - Expressive Vocabulary (12 items)	CVB_Total	4	57564068	rs6845509	A	G	-0.803145	0.161244	7.41045e-07	0.08182	0.99561	0.95001	Imputed	0.09948	AASDH(+310.4kb)|ARL9(+174kb)|HOPX(+16.2kb)|IGFBP7(-333.2kb)|IGFBP7-AS1(-411.9kb)|KIAA1211(+367.2kb)|NOA1(-265.4kb)|PAICS(+236.5kb)|POLR2B(-281kb)|PPAT(+262.3kb)|REST(-210kb)|SPINK2(-112kb)|SRP72(+194.2kb)|THEGL(+94.58kb)
Chinese Vocabulary - Expressive Vocabulary (12 items)	CVB_Total	4	57564095	rs6845520	A	G	-0.80315	0.1613	7.47419e-07	0.08169	0.99558	0.94967	Imputed	0.09948	AASDH(+310.4kb)|ARL9(+174kb)|HOPX(+16.22kb)|IGFBP7(-333.1kb)|IGFBP7-AS1(-411.8kb)|KIAA1211(+367.2kb)|NOA1(-265.4kb)|PAICS(+236.6kb)|POLR2B(-281kb)|PPAT(+262.3kb)|REST(-209.9kb)|SPINK2(-111.9kb)|SRP72(+194.2kb)|THEGL(+94.61kb)
Chinese Vocabulary - Expressive Vocabulary (12 items)	CVB_Total	4	57564802	rs2054509	T	C	-0.811294	0.162703	7.20997e-07	0.08143	0.99434	0.93578	Imputed	0.09948	AASDH(+311.1kb)|ARL9(+174.7kb)|HOPX(+16.93kb)|IGFBP7(-332.4kb)|IGFBP7-AS1(-411.1kb)|KIAA1211(+367.9kb)|NOA1(-264.7kb)|PAICS(+237.3kb)|POLR2B(-280.3kb)|PPAT(+263kb)|REST(-209.2kb)|SPINK2(-111.2kb)|SRP72(+195kb)|THEGL(+95.31kb)
Chinese Vocabulary - Expressive Vocabulary (12 items)	CVB_Total	11	69860796	rs902876	A	G	-1.7265	0.346018	7.0913e-07	0.0184	0.9896	0.51962	Imputed	0.09948	ANO1(-63.61kb)|ANO1-AS2(-57.74kb)|CCND1(+391.6kb)|CTTN(-383.8kb)|FADD(-188.5kb)|FGF3(+226.6kb)|FGF4(+270.6kb)|FGF19(+341.7kb)|MIR548K(-269.3kb)|ORAOV1(+370.6kb)|PPFIA1(-256kb)|SHANK2(-453.2kb)
Chinese Vocabulary - Expressive Vocabulary (12 items)	CVB_Total	14	25572803	rs74570979	G	A	1.024	0.205687	7.50398e-07	0.06952	0.98933	0.88375	Imputed	0.09948	GZMB(+469.4kb)|GZMH(+493.9kb)|STXBP6(+53.71kb)

## Sheet: T3. Independent_loci
Supplementary Data 19.3 Independent risk loci (LD-clumped with r2 threshold 0.01, including SNPs with MAF between 0.01 and 0.05)
Phenotype	CHR	BP	SNP	A1	A2 (effect allele)	P	MAF	Rsq	Genotyped	Closest gene	S0001	FDR-adjust P
ELD_Total	6	95643248	rs6905617	C	A	3.29e-09	0.352	0.52	Imputed	MANEA-AS1(-364.7kb)	43	0.00319
ELD_Total	1	238306117	rs370871011	T	G	9.34e-09	0.011	0.64	Imputed	LOC100130331(+214.5kb)	2	0.00626
ELD_Total	5	32421181	rs925214	T	G	1.64e-08	0.03	0.86	Imputed	ZFR(0)	37	0.00844
CVK_Total	1	175436068	rs77868538	T	C	3.33e-09	0.028	0.99	Imputed	TNR(0)	4	0.0132
ELD_Total	1	202430424	rs12049280	G	T	3.17e-08	0.021	0.66	Imputed	PPP1R12B(0)	5	0.0152
CVD_Total	1	175436068	rs77868538	T	C	7.44e-09	0.028	0.99	Imputed	TNR(0)	4	0.0287
CCR_Total	9	115640979	rs56024259	G	A	1.53e-08	0.124	0.98	Imputed	SLC46A2(-0.22kb)	7	0.0397
CDRAN_Mean	12	94529190	rs3847795	A	C	1.73e-08	0.173	0.94	Imputed	PLXNC1(-13.31kb)	4	0.076
CVB_Total	4	57573275	rs4865143	T	C	4.97e-08	0.071	0.8	Imputed	HOPX(+25.4kb)	27	0.0992
CWR_Total	4	57573275	rs4865143	T	C	3.61e-08	0.071	0.8	Imputed	HOPX(+25.4kb)	15	0.134
COM_Norm	10	118659171	rs182977703	G	T	4.39e-08	0.016	0.6	Imputed	SHTN1 (0)	4	0.149
CDICT_Total	10	118659171	rs182977703	G	T	4.44e-08	0.016	0.6	Imputed	SHTN1 (0)	2	0.152
Please also refer to the legends of main table 2.
A2 is the effect allele. Results are sorted by P-value. MAF, minor allele frequency; Rsq, R-squared (imputation quality metric); BP, base pair (position of the SNP); S0001, number of clumped SNPs (SNPs in LD) with p<1e-3. Only SNPs with S0001 >= 2 are shown. FDR-adjust P, false-discovery rate-adjusted P-value by the Benjamini-Hochberg method.
